# Supplementary material for: RNF112 Facilitates Ubiquitin‐Mediated Degradation of c‐Myc, Suppressing Proliferation, Migration and Lipid Synthesis in Bladder Cancer
Source: Adv Sci (Weinh). 2025 Apr 3;12(20):2408311. doi: 10.1002/advs.202408311 (PMC12120744; doi:10.1002/advs.202408311)
Supplement: Supplementary file 2 — Supplemental Dataset 1 [file ADVS-12-2408311-s004.xlsx]

## Sheet: RNA-seq Raw Data
Description	setSize	enrichmentScore	NES	pvalue	p.adjust	qvalue	rank	leading_edge	core_enrichment
HALLMARK_MYC_TARGETS_V1	199	-0.421019	-2.16037	1e-10	5e-09	3.78947e-09	6377	tags=68%, list=37%, signal=43%	TOMM70/HNRNPA3/PCBP1/SNRPA/CSTF2/NDUFAB1/ACP1/COX5A/UBE2L3/MYC/ABCE1/PTGES3/RANBP1/HSP90AB1/GOT2/HNRNPD/FAM120A/SF3B3/PRDX4/HNRNPA2B1/EIF3B/EPRS1/H2AZ1/SRM/HSPE1/VBP1/YWHAQ/PSMD8/ERH/LDHA/PSMD1/EIF3J/PSMD3/SERBP1/PSMB2/TXNL4A/CCT5/PA2G4/PSMA7/STARD7/MCM4/KPNA2/SRSF1/AIMP2/SET/SYNCRIP/NOP16/SF3A1/HNRNPC/CDK4/PSMA1/ILF2/TRA2B/DDX18/PSMA6/SSBP1/PABPC4/NME1/KPNB1/SNRPD3/CCT3/CCT2/PRDX3/RSL1D1/CBX3/HN…
HALLMARK_OXIDATIVE_PHOSPHORYLATION	199	-0.444235	-1.83457	1.3317e-07	3.32926e-06	2.52323e-06	5309	tags=56%, list=31%, signal=40%	MDH2/NDUFS4/NDUFS1/ATP5F1E/SUCLA2/ATP5F1D/ETFDH/NDUFS2/ACO2/POLR2F/COX10/CYB5R3/ISCU/DLD/COX6A1/ATP5MC3/NDUFA5/UQCRC2/HADHA/MRPL15/MRPS15/UQCRC1/OAT/ACADSB/IMMT/AIFM1/ABCB7/ISCA1/UQCRH/COX8A/NDUFA6/OXA1L/NDUFC1/MDH1/ATP5PF/SUCLG1/COX4I1/NDUFB3/NDUFC2/PRDX3/HSD17B10/ATP5PD/COX7B/ATP5F1B/CYC1/MRPS11/COX6B1/MRPS22/UQCR11/NDUFS8/ATP5ME/TIMM10/GPX4/UQCR10/NDUFA7/COX5B/ECI1/PHB2/COX6C/MRPS12/COX7A2/SLC…
HALLMARK_E2F_TARGETS	200	-0.413754	-1.70869	4.72639e-06	7.87731e-05	5.97017e-05	6284	tags=56%, list=36%, signal=36%	BRCA1/UBR7/DNMT1/CKS1B/MYC/HMGA1/PLK4/RACGAP1/RANBP1/TACC3/HNRNPD/PRDX4/CNOT9/BRMS1L/PAICS/H2AZ1/NBN/AK2/NUP107/CDKN1B/DDX39A/CSE1L/CTCF/NUDT21/PA2G4/PRKDC/MCM4/KPNA2/SRSF1/CDKN3/RAD21/SYNCRIP/NASP/CKS2/CDK4/CIT/TMPO/TK1/TRA2B/TUBB/AURKA/CHEK1/TFRC/NME1/HMMR/SNRPB/PTTG1/CDCA8/RNASEH2A/TOP2A/KIF2C/RFC2/CENPM/ZW10/SMC1A/DEPDC1/DCTPP1/SRSF2/RAN/PHF5A/SPC25/CDC20/CDC25B/MCM2/RBBP7/HMGB2/DLGAP5/KIF22/…
HALLMARK_KRAS_SIGNALING_DN	99	0.566951	1.6541	0.000387393	0.00322828	0.00244669	2153	tags=29%, list=12%, signal=26%	SNCB/WNT16/PAX3/GDNF/SERPINB2/PNMT/ABCG4/MX1/CHST2/TFCP2L1/IFI44L/RSAD2/TEX15/UPK3B/FGFR3/MEFV/LYPD3/RYR2/BMPR1B/IRS4/KCNE2/TENT5C/EDN1/LFNG/HTR1B/SGK1/ENTPD7/HSD11B2/TNNI3
HALLMARK_INFLAMMATORY_RESPONSE	159	0.526073	1.61347	0.000187315	0.00234144	0.00177457	3320	tags=41%, list=19%, signal=33%	IL2RB/TNFRSF1B/CYBB/PTGIR/STAB1/CHST2/CCL20/NOD2/CCL22/C5AR1/IFITM1/LAMP3/IL6/BDKRB1/CXCL8/MEFV/IL1R1/HAS2/HBEGF/F3/IL1A/IRF7/IL10RA/NLRP3/SERPINE1/GCH1/IL1B/NAMPT/GABBR1/IL18R1/MXD1/EDN1/CDKN1A/PDPN/PTAFR/CSF3/C3AR1/P2RX4/PLAUR/KLF6/CD55/ITGA5/LY6E/MSR1/RGS16/ATP2B1/ROS1/EIF2AK2/SLAMF1/PCDH7/CCRL2/INHBA/SLC7A2/SLC31A2/TPBG/PVR/SEMA4D/RIPK2/ICAM1/TNFSF15/EREG/BST2/SLC4A4/ABCA1/TNFRSF9
HALLMARK_MYC_TARGETS_V2	57	-0.353525	-1.53042	0.00596517	0.0220287	0.0166954	5791	tags=58%, list=33%, signal=39%	SRM/WDR74/HSPE1/FARSA/IMP4/SORD/PES1/NOC4L/PA2G4/MCM4/AIMP2/NOP16/MRTO4/CDK4/DDX18/LAS1L/UTP20/MYBBP1A/CBX3/DCTPP1/PRMT3/SLC19A1/NPM1/PHB1/GRWD1/RABEPK/TMEM97/PLK1/MCM5/EXOSC5/IPO4/MAP3K6/UNG
HALLMARK_TNFA_SIGNALING_VIA_NFKB	190	0.495578	1.53747	0.000349586	0.00322828	0.00244669	4459	tags=49%, list=26%, signal=37%	PLEK/BCL2A1/SERPINB2/NR4A3/EGR2/CCL20/IL6/GEM/DUSP5/AREG/EGR3/HBEGF/F3/ID2/NR4A1/IL1A/TNFAIP3/SLC16A6/F2RL1/PPP1R15A/G0S2/SERPINE1/IL23A/BMP2/GCH1/IL1B/NAMPT/CXCL2/GADD45A/MXD1/EDN1/KLF2/SAT1/CSF2/CDKN1A/CXCL3/ATF3/DUSP1/SGK1/PLAUR/DUSP4/KLF6/MAP2K3/MAFF/ATP2B1/CEBPB/TRIB1/CCRL2/INHBA/TNC/PDLIM5/RIPK2/ICAM1/LAMB3/ZFP36/SLC2A3/NFIL3/CCNL1/FOSL2/TIPARP/BIRC3/BTG3/ABCA1/TNFRSF9/IER3/REL/CXCL1/GADD45…
HALLMARK_DNA_REPAIR	149	-0.380795	-1.52643	0.0011063	0.00790218	0.00598902	5488	tags=47%, list=32%, signal=32%	TAF6/POM121/DDB2/ZWINT/GTF2F1/NUDT21/SF3A3/DCTN4/POLR3GL/GTF3C5/POLH/TK2/POLR2F/VPS37B/ERCC8/FEN1/SUPT4H1/POLL/POLR1C/MPG/NELFB/POLR2J/RAE1/NME1/POLR2C/POLR2K/ALYREF/UMPS/RFC2/MRPL40/SRSF6/PRIM1/BRF2/AAAS/GTF2H5/POLA1/NT5C/USP11/GMPR2/GPX4/APRT/PCNA/CLP1/ARL6IP1/ITPA/NELFE/DDB1/POLR2E/RBX1/SNAPC5/GSDME/RPA3/POLR1H/SSRP1/POLR2G/SURF1/NELFCD/DUT/POLD1/BCAM/RPA2/LIG1/TARBP2/NME3/TP53/TYMS/POLE4/IMPD…
HALLMARK_INTERFERON_ALPHA_RESPONSE	96	0.493887	1.43764	0.0149438	0.0747192	0.0566293	4228	tags=44%, list=24%, signal=33%	MX1/IFI44L/BATF2/IFITM1/LAMP3/RSAD2/IFI27/OAS1/USP18/ISG15/ISG20/IRF7/PLSCR1/CMPK2/EPSTI1/IFI44/HELZ2/IFITM3/DDX60/PARP9/SP110/SAMD9/IFI30/LY6E/PARP12/EIF2AK2/GMPR/CCRL2/DHX58/HLA-C/RIPK2/BST2/HERC6/TENT5A/PNPT1/IRF9/IFI35/IFIH1/IFIT3/LGALS3BP/TRIM14/TAP1
HALLMARK_G2M_CHECKPOINT	199	-0.339887	-1.40364	0.00310927	0.019433	0.0147281	6288	tags=47%, list=36%, signal=31%	KIF23/TPX2/UBE2C/CKS1B/MYC/HMGA1/PLK4/NEK2/RACGAP1/TRAIP/TACC3/HNRNPD/KIF11/HIRA/H2AZ1/SMAD3/TROAP/KIF20B/SMC2/ORC5/CHMP1A/EWSR1/CDKN1B/DDX39A/MT2A/CTCF/KPNA2/SRSF1/PBK/CDKN3/RAD21/SYNCRIP/NASP/SLC7A5/CKS2/CDK4/CUL4A/TMPO/NUMA1/RBM14/TRA2B/AURKA/CENPF/CHEK1/CDC7/HMMR/KPNB1/PRC1/PTTG1/NDC80/TOP2A/KIF2C/SMC1A/SRSF2/BUB1/CDC20/SFPQ/CDC25B/MCM2/MEIS2/CUL1/NCL/BCL3/KIF22/KIF15/KIF4A/HSPA8/HMGB3/FANCC/…
HALLMARK_INTERFERON_GAMMA_RESPONSE	177	0.439053	1.35161	0.0180929	0.0822405	0.0623296	3223	tags=31%, list=19%, signal=26%	IL2RB/MX2/SERPING1/MX1/XAF1/IFI44L/BATF2/IRF8/RSAD2/IL6/IFI27/OAS2/OAS3/USP18/UPP1/ISG15/ISG20/IRF7/TNFAIP3/IL10RA/HLA-B/PLSCR1/CD274/STAT1/GCH1/CMPK2/NAMPT/EPSTI1/IFI44/HELZ2/STAT4/CDKN1A/HLA-DRB1/PIM1/IFITM3/DDX60/SP110/IRF5/IFI30/LY6E/PARP12/PELI1/EIF2AK2/DHX58/ARID5B/ST3GAL5/EIF4E3/RIPK2/ICAM1/SAMHD1/BST2/HERC6/IL18BP/LATS2/ITGB7
HALLMARK_COAGULATION	102	0.475556	1.39476	0.0234284	0.0901094	0.0682934	1858	tags=21%, list=11%, signal=18%	PLEK/SERPINB2/F2RL2/A2M/MMP9/SERPING1/GDA/VWF/DCT/MMP3/MMP1/F3/C8G/P2RY1/THBD/MMP15/SERPINE1/TFPI2/MMP2/FYN/DPP4
HALLMARK_KRAS_SIGNALING_UP	165	0.450016	1.3829	0.0222085	0.0901094	0.0682934	3266	tags=36%, list=19%, signal=29%	TNFRSF1B/CCND2/ANGPTL4/IGF2/FCER1G/GALNT3/MMP9/CCL20/GPNMB/EPB41L3/HKDC1/IRF8/TMEM158/PTPRR/APOD/LCP1/IL2RG/TSPAN13/HBEGF/ID2/CA2/CLEC4A/TNFAIP3/IL10RA/ADGRA2/F2RL1/RELN/PPP1R15A/LAT2/SPP1/G0S2/BMP2/IL1B/NGF/ST6GAL1/IL1RL2/CSF2/HDAC9/ABCB1/C3AR1/KIF5C/PRRX1/MPZL2/GUCY1A1/PLAUR/RGS16/ITGB2/PECAM1/TRIB1/INHBA/MAP7/MMD/EREG/CTSS/CCSER2/BIRC3/ITGA2/RBP4/ERO1A
HALLMARK_UV_RESPONSE_UP	147	0.437683	1.33686	0.0343348	0.122624	0.0929362	4410	tags=32%, list=25%, signal=24%	NTRK3/SLC6A12/GAL/RET/CYP1A1/LHX2/IL6/TCHH/CA2/NR4A1/ASNS/BMP2/GCH1/CXCL2/MAPK8IP2/HMOX1/RRAD/EPCAM/ATF3/HLA-F/ABCB1/ENO2/CEBPG/PDLIM3/HSPA2/PTPRD/SLC6A8/MAOA/CLCN2/ICAM1/NPTXR/BTG3/CCNE1/NUP58/SQSTM1/CTSV/CCND3/LYN/GLS/IGFBP2/TAP1/PPIF/DLG4/ALAS1/AGO2/CHKA/CDKN1C
HALLMARK_IL2_STAT5_SIGNALING	170	0.41932	1.28924	0.0533049	0.177683	0.134665	3436	tags=29%, list=20%, signal=24%	IL2RB/CCR4/TNFRSF1B/CCND2/F2RL2/IRF8/MAP6/RORA/NDRG1/GPR65/CA2/PLIN2/IL10RA/PLSCR1/SPP1/BMP2/CDCP1/HOPX/IL18R1/MXD1/CSF2/CISH/SH3BGRL2/DRC1/RRAGD/ABCB1/PIM1/IFITM3/ODC1/P2RX4/PTH1R/SPRY4/KLF6/NFKBIZ/BATF3/GABARAPL1/RGS16/MAFF/HK2/IL1RL1/NT5E/SLC2A3/TTC39B/NFIL3/SCN9A/TNFRSF9/PRKCH/GADD45B/COL6A1/CCNE1
HALLMARK_HYPOXIA	182	0.410187	1.26577	0.068929	0.215403	0.163253	4263	tags=42%, list=25%, signal=32%	FBP1/TKTL1/ANGPTL4/CHST2/BCAN/IL6/RORA/NDRG1/STC1/PPARGC1A/DDIT3/ISG20/F3/PLIN2/TNFAIP3/BGN/DTNA/PPP1R15A/SERPINE1/GPC4/HMOX1/KIF5A/ERRFI1/CDKN1A/ATF3/STC2/DUSP1/RRAGD/PIM1/ENO2/PLAUR/SDC2/KLF6/NOCT/CA12/MAFF/KLHL24/HK2/PHKG1/COL5A1/TPD52/WSB1/TPBG/TES/ZFP36/SLC2A3/NFIL3/PPFIA4/SRPX/FOSL2/TIPARP/ERO1A/IER3/LARGE1/JMJD6/AKAP12/LOX/KLF7/AMPD3/P4HA2/EGFR/GLRX/PDGFB/CCN2/IGFBP3/IGFBP1/TGFBI/SDC4/ENO3…
HALLMARK_ANGIOGENESIS	30	0.565124	1.39081	0.0737265	0.216843	0.164344	1863	tags=27%, list=11%, signal=24%	LPL/CCND2/STC1/VTN/JAG2/THBD/SPP1/FGFR1
HALLMARK_COMPLEMENT	167	0.410522	1.26274	0.0788072	0.218909	0.16591	2262	tags=18%, list=13%, signal=16%	PLEK/HPCAL4/SERPINB2/FCER1G/SERPING1/MMP12/MMP13/IL6/ITGAM/DUSP5/ACTN2/F3/CA2/IRF7/CPM/TNFAIP3/PLSCR1/MMP15/CD36/SERPINE1/TFPI2/FYN/GNG2/DPP4/CDA/PIM1/CTSL/L3MBTL4/PLAUR/CD55
HALLMARK_APICAL_SURFACE	38	0.531235	1.36509	0.083225	0.219013	0.165989	1372	tags=18%, list=8%, signal=17%	RHCG/IL2RB/THY1/IL2RG/LYPD3/SHROOM2/AFAP1L2
HALLMARK_IL6_JAK_STAT3_SIGNALING	67	0.463808	1.29277	0.103448	0.258621	0.196007	1980	tags=22%, list=11%, signal=20%	TNFRSF1B/A2M/ACVRL1/IL6/IL1R1/INHBE/IL2RG/STAT1/CD36/IL1B/HMOX1/IL18R1/CSF2/CXCL3/PIM1
HALLMARK_ALLOGRAFT_REJECTION	143	0.406245	1.24196	0.110515	0.263131	0.199426	1940	tags=19%, list=11%, signal=17%	IL2RB/CCND2/FGR/MMP9/STAB1/ACHE/CCL22/IRF8/IL6/GPR65/IGSF6/THY1/CD7/HLA-DMB/IL2RG/IRF7/IL11/STAT1/PRKCG/NLRP3/IL1B/STAT4/IL12A/SPI1/HDAC9/HLA-DOA/GCNT1
HALLMARK_ANDROGEN_RESPONSE	96	0.427281	1.24376	0.126411	0.287297	0.217741	3771	tags=28%, list=22%, signal=22%	KLK2/AZGP1/MAK/IQGAP2/NDRG1/H1-0/BMPR1B/SAT1/SGK1/GUCY1A1/MERTK/MAP7/NKX3-1/PTK2B/LIFR/TPD52/PDLIM5/ARID5B/HOMER2/RPS6KA3/AKAP12/SPDEF/ZBTB10/STEAP4/DNAJB9/CCND3/ELL2
HALLMARK_XENOBIOTIC_METABOLISM	157	0.387718	1.18736	0.160256	0.348384	0.264038	2007	tags=16%, list=12%, signal=14%	SLC6A12/FBP1/CYP1A1/GCKR/SLC22A1/IRF8/VNN1/RAP1GAP/VTN/IL1R1/UPP1/ID2/CA2/PDK4/CD36/SERPINE1/GCH1/HMOX1/ITIH4/CYP2E1/CYP2J2/NPC1/CDA/ARG2/MAN1A1
HALLMARK_WNT_BETA_CATENIN_SIGNALING	38	0.480969	1.23592	0.178153	0.360334	0.273096	1342	tags=13%, list=8%, signal=12%	CCND2/NKD1/DLL1/JAG2/AXIN2
HALLMARK_PEROXISOME	94	-0.305026	-1.12553	0.180167	0.360334	0.273096	4046	tags=35%, list=23%, signal=27%	PEX11B/TOP2A/ACOX1/IDI1/SOD1/CRAT/PEX14/GNPAT/PABPC1/CEL/SLC35B2/PRDX1/CAT/GSTK1/SCP2/FDPS/ACAA1/ECH1/DHCR24/PEX2/TSPO/SMARCC1/PEX6/MVP/ESR2/FIS1/ABCB9/DHRS3/SERPINA6/FABP6/HSD3B7/EPHX2/SULT2B1
HALLMARK_HEDGEHOG_SIGNALING	30	0.491908	1.21062	0.206434	0.396265	0.300327	1422	tags=17%, list=8%, signal=15%	SHH/ACHE/THY1/GLI1/NRCAM
HALLMARK_EPITHELIAL_MESENCHYMAL_TRANSITION	183	0.366214	1.13059	0.213983	0.396265	0.300327	3779	tags=33%, list=22%, signal=26%	LRRC15/SPOCK1/SLIT3/SFRP1/COL11A1/COL6A3/LAMA1/IL6/FBLN5/GEM/THY1/COL8A2/MMP3/CXCL8/AREG/MMP1/ANPEP/ID2/FBLN2/TNFAIP3/BGN/TGFBR3/SPP1/SERPINE1/GADD45A/TFPI2/MMP2/GPX7/SAT1/FBN2/PCOLCE2/PRRX1/LAMC2/ENO2/PLAUR/FSTL3/ITGA5/COL5A3/SLC6A8/FGF2/INHBA/COL5A1/SNAI2/PVR/RGS4/TNC/NT5E/MATN3/ITGA2/FZD8/GJA1/CXCL1/GADD45B/LOX/VCAN/COL3A1/GLIPR1/COL6A2/CCN2/BASP1/IGFBP3
HALLMARK_APOPTOSIS	149	0.343165	1.04507	0.391164	0.67442	0.51114	3668	tags=24%, list=21%, signal=19%	CCND2/IL6/NEFH/NEDD9/DDIT3/EGR3/ISG20/H1-0/IL1A/BGN/TGFBR3/GUCY2D/BMP2/GCH1/IL1B/GADD45A/HMOX1/MMP2/SAT1/CDKN1A/ATF3/IFITM3/ENO2/PLCB2/CTH/PMAIP1/EREG/PPP2R5B/BIRC3/ERBB3/BTG3/IER3/GADD45B/PSEN2/MCL1/SQSTM1
HALLMARK_ESTROGEN_RESPONSE_EARLY	182	0.338143	1.04346	0.389183	0.67442	0.51114	3752	tags=25%, list=22%, signal=20%	DHRS2/CALB2/SLC24A3/RET/GREB1/BCL11B/SLC27A2/PODXL/ELOVL2/AREG/NBL1/EGR3/OVOL2/CALCR/SYBU/TTC39A/HSPB8/CISH/STC2/SLC1A4/PDLIM3/MYBL1/CA12/MICB/RPS6KA2/REEP1/SLC19A2/ZNF185/SLC7A2/CLIC3/TPBG/AFF1/MAST4/PMAIP1/MAPT/MREG/WWC1/TIPARP/GJA1/CYP26B1/SH3BP5/CHPT1/KLF10/GFRA1/FLNB/NAV2
HALLMARK_ESTROGEN_RESPONSE_LATE	172	0.333059	1.02374	0.42705	0.71175	0.539432	3361	tags=26%, list=19%, signal=21%	DHRS2/SLC24A3/GAL/RET/PRLR/SLC27A2/FGFR3/AREG/NBL1/GJB3/EGR3/OVOL2/ISG20/ST14/TSPAN13/ID2/CA2/CYP4F11/CALCR/HSPB8/TFPI2/CKB/CISH/SLC1A4/SGK1/LAMC2/PDLIM3/CA12/MICB/SNX10/RPS6KA2/PRKAR2B/CACNA2D2/CLIC3/TPBG/AFF1/MAPT/ZFP36/HOMER2/ACOX2/BTG3/LSR/LARGE1/CYP26B1
HALLMARK_UV_RESPONSE_DN	139	0.316731	0.965106	0.557713	0.897177	0.679966	5035	tags=32%, list=29%, signal=23%	IGFBP5/COL11A1/KALRN/FBLN5/HAS2/F3/TGFBR3/RND3/SERPINE1/CDON/FYN/LTBP1/DUSP1/GCNT1/SDC2/KCNMA1/ATP2B1/PRKAR2B/SNAI2/RGS4/PDLIM5/SLC22A18/SCHIP1/GJA1/RASA2/COL3A1/PRKCE/VLDLR/TOGARAM1/PRDM2/PTPRM/BDNF/DAB2/ITGB3/MAGI2/NR1D2/ATXN1/INPP4B/COL1A1/DDAH1/BHLHE40/TENT4A/DLC1/MIOS
HALLMARK_MYOGENESIS	150	0.314458	0.958803	0.574194	0.897177	0.679966	4106	tags=31%, list=24%, signal=24%	FABP3/ACHE/COL6A3/KCNH1/NCAM1/CRYAB/MYL4/MYL2/APOD/ACTN2/MRAS/HBEGF/EPHB3/DTNA/CD36/HSPB8/LDB3/MAPRE3/CKB/CDKN1A/STC2/FXYD1/VIPR1/IFRD1/SLC6A8/TCAP/FGF2/REEP1/PPFIA4/ERBB3/SCHIP1/LARGE1/FST/GADD45B/SPDEF/PDLIM7/COL3A1/PSEN2/COL6A2/NAV2/IGFBP3/PDE4DIP/KLF5/MYBPC3/CTF1/ENO3/ITGA7
HALLMARK_HEME_METABOLISM	174	0.308139	0.948797	0.598726	0.901598	0.683317	3841	tags=20%, list=22%, signal=16%	FTCD/ACSL6/ACP5/KDM7A/RAP1GAP/MYL4/H1-0/CA2/RHCE/XK/ASNS/BACH1/TMCC2/TNS1/TENT5C/OSBP2/SLC6A8/MAP2K3/SLC7A11/CTNS/PPP2R5B/SLC25A37/CTSE/EPOR/RIOK3/PICALM/P4HA2/ATP6V0A1/GCLM/BMP2K/CCND3/ELL2/ATG4A/CDR2/TAL1
HALLMARK_PANCREAS_BETA_CELLS	16	0.402749	0.893939	0.613087	0.901598	0.683317	3688	tags=31%, list=21%, signal=25%	PCSK1/DPP4/VDR/STXBP1/FOXA2
HALLMARK_ADIPOGENESIS	185	-0.224967	-0.920465	0.706897	0.977595	0.740914	5083	tags=45%, list=29%, signal=32%	GBE1/SLC25A1/NMT1/ACO2/ARAF/DNAJC15/COQ3/DLD/COX6A1/NDUFA5/MRPL15/CPT2/PHLDB1/UQCRC1/RTN3/IMMT/AIFM1/COX8A/SNCG/C3/PDCD4/SUCLG1/UCK1/FAH/ACOX1/LIPE/SOD1/PRDX3/LPCAT3/CAVIN1/CRAT/SLC19A1/PEX14/PEMT/COX7B/MCCC1/MIGA2/CYC1/TST/UQCR11/SLC25A10/RAB34/GPX4/CAT/UQCR10/UCP2/CMBL/AGPAT3/SCP2/DHCR7/HADH/APLP2/ESYT1/UQCRQ/PFKL/NDUFS3/DDT/SDHC/ECH1/TALDO1/DECR1/ETFB/IDH3G/HIBCH/NDUFB7/COQ5/ATP5PO/SAMM50/TOB1…
HALLMARK_GLYCOLYSIS	185	0.286045	0.883815	0.73411	0.977595	0.740914	4997	tags=28%, list=29%, signal=20%	TKTL1/ANGPTL4/CHST2/B3GNT3/STC1/EGLN3/ISG20/GPC4/STC2/RRAGD/ARTN/ENO2/SDC2/LHX9/GFPT1/MIOX/MERTK/CTH/TGFA/HOMER1/HK2/COL5A1/TPBG/B3GAT3/NT5E/PPFIA4/ERO1A/IER3/VCAN/SRD5A3/P4HA2/EGFR/GLRX/IGFBP3/GLCE/TGFBI/MXI1/RBCK1/VLDLR/PGM2/PFKFB1/B4GALT4/PPP2CB/SLC35A3/CLDN3/CHST6/PGAM2/ANG/ALDOA/GNPDA1/GCLC/TFF3
HALLMARK_SPERMATOGENESIS	81	0.305299	0.870611	0.699196	0.977595	0.740914	2292	tags=12%, list=13%, signal=11%	TKTL1/CHRM4/TCP11/IL13RA2/NEFH/ACRBP/ELOVL3/SEPTIN4/TNNI3/HSPA2
HALLMARK_NOTCH_SIGNALING	29	0.327945	0.804632	0.742972	0.977595	0.740914	1816	tags=14%, list=10%, signal=12%	DLL1/HEYL/DTX4/LFNG
HALLMARK_BILE_ACID_METABOLISM	85	0.292449	0.83776	0.77195	0.987308	0.748276	729	tags=7%, list=4%, signal=7%	BMP6/SLCO1A2/NR1I2/ABCG4/TFCP2L1/SLC27A2
HALLMARK_CHOLESTEROL_HOMEOSTASIS	71	0.287686	0.8069	0.789847	0.987308	0.748276	3520	tags=20%, list=20%, signal=16%	LPL/MAL2/PLSCR1/ERRFI1/ATF3/PLAUR/CXCL16/ANTXR2/NFIL3/STARD4/TP53INP1/LGMN/TRIB3/FBXO6
HALLMARK_APICAL_JUNCTION	168	0.269663	0.828659	0.826041	1	0.757895	3634	tags=20%, list=21%, signal=16%	PPP2R2C/CALB2/MMP9/VWF/THY1/NRXN2/ACTN2/ATP1A3/CDH3/SHROOM2/CD274/ICAM5/CLDN4/CLDN6/MMP2/ARHGEF6/LAMC2/MPZL2/ADAM23/NECTIN1/NECTIN4/PECAM1/LIMA1/PCDH1/NRTN/ICAM1/LAMB3/ITGA2/PKD1/ICAM2/VCAN/COL17A1/EGFR
HALLMARK_P53_PATHWAY	192	0.26497	0.822016	0.847619	1	0.757895	2863	tags=16%, list=16%, signal=14%	CCND2/CLCA2/TCHH/NDRG1/DDIT3/JAG2/UPP1/ST14/HBEGF/IL1A/KRT17/PPP1R15A/BMP2/GADD45A/HMOX1/MXD1/RRAD/SAT1/CDKN1A/ATF3/GLS2/OSGIN1/IFI30/PLK3/RGS16/SLC7A11/PITPNC1/TGFA/SLC19A2/AEN/CDK5R1
HALLMARK_MTORC1_SIGNALING	197	0.221013	0.685017	0.982086	1	0.757895	3971	tags=18%, list=23%, signal=14%	DAPP1/IGFBP5/STC1/EGLN3/DDIT3/POLR3G/ASNS/PPP1R15A/NAMPT/CDKN1A/CORO1A/SLC1A4/IFRD1/IFI30/MAP2K3/ITGB2/SLC7A11/CTH/HK2/PSAT1/TES/SLC2A3/NFIL3/STARD4/TXNRD1/LGMN/ERO1A/UFM1/MTHFD2/TRIB3/SQSTM1/GLRX/CD9/HSPA9/SLC1A5/ACSL3
HALLMARK_FATTY_ACID_METABOLISM	138	0.221379	0.673814	0.972944	1	0.757895	2756	tags=11%, list=16%, signal=9%	CYP1A1/GPD1/VNN1/CPT1A/CA2/AOC3/CD36/G0S2/BMPR1B/ALDH1A1/ODC1/ENO2/GABARAPL1/IL4I1/MAOA
HALLMARK_UNFOLDED_PROTEIN_RESPONSE	110	0.218787	0.648306	0.977753	1	0.757895	4218	tags=18%, list=24%, signal=14%	ERN1/ASNS/ATF3/STC2/SLC1A4/CEBPG/CHAC1/CEBPB/PSAT1/NABP1/ERO1A/MTHFD2/DNAJB9/WIPI1/IFIT1/HSPA9/IGFBP1/WFS1/TSPYL2/DNAJA4
HALLMARK_PROTEIN_SECRETION	95	-0.171166	-0.633092	1	1	0.757895	3892	tags=15%, list=22%, signal=12%	ZW10/SOD1/GNAS/COPE/AP2M1/DST/VPS45/AP2B1/CTSC/ICA1/ERGIC3/KRT18/SSPN/SH3GL2
HALLMARK_REACTIVE_OXYGEN_SPECIES_PATHWAY	45	-0.186308	-0.612009	0.962264	1	0.757895	5132	tags=36%, list=30%, signal=25%	NDUFS2/STK25/LSP1/LAMTOR5/PRDX6/NDUFA6/SOD1/G6PD/PRDX1/GPX4/CAT/NDUFB4/PRDX2/PTPA/NQO1/MSRA
HALLMARK_MITOTIC_SPINDLE	199	-0.127139	-0.525049	1	1	0.757895	4697	tags=22%, list=27%, signal=16%	DLG1/FARP1/KIF3B/GSN/ARFIP2/NUMA1/AURKA/CENPF/SSH2/PRC1/SHROOM1/NDC80/TOP2A/KIF2C/SMC1A/MAP3K11/BUB1/HDAC6/TUBGCP2/DLGAP5/KIF22/YWHAE/KIF15/KIF4A/CDC42/CEP192/TBCD/DST/ARAP3/GEMIN4/DOCK2/UXT/PIF1/BIRC5/PLK1/ABR/CCNB2/NET1/RAPGEF5/LMNB1/TUBD1/KPTN/SORBS2
HALLMARK_TGF_BETA_SIGNALING	52	0.196254	0.524713	0.993804	1	0.757895	1560	tags=8%, list=9%, signal=7%	ID2/PPP1R15A/SERPINE1/BMP2
HALLMARK_PI3K_AKT_MTOR_SIGNALING	97	0.176654	0.513239	0.997735	1	0.757895	3668	tags=11%, list=21%, signal=9%	DAPP1/DDIT3/IL2RG/NGF/CDKN1A/MAP2K3/PRKAA2/RPS6KA3/TRIB3/EGFR/SQSTM1
