# Supplementary material for: RNF112 Facilitates Ubiquitin‐Mediated Degradation of c‐Myc, Suppressing Proliferation, Migration and Lipid Synthesis in Bladder Cancer
Source: Adv Sci (Weinh). 2025 Apr 3;12(20):2408311. doi: 10.1002/advs.202408311 (PMC12120744; doi:10.1002/advs.202408311)
Supplement: Supplementary file 3 — Supplemental Dataset 2 [file ADVS-12-2408311-s002.xlsx]

## Sheet: Differential Metabolite
ID	m/z	Retention time (min)	Ion mode	Metabolites	cid	cidlink	HMDB	METLIN	PubChem	smiles	InChIKey	Super Class	Class	Sub Class	level	Score	Isotope Similarity	Fragmentation Score	Fragment Ions	Adducts	Formula	Mass Error (ppm)	VIP	Average(RNF112)	Average(Control)	log2FoldChange	FoldChange	Regulation	p-value	q-value	RNF112_1	RNF112_2	RNF112_3	RNF112_4	RNF112_5	RNF112_6	Control_1	Control_2	Control_3	Control_4	Control_5	Control_6
7.73_340.2079m/z	340.208	7.7331	pos	3-hydroxynonanoyl carnitine	83244	http://funmeta.oebiotech.com/network/83244	HMDB0061635		131770388	CCCCCCC(O)CC(=O)OC(CC([O-])=O)C[N+](C)(C)C	ZILZDFSDUXZZAT-UHFFFAOYSA-N	Lipids and lipid-like molecules	Fatty Acyls	Fatty acid esters	Level 3	50.4	96.3706	61.4	284.1777, 285.1510, 292.1019, 293.4982, 298.9039, 302.2355, 313.6940, 320.6447, 340.1531, 340.2087	M+Na	C16H31NO5	-4.84149	4.16025	15.4776	7.22884	8.24874	304.171	Up	7.61578e-20	2.22533e-16	15.4694	15.42	15.5558	15.3347	15.5755	15.5101	7.22884	7.22884	7.22884	7.22884	7.22884	7.22884
10.39_389.0740m/z	389.074	10.3899	neg	Vanillic acid glucuronide	197222	http://funmeta.oebiotech.com/network/197222	HMDB0240572		122402642	[H]C1(OC(=O)C2=CC(OC)=C(O)C=C2)O[C@]([H])(C(O)=O)[C@@]([H])(O)[C@]([H])(O)[C@@]1([H])O	BSTDQIXKAVCPLC-JLERCCTOSA-N	Phenylpropanoids and polyketides	Tannins	Hydrolyzable tannins	Level 3	48.1	89.6879	55.4	258.9315, 259.4024, 313.1233, 318.1154, 327.0713, 329.0528, 351.7387, 371.0632, 380.1439, 389.0721	M+FA-H	C14H16O10	4.13106	3.69665	13.7427	7.22884	6.51385	91.3829	Up	4.96802e-19	7.25827e-16	13.8511	13.6988	13.6799	13.643	13.7444	13.8388	7.22884	7.22884	7.22884	7.22884	7.22884	7.22884
7.73_284.1453m/z	284.145	7.7331	pos	5'-Amino-5'-deoxyadenosine	202186	http://funmeta.oebiotech.com/network/202186	HMDB0246876		266234	NCC1OC(C(O)C1O)N1C=NC2=C(N)N=CN=C12	GVSGUDGNTHCZHI-UHFFFAOYSA-N	Nucleosides, nucleotides, and analogues	5'-deoxyribonucleosides	Unclassified	Level 4	43.8	98.4828	26	235.7206, 238.1397, 247.1530, 253.3144, 264.4674, 270.7396, 272.4039, 277.5679, 280.2571, 284.1454	M+NH4	C10H14N6O3	-4.89978	3.61811	13.4682	7.22884	6.23939	75.5517	Up	2.08387e-18	2.02969e-15	13.4303	13.3816	13.593	13.3708	13.5728	13.4608	7.22884	7.22884	7.22884	7.22884	7.22884	7.22884
9.89_450.0584n	451.066	9.89197	pos	Glucoalyssin	254947	http://funmeta.oebiotech.com/network/254947	HMDB0301914		656522	CS(=O)CCCCCC(S[C@@H]1O[C@H](CO)[C@@H](O)[C@H](O)[C@H]1O)=NOS([O-])(=O)=O	HUCGRJSHMZWRQQ-LJBAHSCYSA-M	Organic oxygen compounds	Organooxygen compounds	Carbohydrates and carbohydrate conjugates	Level 3	52.1	84.039	81.9	93.2156, 97.5286, 103.0135, 131.0086, 132.9875, 275.0672, 384.3937, 391.0456, 433.0555, 451.0656	M+H, M+Na	C13H24NO10S3-	4.75772	3.84533	14.2813	7.22884	7.05248	132.742	Up	6.21182e-18	4.48465e-15	14.4994	14.2424	14.3079	14.2381	14.1423	14.2578	7.22884	7.22884	7.22884	7.22884	7.22884	7.22884
10.63_455.0643m/z	455.064	10.6313	neg	Chicoric acid	47925	http://funmeta.oebiotech.com/network/47925	HMDB0002375	58128	5281764	OC(=O)[C@H](OC(=O)\C=C\C1=CC(O)=C(O)C=C1)[C@@H](OC(=O)\C=C\C1=CC(O)=C(O)C=C1)C(O)=O	YDDGKXBLOXEEMN-IABMMNSOSA-N	Organic acids and derivatives	Carboxylic acids and derivatives	Tetracarboxylic acids and derivatives	Level 4	37.3	91.8742	0.507	327.0559, 343.0858, 364.0470, 369.0671, 387.0770, 402.3172, 405.4810, 454.2836, 454.8391, 455.0643	M-H2O-H	C22H18O12	4.92347	4.55578	17.1213	7.22884	9.89246	950.442	Up	7.67394e-18	4.48465e-15	17.0014	17.1344	17.2361	16.9992	16.9574	17.3993	7.22884	7.22884	7.22884	7.22884	7.22884	7.22884
9.88_473.0749m/z	473.075	9.8822	neg	8-Hydroxyluteolin 4'-methyl ether 8-glucuronide	31474	http://funmeta.oebiotech.com/network/31474	HMDB0038772	49809	14887606	C1(O)=C(OC2OC(C(O)=O)C(O)C(O)C2O)C2OC(C3C=C(O)C(OC)=CC=3)=CC(=O)C=2C(O)=C1	CUIJPIJRAYLBAL-UHFFFAOYSA-N	Phenylpropanoids and polyketides	Flavonoids	Flavonoid glycosides	Level 3	50.5	91.2961	66.7	391.3933, 397.7745, 405.0873, 417.0217, 423.9411, 427.0714, 437.0285, 442.7122, 464.6644, 473.0760	M-H2O-H	C22H20O13	4.69304	3.97319	14.7561	7.22884	7.52725	184.471	Up	2.60389e-17	1.26809e-14	14.9771	14.5864	14.694	14.6809	14.7051	14.8931	7.22884	7.22884	7.22884	7.22884	7.22884	7.22884
9.89_343.0859m/z	343.086	9.89197	pos	Coenzyme B	257549	http://funmeta.oebiotech.com/network/257549	HMDB0304798		350	CC(OP(O)(O)=O)C(N=C(O)CCCCCCS)C(O)=O	JBJSVEVEEGOEBZ-UHFFFAOYSA-N	Organic acids and derivatives	Carboxylic acids and derivatives	Amino acids, peptides, and analogues	Level 4	39.9	93.537	7.23	199.0075, 213.0769, 238.3977, 240.2322, 256.2628, 264.2686, 265.0552, 283.0645, 302.0775, 325.0725	M+	C11H22NO7PS	1.19152	3.2505	12.2684	7.22884	5.03961	32.8907	Up	4.6449e-17	1.93891e-14	12.4751	12.1849	12.2108	12.2379	12.2459	12.2561	7.22884	7.22884	7.22884	7.22884	7.22884	7.22884
10.63_472.0543m/z	472.054	10.6313	neg	Monepantel	208908	http://funmeta.oebiotech.com/network/208908	HMDB0254843		11454275	CC(COC1=C(C=CC(=C1)C#N)C(F)(F)F)(NC(=O)C1=CC=C(SC(F)(F)F)C=C1)C#N	WTERNLDOAPYGJD-UHFFFAOYSA-N	Benzenoids	Benzene and substituted derivatives	Benzoic acids and derivatives	Level 4	37.2	90.0409	0.216	357.1174, 369.0661, 378.3044, 387.0270, 387.0771, 422.3205, 454.0471, 458.5747, 462.4693, 472.0542	M-H	C20H13F6N3O2S	-3.48186	4.66173	17.587	7.22884	10.3581	1312.54	Up	9.04896e-17	3.30513e-14	17.5326	17.4649	17.5409	17.4983	17.4366	18.0487	7.22884	7.22884	7.22884	7.22884	7.22884	7.22884
9.88_495.0569m/z	495.057	9.8822	neg	7-DESHYDROXYPYROGALLIN-4-CARBOXYLIC ACID	266570	http://funmeta.oebiotech.com/network/266570		43605	5098885	C1=CC(=C(C2=C(C(=O)C=C(C=C21)C(=O)O)O)O)O	XCSLJQFPTAZKDV-UHFFFAOYSA-N	Hydrocarbon derivatives	Tropones	Tropolones	Level 4	38.7	93.7993	0	339.1481, 344.8333, 345.0655, 347.8371, 356.3540, 364.4953, 367.0460, 427.0698, 428.7908, 495.0558	2M-H	C12H8O6	-0.0957532	3.6151	13.4601	7.22884	6.23122	75.1252	Up	2.12285e-16	6.89217e-14	13.6363	13.2827	13.3605	13.3426	13.5292	13.609	7.22884	7.22884	7.22884	7.22884	7.22884	7.22884
1.32_294.1543m/z	294.154	1.31732	pos	N-(1-Deoxy-1-fructosyl)leucine	61325	http://funmeta.oebiotech.com/network/61325	HMDB0037840		131752244	CC(C)C[C@H](NCC1(O)O[C@H](CO)[C@@H](O)[C@@H]1O)C(O)=O	KGTRBDVOUPALMB-PPNLDZOPSA-N	Organic acids and derivatives	Carboxylic acids and derivatives	Amino acids, peptides, and analogues	Level 3	48	91.8263	49.7	253.0124, 253.8806, 254.0087, 258.1336, 267.0027, 271.8469, 276.1142, 276.1442, 294.0803, 294.1547	M+H	C12H23NO7	-1.4476	3.19979	7.22884	12.1094	-4.88059	0.0339465	Down	2.61258e-16	7.63395e-14	7.22884	7.22884	7.22884	7.22884	7.22884	7.22884	12.2421	12.1214	12.2123	12.1394	12.019	11.9223
10.64_435.0519m/z	435.052	10.6436	pos	Aztreonam	52729	http://funmeta.oebiotech.com/network/52729	HMDB0014499	1230	5742832	[H]OC(=O)C(O\N=C(/C(=O)N([H])[C@]1([H])C(=O)N([C@@]1([H])C([H])([H])[H])S(=O)(=O)O[H])C1=C([H])SC(=N1)N([H])[H])(C([H])([H])[H])C([H])([H])[H]	WZPBZJONDBGPKJ-VEHQQRBSSA-N	Organoheterocyclic compounds	Lactams	Beta lactams	Level 4	39.3	96.9242	0	95.1821, 95.2853, 101.7268, 107.9665, 143.3609, 149.4832, 158.9763, 262.2710, 307.1484, 416.0528	M+	C13H17N5O8S2	0.192607	4.01538	14.9234	7.22884	7.69452	207.148	Up	3.98004e-16	1.05724e-13	15.05	15.0762	15.1038	14.944	14.7456	14.6205	7.22884	7.22884	7.22884	7.22884	7.22884	7.22884
10.63_450.0725m/z	450.073	10.6313	neg	Glucocleomin	58155	http://funmeta.oebiotech.com/network/58155	HMDB0034045		131751515	CCC(C)(O)C\C(SC1OC(CO)C(O)C(O)C1O)=N/OS(O)(=O)=O	JEOJIKMFKHSAJU-NTUHNPAUSA-N	Organic oxygen compounds	Organooxygen compounds	Carbohydrates and carbohydrate conjugates	Level 3	45.1	86.2265	45.1	304.7100, 306.9540, 325.0761, 327.0563, 384.3446, 387.0769, 400.7223, 410.6816, 441.0919, 443.4208	M+FA-H	C12H23NO10S2	-4.96455	4.34437	16.2262	7.22884	8.99736	511.065	Up	7.93763e-16	1.93281e-13	16.251	16.0209	16.1159	16.1392	16.1206	16.7096	7.22884	7.22884	7.22884	7.22884	7.22884	7.22884
10.63_487.0021m/z	487.002	10.6313	neg	O-Coumaric acid sulfate	197200	http://funmeta.oebiotech.com/network/197200	HMDB0240549		59950526	OC(=O)C=CC1=CC=CC=C1OS(O)(=O)=O	BTRJLVGUHCECAH-UHFFFAOYSA-N	Phenylpropanoids and polyketides	Cinnamic acids and derivatives	Hydroxycinnamic acids and derivatives	Level 4	36	82.729	0	229.1590, 255.3284, 290.0687, 305.1642, 376.7543, 394.4307, 427.8647, 458.7724, 469.4532, 487.0021	2M-H	C9H8O6S	2.22878	4.15104	15.4435	7.22884	8.21471	297.08	Up	8.6103e-16	1.93533e-13	15.4568	15.2782	15.3494	15.3824	15.3032	15.8914	7.22884	7.22884	7.22884	7.22884	7.22884	7.22884
10.38_422.1070n	445.096	10.3819	pos	2-Methoxy-5-(2,4-dioxo-5-thiazolidinyl)-N-((4-(trifluoromethyl)phenyl)methyl)benzamide	208865	http://funmeta.oebiotech.com/network/208865	HMDB0254794		56842109	COC1=CC=C(CC2OC(=O)NC2=O)C=C1C(=O)NCC1=CC=C(C=C1)C(F)(F)F	ORZMUVMQJPGFOM-UHFFFAOYSA-N	Benzenoids	Benzene and substituted derivatives	Benzoic acids and derivatives	Level 4	36.8	89.6129	0		M+H-H2O, M+Na	C20H17F3N2O5	-4.73094	3.66822	13.6505	7.22884	6.42164	85.7247	Up	9.80399e-16	2.04623e-13	13.8462	13.6888	13.7982	13.5386	13.3531	13.6779	7.22884	7.22884	7.22884	7.22884	7.22884	7.22884
10.63_452.0694m/z	452.069	10.6313	neg	Cefcapene	204649	http://funmeta.oebiotech.com/network/204649	HMDB0249757		53420943	CCC=C(C(=O)NC1C2SCC(COC(N)=O)=C(N2C1=O)C(O)=O)C1=CSC(N)=N1	HJJRIJDTIPFROI-UHFFFAOYSA-N	Organoheterocyclic compounds	Lactams	Beta lactams	Level 4	38.4	94.5235	0		M-H	C17H19N5O6S2	-2.2006	4.23004	15.7597	7.22884	8.53089	369.875	Up	1.45952e-15	2.84314e-13	15.8141	15.564	15.641	15.6564	15.6415	16.2415	7.22884	7.22884	7.22884	7.22884	7.22884	7.22884
10.38_421.1001m/z	421.1	10.3767	neg	Furaneol 4-(6-malonylglucoside)	54669	http://funmeta.oebiotech.com/network/54669	HMDB0029778	86485	131750900	CC1OC(C)=C(OC2OC(COC(=O)CC(O)=O)C(O)C(O)C2O)C1=O	QJYOBEMAMLWZTF-UHFFFAOYSA-N	Organic oxygen compounds	Organooxygen compounds	Carbohydrates and carbohydrate conjugates	Level 4	37.8	93.0417	0		M+FA-H	C15H20O11	3.5286	3.07282	11.7329	7.22884	4.50404	22.6908	Up	2.1687e-15	3.96058e-13	11.7658	11.7053	11.9113	11.5257	11.6516	11.8376	7.22884	7.22884	7.22884	7.22884	7.22884	7.22884
9.88_512.0472m/z	512.047	9.8822	neg	Cobimetinib	205178	http://funmeta.oebiotech.com/network/205178	HMDB0250388	828441	51038893	OC1(CN(C1)C(=O)C1=C(NC2=C(F)C=C(I)C=C2)C(F)=C(F)C=C1)C1CCCCN1	BSMCAPRUBJMWDF-UHFFFAOYSA-N	Benzenoids	Benzene and substituted derivatives	Benzoic acids and derivatives	Level 4	36.2	85.1646	0		M-H2O-H	C21H21F3IN3O2	3.64215	3.13081	11.9061	7.22884	4.67725	25.5855	Up	2.96079e-15	5.08907e-13	12.1012	11.7527	11.7804	12.0213	11.7985	11.9824	7.22884	7.22884	7.22884	7.22884	7.22884	7.22884
10.87_369.0663m/z	369.066	10.8691	neg	4-O-alpha-D-Galactopyranuronosyl-D-galacturonic acid	62978	http://funmeta.oebiotech.com/network/62978	HMDB0039721		4532283	OC1OC(C(OC2OC(C(O)C(O)C2O)C(O)=O)C(O)C1O)C(O)=O	IGSYEZFZPOZFNC-UHFFFAOYSA-N	Organic oxygen compounds	Organooxygen compounds	Carbohydrates and carbohydrate conjugates	Level 3	48.8	93.6698	54	216.4640, 217.7379, 221.3226, 234.2637, 239.8893, 243.3130, 246.2008, 323.5724, 325.0763, 335.2969	M-H	C12H18O13	-3.0191	3.01208	11.5575	7.22884	4.32868	20.0939	Up	3.41879e-15	5.54983e-13	11.4536	11.8009	11.5589	11.6214	11.4664	11.4439	7.22884	7.22884	7.22884	7.22884	7.22884	7.22884
9.89_536.0434m/z	536.043	9.89197	pos	UDP-L-arabinose	51979	http://funmeta.oebiotech.com/network/51979	HMDB0012303	62922	644105	O[C@@H]1[C@@H](COP(O)(=O)OP(O)(=O)O[C@H]2OC[C@H](O)[C@H](O)[C@H]2O)O[C@H]([C@@H]1O)N1C=CC(=O)NC1=O	DQQDLYVHOTZLOR-IAZOVDBXSA-N	Nucleosides, nucleotides, and analogues	Pyrimidine nucleotides	Pyrimidine ribonucleotides	Level 4	36.9	86.7332	0		M+	C14H22N2O16P2	-2.00391	3.20543	12.1352	7.22884	4.90632	29.9881	Up	5.61978e-15	8.64263e-13	12.4271	12.0214	12.2347	12.0723	12.0336	12.0218	7.22884	7.22884	7.22884	7.22884	7.22884	7.22884
10.63_526.9946m/z	526.995	10.6313	neg	PD 0325901	267418	http://funmeta.oebiotech.com/network/267418		45435	9826528	C1=CC(=C(C=C1I)F)NC2=C(C=CC(=C2F)F)C(=O)NOCC(CO)O	SUDAHWBOROXANE-SECBINFHSA-N	Benzenoids	Benzene and substituted derivatives	Benzoic acids and derivatives	Level 4	38.3	95.1291	0		M+FA-H	C16H14F3IN2O4	2.90615	3.37001	12.6466	7.22884	5.41777	42.7476	Up	1.09717e-14	1.60297e-12	12.5509	12.7299	12.8179	12.4806	12.4098	12.8905	7.22884	7.22884	7.22884	7.22884	7.22884	7.22884
9.89_371.0808m/z	371.081	9.89197	pos	Digalacturonate	273786	http://funmeta.oebiotech.com/network/273786		63147	439694	C1(C(C(OC(C1O)OC2C(C(C(OC2C(=O)O)O)O)O)C(=O)O)O)O	IGSYEZFZPOZFNC-LKIWRGPLSA-N	Organic oxygen compounds	Organooxygen compounds	Carbohydrates and carbohydrate conjugates	Level 4	38.4	95.6698	0		M+H	C12H18O13	-3.26345	2.7416	10.8167	7.22884	3.58786	12.0242	Up	1.1993e-14	1.66874e-12	10.9348	10.9693	10.7607	10.6809	10.6718	10.8827	7.22884	7.22884	7.22884	7.22884	7.22884	7.22884
10.63_797.1433m/z	797.143	10.6313	neg	Apigenin 7-[glucuronyl-(1->2)-glucuronide] 4'-glucuronide	61701	http://funmeta.oebiotech.com/network/61701	HMDB0038294	93018	131752324	OC1C(O)C(OC2C(O)C(O)C(OC2OC2=CC(O)=C3C(=O)C=C(OC3=C2)C2=CC=C(OC3OC(C(O)C(O)C3O)C(O)=O)C=C2)C(O)=O)OC(C1O)C(O)=O	ZXGPWPMIUHWEOJ-UHFFFAOYSA-N	Phenylpropanoids and polyketides	Flavonoids	Flavonoid glycosides	Level 4	37.4	89.3207	0		M-H	C33H34O23	1.87323	4.18559	15.5851	7.22884	8.35625	327.704	Up	1.48344e-14	1.97027e-12	15.7161	15.3635	15.4301	15.4312	15.4087	16.1608	7.22884	7.22884	7.22884	7.22884	7.22884	7.22884
9.88_497.0538m/z	497.054	9.8822	neg	Norepinephrine 3-sulfate	197297	http://funmeta.oebiotech.com/network/197297	HMDB0240695		10083394	NCC(O)C1=CC(OS(O)(=O)=O)=C(O)C=C1	AXVWGBSBINEIHZ-UHFFFAOYSA-N	Organic acids and derivatives	Organic sulfuric acids and derivatives	Arylsulfates	Level 4	38	90.8395	0		2M-H	C8H11NO6S	-0.710778	3.44962	12.908	7.22884	5.67915	51.2381	Up	1.67846e-14	2.13237e-12	13.224	12.62	12.7987	12.8052	12.9591	13.0409	7.22884	7.22884	7.22884	7.22884	7.22884	7.22884
11.01_371.0821m/z	371.082	11.0086	neg	3-O-alpha-D-Glucopyranuronosyl-D-xylose	62980	http://funmeta.oebiotech.com/network/62980	HMDB0039723		131752710	OCC1OC(O)C(O)C1OC1OC(C(O)C(O)C1O)C(O)=O	CWFMVLQLLUZBPE-UHFFFAOYSA-N	Organic oxygen compounds	Organooxygen compounds	Carbohydrates and carbohydrate conjugates	Level 4	38.3	94.9132	0		M+FA-H	C11H18O11	-3.03712	2.61412	10.4903	7.22884	3.26145	9.58945	Up	1.79938e-14	2.19075e-12	10.6526	10.47	10.2876	10.5022	10.4585	10.5707	7.22884	7.22884	7.22884	7.22884	7.22884	7.22884
0.71_333.0533m/z	333.053	0.708133	pos	Pongamol	34104	http://funmeta.oebiotech.com/network/34104			5320675	C1=CC=CC=C1/C(/O)=C/C(=O)C1C(OC)=C2C=COC2=CC=1	IHWPQGIYXJKCOV-PTNGSMBKSA-N	Phenylpropanoids and polyketides	Linear 1,3-diarylpropanoids	Chalcones and dihydrochalcones	Level 4	36.4	85.277	0.458	268.8904, 276.0115, 291.9064, 292.0734, 302.8285, 312.0512, 315.0866, 330.0598, 333.0522, 333.0578	M+K	C18H14O4	3.28162	2.5144	15.5593	18.5739	-3.01461	0.123741	Down	2.49854e-14	2.9203e-12	15.6052	15.4506	15.6846	15.5001	15.5825	15.5329	18.6627	18.5587	18.6259	18.5321	18.436	18.6279
10.89_403.0895m/z	403.09	10.8898	neg	Dihydrocaffeic acid 3-O-glucuronide	64778	http://funmeta.oebiotech.com/network/64778	HMDB0041720	96078	49844972	O[C@@H]1[C@@H](O)[C@H](OC2=C(O)C=CC(CCC(O)=O)=C2)O[C@@H]([C@H]1O)C(O)=O	AELQNMHOLDHBFA-DKBOKBLXSA-N	Organic oxygen compounds	Organooxygen compounds	Carbohydrates and carbohydrate conjugates	Level 4	36.8	88.1829	0		M+FA-H	C15H18O10	3.6362	3.30313	12.4357	7.22884	5.20684	36.9331	Up	2.72887e-14	2.93192e-12	12.5981	12.0836	12.3896	12.5446	12.3637	12.6345	7.22884	7.22884	7.22884	7.22884	7.22884	7.22884
10.63_423.0536m/z	423.054	10.6313	neg	Edta oxalate	206303	http://funmeta.oebiotech.com/network/206303	HMDB0251707		129705234	OC(=O)CN(CCN1CC(=O)OOC(=O)C(=O)OOC(=O)C1)CC(O)=O	BROHKIGYEKQUMX-UHFFFAOYSA-N	Organic acids and derivatives	Carboxylic acids and derivatives	Hexacarboxylic acids and derivatives	Level 4	39.9	95.0645	6.55	300.6593, 309.0216, 325.0727, 325.7334, 327.0567, 341.1377, 344.5971, 383.3523, 387.0758, 388.5099	M+FA-H	C12H14N2O12	1.90781	3.38793	12.7013	7.22884	5.47251	44.4008	Up	2.79582e-14	2.93192e-12	12.5791	12.5264	12.6636	12.6183	12.6971	13.1235	7.22884	7.22884	7.22884	7.22884	7.22884	7.22884
10.64_451.0259m/z	451.026	10.6436	pos	Quinoline yellow	61146	http://funmeta.oebiotech.com/network/61146	HMDB0037615	984889	24672	OS(=O)(=O)C1=CC2=C(N=C(C=C2)C2C(=O)C3=CC=CC=C3C2=O)C(=C1)S(O)(=O)=O	OESPFRYVCUTRKF-UHFFFAOYSA-N	Benzenoids	Indanes	Indanones	Level 4	36.4	83.577	0		M+NH4	C18H11NO8S2	-1.26256	2.97762	11.4654	7.22884	4.23656	18.8508	Up	2.80951e-14	2.93192e-12	11.6617	11.5947	11.4966	11.51	11.2495	11.2799	7.22884	7.22884	7.22884	7.22884	7.22884	7.22884
10.87_371.0634m/z	371.063	10.8691	neg	Dimethyl 2-galloylgalactarate	60592	http://funmeta.oebiotech.com/network/60592	HMDB0036935	91924	85208222	COC(=O)C(O)C(O)C(O)C(OC(=O)C1=CC(O)=C(O)C(O)=C1)C(=O)OC	FUZPULBJXZQHRK-UHFFFAOYSA-N	Organic oxygen compounds	Organooxygen compounds	Carbohydrates and carbohydrate conjugates	Level 4	37.7	92.9095	0		M-H2O-H	C15H18O12	3.55284	2.81721	11.0177	7.22884	3.78883	13.8214	Up	5.84839e-14	5.89276e-12	10.9337	11.2537	10.8681	11.1713	11.0031	10.8761	7.22884	7.22884	7.22884	7.22884	7.22884	7.22884
10.38_419.1032m/z	419.103	10.3767	neg	Bismurrayaquinone A	63906	http://funmeta.oebiotech.com/network/63906	HMDB0040774	95239	10364815	CC1=C(C(=O)C2=C(C3=CC=CC=C3N2)C1=O)C1=C(C)C(=O)C2=C(NC3=CC=CC=C23)C1=O	FKJFKIPTKQPIFB-UHFFFAOYSA-N	Organoheterocyclic compounds	Indoles and derivatives	Carbazoles	Level 4	39.2	86.965	10.3	141.4019, 146.9662, 166.5775, 171.9837, 182.3978, 240.2922, 327.0545, 387.0780, 389.0685, 411.5351	M-H	C26H16N2O4	-1.19361	3.2451	12.2571	7.22884	5.02824	32.6325	Up	7.10235e-14	6.91769e-12	12.3709	12.2501	12.4833	11.9441	12.0549	12.4392	7.22884	7.22884	7.22884	7.22884	7.22884	7.22884
0.71_783.0435m/z	783.044	0.706917	neg	Calcium ascorbate	257576	http://funmeta.oebiotech.com/network/257576	HMDB0304830			[Ca++].OCC(O)C1OC(=O)C(O)=C1O.OCC(O)C1OC(=O)C(O)=C1O	BLORRZQTHNGFTI-UHFFFAOYSA-N	Organoheterocyclic compounds	Dihydrofurans	Furanones	Level 4	37.7	92.6573	0	429.9914, 448.0053, 454.4434, 502.2790, 553.4178, 562.0339, 625.4238, 685.0667, 696.2225, 733.5477	2M-H	C12H16CaO12+2	-3.48672	3.90971	7.22884	14.5247	-7.29583	0.00636408	Down	1.01992e-13	9.61357e-12	7.22884	7.22884	7.22884	7.22884	7.22884	7.22884	15.1021	14.4987	14.6914	14.2643	14.2853	14.3062
9.45_481.1210m/z	481.121	9.44715	neg	Bis-(1,3-diethylthiobarbituric acid)trimethine oxonol	204215	http://funmeta.oebiotech.com/network/204215	HMDB0249236		93248	CCN1C(=O)C(C=CC=C2C(=O)N(CC)C(=S)N(CC)C2=O)C(=O)N(CC)C1=S	VJYNRXFXHKIGLT-UHFFFAOYSA-N	Organoheterocyclic compounds	Diazines	Pyrimidines and pyrimidine derivatives	Level 4	37	87.8548	0		M+FA-H	C19H24N4O4S2	-2.40841	2.88604	11.2075	7.22884	3.97862	15.7646	Up	1.62629e-13	1.48501e-11	11.3502	11.094	11.2821	11.1505	10.9276	11.4403	7.22884	7.22884	7.22884	7.22884	7.22884	7.22884
11.68_354.1142m/z	354.114	11.6768	neg	N-[5-(4,5-Dihydro-1H-imidazol-2-yl)-2-hydroxy-5,6,7,8-tetrahydronaphthalen-1-yl]methanesulfonamide	202930	http://funmeta.oebiotech.com/network/202930	HMDB0247729		4038180	CS(=O)(=O)NC1=C(O)C=CC2=C1CCCC2C1=NCCN1	OQFCXJDXHCDLHX-UHFFFAOYSA-N	Benzenoids	Tetralins	Unclassified	Level 4	37.3	91.2994	0		M+FA-H	C14H19N3O3S	4.27386	2.47799	7.22884	10.1656	-2.93681	0.130597	Down	3.3445e-13	2.96141e-11	7.22884	7.22884	7.22884	7.22884	7.22884	7.22884	10.2236	9.99595	10.1102	10.1105	10.43	10.1236
10.64_529.0603m/z	529.06	10.6436	pos	Lignosulfonic acid	202702	http://funmeta.oebiotech.com/network/202702	HMDB0247479		24712	COC1=CC=CC(CC(CS(O)(=O)=O)OC2=C(OC)C=C(CCCS(O)(=O)=O)C=C2)=C1O	FOGYNLXERPKEGN-UHFFFAOYSA-N	Lignans, neolignans and related compounds	Unclassified	Unclassified	Level 4	37	86.0142	0		M+K	C20H26O10S2	0.845737	3.49065	13.0576	7.22884	5.82881	56.8391	Up	3.69824e-13	3.17831e-11	13.3436	13.3011	13.3134	12.9338	12.7544	12.6996	7.22884	7.22884	7.22884	7.22884	7.22884	7.22884
10.63_327.0557m/z	327.056	10.6313	neg	N-(2-Hydroxy-3,3,3-trifluoropropyl)-2-(2-nitro-1-imidazolyl)acetamide	211968	http://funmeta.oebiotech.com/network/211968	HMDB0258458		9882197	OC(CNC(=O)CN1C=CN=C1[N+]([O-])=O)C(F)(F)F	BTLNRJMECFTISR-UHFFFAOYSA-N	Organic 1,3-dipolar compounds	Allyl-type 1,3-dipolar organic compounds	Organic nitro compounds	Level 4	41	98.7117	6.65	175.4596, 182.9509, 186.1488, 190.1826, 200.0257, 203.9498, 206.7457, 255.0716, 281.6719, 327.0524	M+FA-H	C8H9F3N4O4	-0.369953	3.01195	11.5567	7.22884	4.32784	20.0821	Up	5.52604e-13	4.61345e-11	11.3974	11.6	11.3712	11.3919	11.6071	11.9723	7.22884	7.22884	7.22884	7.22884	7.22884	7.22884
10.46_241.1809m/z	241.181	10.4551	neg	12-Tridecen-2-one	9959	http://funmeta.oebiotech.com/network/9959		98167	10888854	CC(=O)CCCCCCCCCC=C	UYCZPLKICNDOCL-UHFFFAOYSA-N	Organic oxygen compounds	Organooxygen compounds	Carbonyl compounds	Level 2	63.6	95.7396	44.8	135.5210, 140.3783, 178.3683, 181.1603, 184.0019, 197.7285, 214.7761, 216.8243, 229.3898, 241.1801	M+FA-H	C13H24O	0.057605	3.05314	7.22884	11.6839	-4.45504	0.0455932	Down	6.47784e-13	5.25785e-11	7.22884	7.22884	7.22884	7.22884	7.22884	7.22884	11.9715	11.6892	11.7603	11.6907	11.7503	11.2413
12.13_446.3260m/z	446.326	12.1289	pos	N-oleoyl tyrosine	8676	http://funmeta.oebiotech.com/network/8676	HMDB0062337	75481	52922062	C1(C=CC(O)=CC=1)C[C@]([H])(NC(CCCCCCC/C=C\CCCCCCCC)=O)C(=O)O	UOIBFJBJAWHQNM-JRUKXMRZSA-N	Organic acids and derivatives	Carboxylic acids and derivatives	Amino acids, peptides, and analogues	Level 2	63.7	94.9817	27.2	172.7420, 182.0813, 183.7021, 186.2592, 195.0111, 213.7720, 240.4984, 312.3595, 400.3200, 446.3275	M+H	C27H43NO4	-1.13036	3.89391	7.22884	14.4612	-7.23233	0.00665044	Down	9.07678e-13	7.1682e-11	7.22884	7.22884	7.22884	7.22884	7.22884	7.22884	13.7228	14.686	14.844	14.716	14.3986	14.3997
10.38_487.0907m/z	487.091	10.3767	neg	1,4-Diacetoxy-2,3-dicyanobenzene	199729	http://funmeta.oebiotech.com/network/199729	HMDB0244205		134319	CC(=O)OC1=C(C#N)C(C#N)=C(OC(C)=O)C=C1	VXDCGBVAZDYTFK-UHFFFAOYSA-N	Benzenoids	Phenol esters	Unclassified	Level 4	39.1	98.1757	0		2M-H	C12H8N2O4	2.42377	2.85312	11.1205	7.22884	3.89165	14.8424	Up	1.23995e-12	9.53454e-11	11.2604	11.0007	11.3732	10.8136	10.9662	11.3088	7.22884	7.22884	7.22884	7.22884	7.22884	7.22884
10.89_469.0799m/z	469.08	10.8898	neg	(Z)-Resveratrol 3-(4''-sulfoglucoside)	60724	http://funmeta.oebiotech.com/network/60724	HMDB0037076	92052	131752141	OCC1OC(OC2=CC(\C=C/C3=CC=C(O)C=C3)=CC(O)=C2)C(O)C(O)C1OS(O)(=O)=O	AUBJHOOEDBNQCQ-UPHRSURJSA-N	Phenylpropanoids and polyketides	Stilbenes	Stilbene glycosides	Level 4	36.4	84.6673	0		M-H	C20H22O11S	-2.30664	2.43085	10.0522	7.22884	2.82332	7.07788	Up	1.48982e-12	1.11622e-10	10.1505	9.7337	10.0807	10.024	10.1754	10.1487	7.22884	7.22884	7.22884	7.22884	7.22884	7.22884
10.38_489.0875m/z	489.088	10.3767	neg	3'-thiacytidine	201473	http://funmeta.oebiotech.com/network/201473	HMDB0246108			NC1=NC(=O)N(C=C1)C1OC(CO)SC1O	FPJPTCHRIMPDSG-UHFFFAOYSA-N	Nucleosides, nucleotides, and analogues	Nucleoside and nucleotide analogues	3'-thia pyrimidine nucleosides	Level 4	38.1	92.3063	0		2M-H	C8H11N3O4S	1.48567	2.48589	10.1847	7.22884	2.95587	7.75898	Up	2.05813e-12	1.50346e-10	10.268	10.2079	10.3739	9.96705	9.96297	10.3284	7.22884	7.22884	7.22884	7.22884	7.22884	7.22884
8.78_388.3052m/z	388.305	8.78003	pos	3-hydroxytetradecanoylcarnitine	8327	http://funmeta.oebiotech.com/network/8327	HMDB0061640		71464541	O(C(CC(O)CCCCCCCCCCC)=O)C(CC(=O)[O-])C[N+](C)(C)C	GFAZJTUXMHGTOC-UHFFFAOYSA-N	Lipids and lipid-like molecules	Fatty Acyls	Fatty acid esters	Level 2	43.4	89.4921	0		M+H	C21H41NO5	-1.48562	3.01434	7.22884	11.5652	-4.33636	0.0495022	Down	2.2118e-12	1.57632e-10	7.22884	7.22884	7.22884	7.22884	7.22884	7.22884	11.7806	11.4137	11.995	11.3377	11.5	11.3643
11.47_384.2755m/z	384.275	11.4687	neg	N-(hexadecanoyl)-homoserine lactone	8975	http://funmeta.oebiotech.com/network/8975		45449	11609787	[C@@H]1(CCOC1=O)NC(=O)CCCCCCCCCCCCCCC	QJIXVOQAEZMUIH-SFHVURJKSA-N	Organic acids and derivatives	Carboxylic acids and derivatives	Amino acids, peptides, and analogues	Level 4	37.9	89.6399	0		M+FA-H	C20H37NO3	-0.248796	2.21783	7.22884	9.57428	-2.34544	0.196767	Down	2.63008e-12	1.82979e-10	7.22884	7.22884	7.22884	7.22884	7.22884	7.22884	9.41252	9.62865	9.82357	9.45323	9.56584	9.56186
10.63_471.0380m/z	471.038	10.6313	neg	Sulfacetamide	52954	http://funmeta.oebiotech.com/network/52954	HMDB0014772	2527	5320	CC(=O)NS(=O)(=O)C1=CC=C(N)C=C1	SKIVFJLNDNKQPD-UHFFFAOYSA-N	Benzenoids	Benzene and substituted derivatives	Benzenesulfonamides	Level 4	36.6	85.8086	0		2M-H	C8H9N2NaO3S	-2.216	2.8381	11.0852	7.22884	3.85632	14.4833	Up	5.62226e-12	3.82052e-10	11.1839	11.3871	11.277	10.6925	10.8792	11.0914	7.22884	7.22884	7.22884	7.22884	7.22884	7.22884
9.54_365.2307m/z	365.231	9.54217	neg	(ent-2alpha,3beta,15beta)-16-Kaurene-2,3,15-triol	62052	http://funmeta.oebiotech.com/network/62052	HMDB0038689	93344	131752429	CC1(C)C(O)C(O)CC2(C)C3CCC4CC3(CCC12)C(O)C4=C	RSUQJXHMFVYBBS-UHFFFAOYSA-N	Lipids and lipid-like molecules	Prenol lipids	Diterpenoids	Level 2	44.1	91.2756	0		M+FA-H	C20H32O3	-8.41781	2.66497	10.6277	7.22884	3.39886	10.5477	Up	5.95917e-12	3.95743e-10	10.7014	10.982	10.2945	10.6513	10.487	10.6499	7.22884	7.22884	7.22884	7.22884	7.22884	7.22884
10.63_389.0739m/z	389.074	10.6313	neg	6-[5-(carboxymethyl)-2-hydroxyphenoxy]-3,4,5-trihydroxyoxane-2-carboxylic acid	144377	http://funmeta.oebiotech.com/network/144377	HMDB0125149		131831683	OC1C(O)C(OC2=C(O)C=CC(CC(O)=O)=C2)OC(C1O)C(O)=O	RVIUQHYENGKVCZ-UHFFFAOYSA-N	Organic oxygen compounds	Organooxygen compounds	Carbohydrates and carbohydrate conjugates	Level 3	49.8	85.7638	68.2	328.0771, 329.0518, 330.0564, 331.0503, 346.0874, 347.1325, 369.2123, 372.0656, 378.2041, 389.0723	M+FA-H	C14H16O10	4.03021	5.07412	19.8614	7.56141	12.3	5042.66	Up	6.37839e-12	4.1417e-10	19.8092	19.7754	19.8396	19.7688	19.7429	20.2324	9.22427	7.22884	7.22884	7.22884	7.22884	7.22884
5.35_314.1283m/z	314.128	5.35423	pos	Tolmetin glycinamide	595316	http://funmeta.oebiotech.com/network/595316			135911	Cc1ccc(C(=O)c2ccc(CC(O)=NCC(=O)O)n2C)cc1	IYNXNYQOVKPFMM-UHFFFAOYSA-N	Organic acids and derivatives	Carboxylic acids and derivatives	Amino acids, peptides, and analogues	Level 2	40.6	95.255	0	112.0037, 123.1175, 164.8127, 170.6326, 182.0847, 199.6994, 217.1225, 224.4646, 272.6944, 314.1293	M+	C17H18N2O4	5.25808	2.937	7.22884	11.3574	-4.12852	0.0571733	Down	7.69245e-12	4.88638e-10	7.22884	7.22884	7.22884	7.22884	7.22884	7.22884	10.8982	11.3509	11.2108	11.4292	11.5164	11.7386
0.84_147.0302m/z	147.03	0.844717	neg	D-Ribonolactone	47705	http://funmeta.oebiotech.com/network/47705	HMDB0001900	6380	111064	OC[C@H]1OC(=O)[C@H](O)[C@@H]1O	CUOKHACJLGPRHD-BXXZVTAOSA-N	Organic oxygen compounds	Organooxygen compounds	Carbohydrates and carbohydrate conjugates	Level 2	40.4	97.3023	0		M-H	C5H8O5	1.72226	2.11133	13.4951	11.363	2.1321	4.38355	Up	8.36128e-12	5.19823e-10	13.3377	13.4206	13.4162	13.6478	13.4802	13.6681	11.2921	11.3491	11.4307	11.2966	11.3665	11.4432
8.91_630.1801m/z	630.18	8.90958	pos	Leucodelphinidin 3-O-(beta-D-glucopyranosyl-(1->4)-alpha-L-rhamnopyranoside)	29027	http://funmeta.oebiotech.com/network/29027			21123509	C1(O)=CC2OC(C3C=C(O)C(O)=C(O)C=3)C(O[C@H]3[C@H](O)[C@H](O)[C@@H](O[C@H]4[C@H](O)[C@@H](O)[C@H](O)[C@@H](CO)O4)[C@H](C)O3)C(O)C=2C(O)=C1	LTQCWUJVAPKOBF-FBMUITDMSA-N	Phenylpropanoids and polyketides	Flavonoids	Flavonoid glycosides	Level 4	37.4	87.9718	0		M+	C27H34O17	0.732884	3.27172	12.3531	7.22884	5.12424	34.8778	Up	1.01752e-11	6.19418e-10	12.3521	11.8677	12.3384	12.982	12.4025	12.1757	7.22884	7.22884	7.22884	7.22884	7.22884	7.22884
1.60_254.1608m/z	254.161	1.60268	pos	Arginylproline	53756	http://funmeta.oebiotech.com/network/53756	HMDB0028717	23679	151003	N[C@@H](CCCNC(N)=N)C(=O)N1CCC[C@H]1C(O)=O	LQJAALCCPOTJGB-YUMQZZPRSA-N	Organic acids and derivatives	Carboxylic acids and derivatives	Amino acids, peptides, and analogues	Level 3	50.1	95.9202	56.2	203.9374, 212.1389, 213.7269, 213.9229, 215.9727, 220.1084, 231.9336, 236.9389, 237.1340, 254.1612	M+H-H2O	C11H21N5O3	-1.27503	2.78023	10.4098	14.1114	-3.70157	0.076863	Down	3.21478e-11	1.91706e-09	10.3263	10.1588	10.6588	10.4811	10.6094	10.2247	14.1778	14.1795	14.1397	14.4163	13.7923	13.9629
9.88_407.0843m/z	407.084	9.8822	neg	7-O-Galloyl-sedoheptulose	202531	http://funmeta.oebiotech.com/network/202531	HMDB0247276		74833049	OCC(=O)C(O)C(O)C(O)C(O)COC(=O)C1=CC(O)=C(O)C(O)=C1	FECIIGWIXFGAPK-UHFFFAOYSA-N	Organic oxygen compounds	Organooxygen compounds	Carbohydrates and carbohydrate conjugates	Level 3	49.3	87.4388	62.8	346.0879, 346.6374, 347.0640, 348.0661, 374.8828, 386.8869, 389.0749, 390.0770, 403.4860, 407.0849	M+FA-H	C14H18O11	3.18962	4.48698	17.1718	7.53903	9.63274	793.86	Up	3.3951e-11	1.9841e-09	17.3554	16.976	17.0891	17.0827	17.2013	17.3261	9.08998	7.22884	7.22884	7.22884	7.22884	7.22884
11.52_249.1859m/z	249.186	11.5221	neg	4-oxo-2E-hexadecenoic acid	2215	http://funmeta.oebiotech.com/network/2215			11196453	C(/C=C/C(=O)CCCCCCCCCCCC)(=O)O	SWMQZEIJDYTILH-BUHFOSPRSA-N	Lipids and lipid-like molecules	Fatty Acyls	Fatty acids and conjugates	Level 2	48.7	90.8941	0		M-H2O-H	C16H28O3	-0.438853	2.07323	9.29236	7.22884	2.06352	4.18006	Up	4.56473e-11	2.61532e-09	9.42988	9.18833	9.56798	9.1666	9.13849	9.26289	7.22884	7.22884	7.22884	7.22884	7.22884	7.22884
10.58_627.1517m/z	627.152	10.5795	neg	Sophoracarpan B	29872	http://funmeta.oebiotech.com/network/29872		48229	14704594	C1(O)=CC2OC(OC)C3C4C=C5OCOC5=CC=4OC3C=2C=C1	BARRXUGKUYTIQH-UHFFFAOYSA-N	Phenylpropanoids and polyketides	Isoflavonoids	Furanoisoflavonoids	Level 4	43.2	89.0312	28.5	396.7606, 434.3072, 434.5076, 440.2500, 494.5414, 529.6885, 538.9510, 555.9308, 581.1451, 589.1141	2M-H	C17H14O6	1.43917	4.15012	15.48	7.22884	8.25115	304.68	Up	6.33122e-11	3.55766e-09	15.9339	14.6744	14.503	15.6863	15.96	16.1222	7.22884	7.22884	7.22884	7.22884	7.22884	7.22884
10.63_515.0198m/z	515.02	10.6313	neg	D-fructose 6-phosphate	257126	http://funmeta.oebiotech.com/network/257126	HMDB0304311		21872891	OCC(=O)C(O)C(O)C(O)COP([O-])([O-])=O	GSXOAOHZAIYLCY-UHFFFAOYSA-L	Organic oxygen compounds	Organooxygen compounds	Carbohydrates and carbohydrate conjugates	Level 4	37.8	91.6198	0		2M-H	C6H11O9P-2	-2.00876	2.72907	10.7991	7.22884	3.57027	11.8784	Up	1.08931e-10	6.00561e-09	10.6068	10.9989	10.9857	10.3967	10.5672	11.2394	7.22884	7.22884	7.22884	7.22884	7.22884	7.22884
11.92_420.3098m/z	420.31	11.9214	pos	N-palmitoyl tyrosine	8675	http://funmeta.oebiotech.com/network/8675	HMDB0062340	75480	6710112	C1(C=CC(O)=CC=1)C[C@]([H])(NC(CCCCCCCCCCCCCCC)=O)C(=O)O	IPAZGTSTZYXZAT-QHCPKHFHSA-N	Organic acids and derivatives	Carboxylic acids and derivatives	Amino acids, peptides, and analogues	Level 2	61.2	92.5052	19.2	379.2509, 379.7497, 380.2449, 383.0215, 390.7576, 391.2586, 399.7629, 400.2656, 420.2175, 420.3113	M+H	C25H41NO4	-2.57644	3.44243	7.22884	12.9023	-5.67347	0.0195937	Down	1.26815e-10	6.86211e-09	7.22884	7.22884	7.22884	7.22884	7.22884	7.22884	11.9044	13.0006	13.3828	13.1704	13.1157	12.8398
11.48_386.2894m/z	386.289	11.4832	pos	3,5-Dihydroxytetradecanoylcarnitine	197899	http://funmeta.oebiotech.com/network/197899	HMDB0241354			CCCCCCCCCC(O)CC(O)CC(=O)OC(CC([O-])=O)C[N+](C)(C)C	CAOJKTXWUKAVIY-UHFFFAOYSA-N	Lipids and lipid-like molecules	Fatty Acyls	Fatty acid esters	Level 4	38	91.737	0		M+H-H2O	C21H41NO6	-1.63917	2.83929	7.22884	11.0866	-3.85778	0.0689749	Down	1.39289e-10	7.40002e-09	7.22884	7.22884	7.22884	7.22884	7.22884	7.22884	11.0258	10.8809	11.712	11.1543	11.1049	10.6419
10.63_388.0843n	387.077	10.6313	neg	2-[(3S,5R)-5-[6-(2,4-Dichlorophenyl)hexyl]-3-hydroxy-2-oxooxolan-3-yl]acetic acid	211186	http://funmeta.oebiotech.com/network/211186	HMDB0257512		19387341	OC(=O)CC1(O)CC(CCCCCCC2=C(Cl)C=C(Cl)C=C2)OC1=O	YTRNLFYTHYWDAU-UHFFFAOYSA-N	Benzenoids	Benzene and substituted derivatives	Halobenzenes	Level 3	48.1	55.6137	85.1	327.0559, 327.0936, 328.0641, 343.0865, 347.7886, 369.0665, 372.2604, 384.1889, 385.5774, 387.0770	M-H, 2M-H	C18H22Cl2O5	-0.219874	5.15656	20.448	7.70807	12.74	6840.85	Up	1.49472e-10	7.79924e-09	20.4239	20.3353	20.4071	20.3505	20.3351	20.8361	10.1042	7.22884	7.22884	7.22884	7.22884	7.22884
0.77_146.0923m/z	146.092	0.77335	pos	4-Guanidinobutanoic acid	48113	http://funmeta.oebiotech.com/network/48113	HMDB0003464	4155	500	NC(=N)NCCCC(O)=O	TUHVEAJXIMEOSA-UHFFFAOYSA-N	Organic acids and derivatives	Carboxylic acids and derivatives	Amino acids, peptides, and analogues	Level 1	48.7	95.6042	46.2	128.1436, 128.9509, 129.0658, 130.0502, 131.9742, 136.2308, 145.9874, 146.0267, 146.0604, 146.0924	M+H	C5H11N3O2	-0.68309	2.64382	12.317	15.6742	-3.35716	0.0975877	Down	1.56279e-10	8.01135e-09	11.8998	12.2836	12.6106	12.1824	12.4319	12.4936	15.8462	15.5002	15.8494	15.5922	15.4407	15.8162
10.58_629.1486m/z	629.149	10.5795	neg	4-(4-Hydroxyphenyl)-2-butanone O-[2,6-digalloylglucoside]	62599	http://funmeta.oebiotech.com/network/62599	HMDB0039314	93898	14345585	CC(=O)CCC1=CC=C(OC2OC(COC(=O)C3=CC(O)=C(O)C(O)=C3)C(O)C(O)C2OC(=O)C2=CC(O)=C(O)C(O)=C2)C=C1	GLAXWGBAKGLFEU-UHFFFAOYSA-N	Organic oxygen compounds	Organooxygen compounds	Carbohydrates and carbohydrate conjugates	Level 4	37.4	91.7066	0		M-H	C30H30O15	-4.0894	4.03281	15.0319	7.22884	7.80309	223.338	Up	1.90803e-10	9.61253e-09	15.5467	14.2669	13.915	15.2883	15.5179	15.6567	7.22884	7.22884	7.22884	7.22884	7.22884	7.22884
1.07_290.0879m/z	290.088	1.07148	neg	2-Deoxy-2,3-dehydro-n-acetyl-neuraminic acid	201084	http://funmeta.oebiotech.com/network/201084	HMDB0245680		1553	CC(=O)NC1C(O)C=C(OC1C(O)C(O)CO)C(O)=O	JINJZWSZQKHCIP-UHFFFAOYSA-N	Organic acids and derivatives	Carboxylic acids and derivatives	Carboxylic acid derivatives	Level 2	39.7	92.6272	0		M-H	C11H17NO8	-0.806852	2.60152	7.22884	10.474	-3.24514	0.105466	Down	3.5987e-10	1.78227e-08	7.22884	7.22884	7.22884	7.22884	7.22884	7.22884	10.3009	10.8157	10.6458	10.0394	10.2216	10.8205
7.48_452.2109m/z	452.211	7.47755	pos	tetrahydrogeranylgeranyl-PP	257307	http://funmeta.oebiotech.com/network/257307	HMDB0304497			CC(CCCC(C)CCC=C(C)C)CCCC(C)=CCOP([O-])(=O)OP([O-])([O-])=O	VZBGWADXUJSBTI-UHFFFAOYSA-K	Lipids and lipid-like molecules	Prenol lipids	Diterpenoids	Level 4	37.2	91.4997	0	63.7017, 137.3398, 140.6313, 147.8206, 151.8365, 159.6135, 194.0711, 283.1797, 426.5408, 452.2115	M+H	C20H37O7P2-3	4.82661	3.2238	7.22884	12.2254	-4.99656	0.0313246	Down	5.86182e-10	2.85471e-08	7.22884	7.22884	7.22884	7.22884	7.22884	7.22884	11.334	12.0598	12.4381	12.6879	12.7923	12.0402
9.51_707.1585n	708.166	9.51377	pos	p-Coumaroyl vitisin A	54220	http://funmeta.oebiotech.com/network/54220	HMDB0029239			[H][C@]1(COC(=O)C=CC2=CC=C(O)C=C2)OC([H])(OC2=C(OC3=CC(O)=CC4=C3C2=CC(O4)=C(O)O)C2=CC(=[O+]C)C(=O)C(OC)=C2)[C@]([H])(O)[C@@]([H])(O)[C@]1([H])O	PKWYUQNQUIRDOJ-CJKUAQFFSA-O	Phenylpropanoids and polyketides	Cinnamic acids and derivatives	Hydroxycinnamic acids and derivatives	Level 4	38.3	91.6732	4.26	549.1293, 565.1561, 566.1547, 567.0605, 567.1485, 586.4451, 601.7977, 701.0721, 707.5430, 708.1667	M+H, M+Na	C35H31O16+	-3.8679	3.99218	14.9007	7.22884	7.67182	203.914	Up	6.49276e-10	3.11014e-08	15.9435	14.255	13.6048	15.2079	15.1438	15.2491	7.22884	7.22884	7.22884	7.22884	7.22884	7.22884
10.58_305.0776m/z	305.078	10.5795	neg	1,2,3,4-Tetrahydro-b-carboline-1,3-dicarboxylic acid	56551	http://funmeta.oebiotech.com/network/56551	HMDB0032102	88186	151564	OC(=O)C1CC2=C(NC3=CC=CC=C23)C(N1)C(O)=O	ZWMZDKZTZLGVRQ-UHFFFAOYSA-N	Alkaloids and derivatives	Harmala alkaloids	Unclassified	Level 4	42.7	97.1277	18	246.1748, 252.1276, 257.0548, 261.4760, 266.7471, 276.6721, 281.6660, 282.8177, 298.1904, 305.0776	M+FA-H	C13H12N2O4	-1.21598	3.66798	13.6979	7.22884	6.4691	88.5917	Up	7.03638e-10	3.31618e-08	14.1674	12.9262	12.6693	14.0026	14.1543	14.2678	7.22884	7.22884	7.22884	7.22884	7.22884	7.22884
8.28_348.3256m/z	348.326	8.28307	pos	Teprenone	258156	http://funmeta.oebiotech.com/network/258156		2719	5282199	CC(=CCCC(=CCCC(=CCCC(=CCCC(=O)C)C)C)C)C	HUCXKZBETONXFO-NJFMWZAGSA-N	Lipids and lipid-like molecules	Prenol lipids	Diterpenoids	Level 4	37.6	89.9443	0		M+NH4	C23H38O	-1.52816	2.61904	7.22884	10.5313	-3.30251	0.101355	Down	1.35746e-09	6.29601e-08	7.22884	7.22884	7.22884	7.22884	7.22884	7.22884	10.1949	10.0303	10.7528	11.0829	10.6761	10.451
9.88_405.0874m/z	405.087	9.8822	neg	3-Carboxy-11-(2,4-dichlorophenyl)-3,5-dihydroxyundecanoic acid	211628	http://funmeta.oebiotech.com/network/211628	HMDB0258036		19387340	OC(CCCCCCC1=C(Cl)C=C(Cl)C=C1)CC(O)(CC(O)=O)C(O)=O	NPZOIISFQXTCQN-UHFFFAOYSA-N	Lipids and lipid-like molecules	Fatty Acyls	Fatty acids and conjugates	Level 3	45.3	55.4995	72.2	376.3082, 378.4827, 382.7473, 383.6813, 386.5563, 387.0770, 389.8642, 401.5833, 404.2933, 405.0875	M-H	C18H24Cl2O6	-0.769662	4.38909	17.6607	8.37367	9.28703	624.704	Up	1.41708e-09	6.39405e-08	17.8417	17.4879	17.6025	17.5573	17.679	17.7957	10.0993	8.85036	8.51056	8.32416	7.22884	7.22884
10.58_619.1197m/z	619.12	10.5795	neg	1-Oxoestazolam	199514	http://funmeta.oebiotech.com/network/199514	HMDB0243984		3082325	ClC1=CC2=C(C=C1)N1C(=O)NN=C1CN=C2C1=CC=CC=C1	BKXMIHOSZZYXDH-UHFFFAOYSA-N	Organoheterocyclic compounds	Benzodiazepines	1,4-benzodiazepines	Level 4	37.7	91.9244	1.66	141.8464, 151.0275, 151.0391, 194.0460, 257.0569, 266.0836, 305.0775, 383.6046, 438.4590, 619.1175	2M-H	C16H11ClN4O	4.36804	3.75795	14.0275	7.22884	6.79867	111.328	Up	1.42236e-09	6.39405e-08	14.4702	13.1553	12.8682	14.3842	14.6361	14.651	7.22884	7.22884	7.22884	7.22884	7.22884	7.22884
11.19_382.4402m/z	382.44	11.1896	pos	1-Hexacosene	9431	http://funmeta.oebiotech.com/network/9431	HMDB0040527	95018	29303	C=CCCCCCCCCCCCCCCCCCCCCCCCC	OMXANELYEWRDAW-UHFFFAOYSA-N	Hydrocarbons	Unsaturated hydrocarbons	Unsaturated aliphatic hydrocarbons	Level 4	43	92.8683	23.8	226.3705, 242.3118, 264.5279, 267.1219, 315.1924, 316.0552, 323.3267, 327.1415, 355.4208, 382.4409	M+NH4	C26H52	-1.35591	3.38912	7.22884	12.7506	-5.52176	0.0217662	Down	1.51216e-09	6.69475e-08	7.22884	7.22884	7.22884	7.22884	7.22884	7.22884	11.5108	12.6043	13.3158	13.0754	13.1041	12.8932
10.44_269.2121m/z	269.212	10.4437	neg	SCHEMBL2293990	595360	http://funmeta.oebiotech.com/network/595360			14444978	CCCCC(O)C/C=C/CCCCCCCC(=O)O	JPBAMKISCJZBKR-CSKARUKUSA-N	Lipids and lipid-like molecules	Fatty Acyls	Fatty acids and conjugates	Level 2	48.6	93.6067	0		M-H	C16H30O3	-0.543285	2.01356	9.21237	11.1692	-1.95686	0.257588	Down	2.32247e-09	1.01288e-07	9.17736	9.24584	9.22594	9.27193	9.36114	8.99201	11.4209	11.0774	11.2959	11.0721	11.2981	10.851
10.89_401.0907m/z	401.091	10.8898	neg	Laquinimod	208203	http://funmeta.oebiotech.com/network/208203	HMDB0253981	460064	54677946	CCN(C(=O)C1=C(O)C2=C(C=CC=C2Cl)N(C)C1=O)C1=CC=CC=C1	GKWPCEFFIHSJOE-UHFFFAOYSA-N	Benzenoids	Benzene and substituted derivatives	Anilides	Level 3	44.5	69.803	53.8	283.4184, 285.0255, 313.0733, 320.5348, 321.1717, 339.0915, 341.0719, 348.6812, 390.5104, 401.0917	M+FA-H	C19H17ClN2O3	-0.880589	1.62048	13.5641	12.299	1.26507	2.40339	Up	3.37981e-09	1.45232e-07	13.5883	13.3706	13.5718	13.596	13.5864	13.6712	12.3488	12.3366	12.1694	12.512	12.211	12.2161
9.89_395.3264m/z	395.326	9.89197	pos	N-arachidonoyl dihydroxypropylamine	8649	http://funmeta.oebiotech.com/network/8649	HMDB0013650	46555	10595770	C(NC(CO)CO)(=O)CCC/C=C\C/C=C\C/C=C\C/C=C\CCCCC	QHELXIATGZYOIB-DOFZRALJSA-N	Lipids and lipid-like molecules	Fatty Acyls	Fatty amides	Level 4	38.3	92.9099	0		M+NH4	C23H39NO3	-0.981842	3.05732	7.22884	11.735	-4.50616	0.0440058	Down	3.50463e-09	1.48413e-07	7.22884	7.22884	7.22884	7.22884	7.22884	7.22884	10.671	11.5559	12.0598	12.3052	12.0284	11.7897
9.53_287.2226m/z	287.223	9.53292	neg	Ustilic acid A	1711	http://funmeta.oebiotech.com/network/1711		35461	5282925	C(C(O)CO)CCCCCCCCCCCCC(=O)O	LFTOYWCRNBAZKX-UHFFFAOYSA-N	Lipids and lipid-like molecules	Fatty Acyls	Fatty acids and conjugates	Level 2	43.5	86.8124	0		M-H	C16H32O4	-0.756281	2.02965	7.22884	9.22446	-1.99562	0.25076	Down	4.34506e-09	1.81375e-07	7.22884	7.22884	7.22884	7.22884	7.22884	7.22884	9.57739	9.0171	9.19488	9.45278	9.23301	8.8716
10.58_364.2621m/z	364.262	10.5795	neg	Pentisomide	210158	http://funmeta.oebiotech.com/network/210158	HMDB0256288		65847	CC(C)CC(CCN(C(C)C)C(C)C)(C(N)=O)C1=CC=CC=N1	ZZOZYGHXNQPIPS-UHFFFAOYSA-N	Organic nitrogen compounds	Organonitrogen compounds	Amines	Level 4	37.3	92.0239	0	92.5686, 103.5038, 135.5445, 140.0119, 209.3092, 250.1816, 265.0693, 283.8269, 346.1981, 364.2620	M+FA-H	C19H33N3O	4.92375	2.93113	7.22884	11.3752	-4.14635	0.0564708	Down	7.47551e-09	3.07654e-07	7.22884	7.22884	7.22884	7.22884	7.22884	7.22884	10.2542	11.3001	11.8046	11.7543	11.5552	11.5827
11.66_311.1788m/z	311.179	11.6647	pos	16-fluoro-7Z-hexadecenoic acid	2337	http://funmeta.oebiotech.com/network/2337		96780	56935804	C(CCCCC/C=C\CCCCCCCCF)(=O)O	IOVAKPNDTNJMGW-RQOWECAXSA-N	Lipids and lipid-like molecules	Fatty Acyls	Fatty acids and conjugates	Level 4	38.5	94.6246	0		M+K	C16H29FO2	1.77531	2.34172	7.22884	9.88051	-2.65167	0.159136	Down	1.05889e-08	4.29733e-07	7.22884	7.22884	7.22884	7.22884	7.22884	7.22884	9.23699	9.5821	10.1123	10.0943	10.073	10.1843
1.05_663.0853m/z	663.085	1.05002	neg	1,2-Benzisothiazole-2(3H)-acetamide, N-(4-hydroxyphenyl)-3-oxo-, 1,1-dioxide	211751	http://funmeta.oebiotech.com/network/211751	HMDB0258182		667575	OC1=CC=C(NC(=O)CN2C(=O)C3=CC=CC=C3S2(=O)=O)C=C1	PUPNJSIFIXXJCH-UHFFFAOYSA-N	Organic acids and derivatives	Carboxylic acids and derivatives	Amino acids, peptides, and analogues	Level 4	38.6	93.4157	0.992	436.1862, 459.6745, 508.3694, 540.0533, 592.9659, 618.2666, 619.1031, 653.0627, 663.0798, 663.0903	2M-H	C15H12N2O5S	-1.21099	2.57046	14.2914	17.4916	-3.20026	0.108799	Down	1.19276e-08	4.77432e-07	14.0847	14.0323	14.1651	14.6164	14.6779	14.1719	17.2625	18.1001	17.6179	17.1455	17.1604	17.6632
10.58_583.1432m/z	583.143	10.5795	neg	4-Methoxyfurano[2'',3'':6,7]aurone	34130	http://funmeta.oebiotech.com/network/34130		52440	42607757	C12C(=O)C(=CC3C=CC=CC=3)OC=1C1C=COC=1C=C2OC	BOHPRJVZPGQJKI-UHFFFAOYSA-N	Phenylpropanoids and polyketides	Aurone flavonoids	Unclassified	Level 2	48.2	83.8896	0		2M-H	C18H12O4	5.72812	3.80396	14.8901	7.89281	6.99726	127.757	Up	1.2101e-08	4.77827e-07	15.3534	14.1142	13.8463	15.1665	15.4117	15.4483	8.63879	7.22884	7.22884	8.61021	7.22884	8.42136
1.53_219.0775m/z	219.077	1.52698	neg	L-5-Hydroxytryptophan	47050	http://funmeta.oebiotech.com/network/47050	HMDB0000472		439280	N[C@@H](CC1=CNC2=C1C=C(O)C=C2)C(O)=O	LDCYZAJDBXYCGN-VIFPVBQESA-N	Organoheterocyclic compounds	Indoles and derivatives	Tryptamines and derivatives	Level 1	54	91.9187	75.1	149.7754, 157.0771, 169.6689, 173.8313, 174.1768, 178.4197, 182.3652, 200.7225, 219.0073, 219.0777	M-H	C11H12N2O3	-0.185305	1.82561	8.97343	10.5859	-1.61248	0.327035	Down	1.82013e-08	7.08276e-07	9.20849	8.78335	8.74188	9.13271	9.01196	8.96221	10.5801	10.4362	10.8726	10.4646	10.6565	10.5055
10.27_497.0905m/z	497.09	10.2656	neg	2-[(2S)-2-Amino-3-carboxypropanoyl]oxybutanedioic acid	211720	http://funmeta.oebiotech.com/network/211720	HMDB0258136			NC(CC(O)=O)C(=O)OC(CC(O)=O)C(O)=O	OESVYSFFIRLOIJ-UHFFFAOYSA-N	Organic acids and derivatives	Carboxylic acids and derivatives	Amino acids, peptides, and analogues	Level 4	37.5	89.2764	0	112.6890, 115.3106, 128.5856, 217.3602, 246.5805, 268.5869, 358.9394, 368.4345, 485.6021, 497.0942	2M-H	C8H11NO8	1.67537	3.10775	11.9156	7.22884	4.68678	25.7551	Up	1.8422e-08	7.08276e-07	12.3694	11.219	10.8098	12.442	12.4587	12.1948	7.22884	7.22884	7.22884	7.22884	7.22884	7.22884
15.06_736.3054m/z	736.305	15.0634	neg	Noa-Asn-Apns-Dmt-NH-tBu	209632	http://funmeta.oebiotech.com/network/209632	HMDB0255676		10462316	CC(C)(C)NC(=O)C1N(CSC1(C)C)C(=O)C(O)C(CC1=CC=CC=C1)NC(=O)C(CC(N)=O)NC(=O)COC1=CC=CC2=CC=CC=C12	UFSMRNQSQSGJII-UHFFFAOYSA-N	Organic acids and derivatives	Peptidomimetics	Hybrid peptides	Level 4	37.2	91.5156	0		M+FA-H	C36H45N5O7S	4.63564	3.42524	12.922	7.22884	5.69313	51.7373	Up	1.94843e-08	7.3939e-07	13.4408	11.989	11.6211	13.5113	13.5704	13.3993	7.22884	7.22884	7.22884	7.22884	7.22884	7.22884
10.71_305.0776m/z	305.078	10.7109	neg	5-Formyl-2H-pyran-6-carboxamide	213472	http://funmeta.oebiotech.com/network/213472	HMDB0260351		18648446	NC(=O)C1=C(C=O)C=CCO1	JTLUWNHUNIMIFA-UHFFFAOYSA-N	Organoheterocyclic compounds	Pyrans	Unclassified	Level 4	43.9	95.213	25.3	224.4090, 257.0573, 265.5000, 273.5482, 277.7758, 291.5146, 293.2292, 294.3651, 296.3826, 305.0775	2M-H	C7H7NO3	-0.973342	3.06148	11.7819	7.22884	4.55303	23.4746	Up	2.07106e-08	7.75849e-07	12.4085	10.9446	10.8252	12.2643	12.0858	12.1628	7.22884	7.22884	7.22884	7.22884	7.22884	7.22884
9.82_215.1652m/z	215.165	9.81622	neg	10-Undecen-1-ol	6323	http://funmeta.oebiotech.com/network/6323	HMDB0031016	87349	8185	OCCCCCCCCCC=C	GIEMHYCMBGELGY-UHFFFAOYSA-N	Lipids and lipid-like molecules	Fatty Acyls	Fatty alcohols	Level 4	39.4	97.551	0		M+FA-H	C11H22O	-0.539156	2.333	8.96923	11.6122	-2.64294	0.160102	Down	2.57929e-08	9.54011e-07	9.20331	8.72746	9.08854	9.03075	8.83744	8.9279	12.2124	11.4944	11.8558	11.4866	11.5292	11.0947
12.11_365.2307m/z	365.231	12.112	neg	5R,6R-epoxy-9E-eicosen-7-ynoic acid	2256	http://funmeta.oebiotech.com/network/2256			137323810	C([C@H]1O[C@@H]1C#C/C=C/CCCCCCCCCC)CCC(O)=O	AKIUOASIMQPHHW-MCBHFWOFSA-N	Lipids and lipid-like molecules	Fatty Acyls	Fatty acids and conjugates	Level 2	44.5	88.1187	0		M+FA-H	C20H32O3	-8.26918	2.13251	7.22884	9.43067	-2.20184	0.217361	Down	2.70829e-08	9.88714e-07	7.22884	7.22884	7.22884	7.22884	7.22884	7.22884	9.7696	9.14733	9.96185	9.28485	9.11747	9.30292
9.91_273.0919m/z	273.092	9.90835	neg	(all-E)-1,7-bis(4-hydroxyphenyl)-1,4,6-heptatrien-3-one	64011	http://funmeta.oebiotech.com/network/64011	HMDB0040889	95342	131752971	OC1=CC=C(\C=C\C=C\C(=O)\C=C/C2=CC=C(O)C=C2)C=C1	PALMCMYYFAHUGA-ZRFKDBLFSA-N	Phenylpropanoids and polyketides	Diarylheptanoids	Linear diarylheptanoids	Level 4	41	95.2301	10.6	154.8347, 157.7832, 179.7656, 185.0316, 197.9874, 209.5022, 209.9841, 214.0942, 239.4677, 273.0920	M-H2O-H	C19H16O3	-0.707321	2.8436	7.22884	11.1512	-3.92231	0.0659577	Down	2.74079e-08	9.88714e-07	7.22884	7.22884	7.22884	7.22884	7.22884	7.22884	9.93982	11.1156	11.4634	11.7106	11.3221	11.3553
11.95_534.3548m/z	534.355	11.9453	pos	PE(22:2/0:0)	21185	http://funmeta.oebiotech.com/network/21185	HMDB0011522	62306	52925143	[C@](COP(=O)(O)OCCN)([H])(O)COC(CCCCCCCCCCC/C=C\C/C=C\CCCCC)=O	XXZVISSNQKLBNF-IPQYAGCOSA-N	Lipids and lipid-like molecules	Glycerophospholipids	Glycerophosphoethanolamines	Level 1	60.4	90.0505	96	196.8664, 200.1938, 200.7327, 208.6654, 227.9564, 333.1043, 393.3359, 393.3884, 475.1245, 534.3534	M+H	C27H52NO7P	-1.06922	3.26846	7.22884	12.4262	-5.19741	0.0272535	Down	3.07095e-08	1.09431e-06	7.22884	7.22884	7.22884	7.22884	7.22884	7.22884	11.105	11.7354	12.4795	13.1004	13.0567	13.0806
1.54_220.0846n	221.092	1.54057	pos	5-Hydroxy-L-tryptophan	257733	http://funmeta.oebiotech.com/network/257733	HMDB0000472	364	144	C1=CC2=C(C=C1O)C(=CN2)CC(C(=O)O)N	LDCYZAJDBXYCGN-UHFFFAOYSA-N	Organoheterocyclic compounds	Indoles and derivatives	Tryptamines and derivatives	Level 2	46.1	96.0245	30.1	179.6611, 179.9559, 179.9699, 182.6924, 183.3515, 185.0711, 185.1324, 202.1821, 203.0511, 203.0815	M+H-H2O, M+H	C11H12N2O3	-0.738081	1.74197	12.4322	13.9123	-1.48014	0.358455	Down	3.2824e-08	1.14816e-06	12.2588	12.3804	12.402	12.6661	12.4494	12.4365	13.9307	13.6653	13.843	14.1812	13.7527	14.1011
9.25_414.3209m/z	414.321	9.2499	pos	(9Z)-12-Hydroxyhexadecenoylcarnitine	198021	http://funmeta.oebiotech.com/network/198021	HMDB0241478			CCCCC(O)CC=CCCCCCCCC(=O)OC(CC([O-])=O)C[N+](C)(C)C	VWVRRCRRAZUZMR-UHFFFAOYSA-N	Lipids and lipid-like molecules	Fatty Acyls	Fatty acid esters	Level 2	42.9	90.9802	0	60.0811, 71.8025, 81.0696, 85.0285, 107.9671, 125.9393, 127.5319, 197.7611, 243.9427, 414.3214	M+H	C23H43NO5	-1.12928	3.13192	7.22884	12.0025	-4.77369	0.0365575	Down	3.30065e-08	1.14816e-06	7.22884	7.22884	7.22884	7.22884	7.22884	7.22884	13.3911	11.5913	12.4484	11.6387	11.5522	11.3934
8.97_630.1002m/z	630.1	8.9716	pos	Prebetanin	54369	http://funmeta.oebiotech.com/network/54369	HMDB0029411		4481056	OC1C(O)C(COS(O)(=O)=O)OC(OC2=C(O)C=C3C(CC(C([O-])=O)\[N+]3=C/C=C3\CC(NC(=C3)C(O)=O)C(O)=O)=C2)C1O	OZXPZOHWSFDUDY-UHFFFAOYSA-N	Alkaloids and derivatives	Betalains	Betacyanins and derivatives	Level 4	36.2	81.0037	0		M+	C24H26N2O16S	-0.150691	2.92387	11.3914	7.22884	4.16257	17.9085	Up	3.7186e-08	1.27832e-06	12.0714	10.8499	10.278	11.5859	11.8159	11.7473	7.22884	7.22884	7.22884	7.22884	7.22884	7.22884
10.22_188.0929m/z	188.093	10.215	neg	1-Aminocyclohexanecarboxylic acid	199362	http://funmeta.oebiotech.com/network/199362	HMDB0243822	6589	1366	NC1(CCCCC1)C(O)=O	WOXWUZCRWJWTRT-UHFFFAOYSA-N	Organic acids and derivatives	Carboxylic acids and derivatives	Amino acids, peptides, and analogues	Level 4	38.2	91.8573	0		M+FA-H	C7H13NO2	0.586453	2.55256	7.22884	10.3928	-3.16392	0.111575	Down	4.44838e-08	1.51142e-06	7.22884	7.22884	7.22884	7.22884	7.22884	7.22884	9.3373	10.4504	10.8013	10.6084	10.6176	10.5416
11.74_299.2577m/z	299.258	11.741	pos	9R,10S-epoxy-stearic acid	2962	http://funmeta.oebiotech.com/network/2962		36009	12235227	C(CCCCCCC[C@H]1O[C@H]1CCCCCCCC)(=O)O	IMYZYCNQZDBZBQ-DLBZAZTESA-N	Lipids and lipid-like molecules	Fatty Acyls	Lineolic acids and derivatives	Level 1	60.1	93.2805	53.2	253.9038, 263.2366, 270.6841, 281.2459, 282.2799, 283.1759, 299.1834, 299.2202, 299.2260, 299.2585	M+H	C18H34O3	-1.35745	1.0781	13.5095	14.0747	-0.565121	0.675899	Down	5.10064e-08	1.71311e-06	13.5323	13.467	13.5417	13.5231	13.5853	13.4079	14.1208	14.0811	14.1177	13.9687	14.0052	14.1545
11.72_412.3049m/z	412.305	11.7229	pos	N-Oleoyl Glutamic acid	198477	http://funmeta.oebiotech.com/network/198477	HMDB0241959		350647	CCCCCCCCC=CCCCCCCCC(=O)NC(CCC(O)=O)C(O)=O	UUFVSGRELDGPGL-UHFFFAOYSA-N	Organic acids and derivatives	Carboxylic acids and derivatives	Amino acids, peptides, and analogues	Level 2	39.6	83.4795	0		M+H	C23H41NO5	-2.09156	2.42052	7.22884	10.0813	-2.85251	0.138456	Down	5.45018e-08	1.80971e-06	7.22884	7.22884	7.22884	7.22884	7.22884	7.22884	10.454	10.6914	10.203	10.0323	9.32447	9.7829
10.35_555.3262m/z	555.326	10.3466	neg	2E,4E,6E,8E,10E,12E,14E,16E,18E-eicosanonaenal	6723	http://funmeta.oebiotech.com/network/6723			101118436	C(=C/C)\C=C\C=C\C=C\C=C\C=C\C=C\C=C\C=C\C=O	ASPHZFNJNFDRCT-HRUYHGMMSA-N	Lipids and lipid-like molecules	Fatty Acyls	Fatty aldehydes	Level 4	38.5	94.0878	0		2M-H	C20H22O	-1.1826	3.0283	7.22884	11.6821	-4.45324	0.0456502	Down	6.28917e-08	2.06483e-06	7.22884	7.22884	7.22884	7.22884	7.22884	7.22884	10.271	11.6583	12.5956	11.6406	11.9286	11.9984
5.90_159.1028m/z	159.103	5.90415	neg	(S)-3-hydroxyoctanoic acid	1905	http://funmeta.oebiotech.com/network/1905	HMDB0001954		11367166	CCCCC[C@H](O)CC(O)=O	NDPLAKGOSZHTPH-ZETCQYMHSA-N	Organic acids and derivatives	Hydroxy acids and derivatives	Medium-chain hydroxy acids and derivatives	Level 2	51.6	96.2628	0		M-H	C8H16O3	1.00618	1.7075	9.57156	10.9874	-1.41586	0.374787	Down	6.92716e-08	2.24902e-06	9.59279	9.6945	9.7424	9.55099	9.62064	9.22805	11.0844	11.1184	11.196	10.9052	10.7706	10.85
15.21_446.3625m/z	446.362	15.2098	pos	1alpha,25-dihydroxyvitamin D2	45145	http://funmeta.oebiotech.com/network/45145	HMDB0006225	41917	9547243	[C@@H]1(O)C(=C)/C(=C\C=C2\[C@]3([H])CC[C@@]([C@@](C)([H])/C=C/[C@H](C)C(O)(C)C)([H])[C@@]3(C)CCC\2)/C[C@@H](O)C1	ZGLHBRQAEXKACO-XJRQOBMKSA-N	Lipids and lipid-like molecules	Steroids and steroid derivatives	Vitamin D and derivatives	Level 4	37.8	90.421	0		M+NH4	C28H44O3	-0.975535	2.84658	11.1887	7.22884	3.95988	15.5611	Up	8.04073e-08	2.58187e-06	11.9358	10.5877	10.2103	11.167	11.2649	11.9666	7.22884	7.22884	7.22884	7.22884	7.22884	7.22884
11.43_299.2589m/z	299.259	11.4257	neg	DL-13-hydroxy stearic acid	3085	http://funmeta.oebiotech.com/network/3085	HMDB0061662	35443	5282911	C(CCCCCCCCCC(O)CCCCC)CC(=O)O	MRWKWISFCDSNQN-UHFFFAOYSA-N	Lipids and lipid-like molecules	Fatty Acyls	Fatty acids and conjugates	Level 2	59.7	95.9885	16.5	222.7360, 224.1349, 228.8224, 244.5010, 280.5928, 281.2511, 290.2682, 290.7531, 299.2246, 299.2589	M-H	C18H36O3	-0.76181	1.00866	13.9926	14.4887	-0.496033	0.709054	Down	9.47576e-08	3.00958e-06	14.1179	13.9824	13.9961	13.9138	13.9469	13.9989	14.5769	14.4921	14.5302	14.4548	14.457	14.421
15.05_697.3051m/z	697.305	15.0516	pos	Methylcellulose	208716	http://funmeta.oebiotech.com/network/208716	HMDB0254627		22950330	COCC1OC(OC2C(COC)OC(OC3C(COC)OC(OC)C(OC)C3OC)C(OC)C2OC)C(OC)C(OC)C1OC	LNAZSHAWQACDHT-UHFFFAOYSA-N	Organic oxygen compounds	Organooxygen compounds	Carbohydrates and carbohydrate conjugates	Level 4	37.4	88.128	0		M+K	C29H54O16	1.13368	2.97426	11.5588	7.22884	4.32998	20.112	Up	1.32153e-07	4.15216e-06	11.7872	10.5545	10.534	12.4081	12.1275	11.9417	7.22884	7.22884	7.22884	7.22884	7.22884	7.22884
8.05_187.1341m/z	187.134	8.04573	neg	cis-p-Menthane-1,7,8-triol	58755	http://funmeta.oebiotech.com/network/58755	HMDB0034783	90205	126863	CC(C)(O)C1CCC(O)(CO)CC1	TVWCVYDBLMOUAI-UHFFFAOYSA-N	Lipids and lipid-like molecules	Prenol lipids	Monoterpenoids	Level 4	41.5	95.933	12	157.8624, 162.4149, 167.8667, 167.9224, 169.0856, 175.0744, 179.7537, 187.0974, 187.1155, 187.1329	M-H	C10H20O3	0.563693	2.6387	7.57896	11.0064	-3.42746	0.0929464	Down	1.34225e-07	4.17239e-06	7.22884	7.22884	7.22884	7.22884	8.31072	8.2477	11.5594	10.7369	11.3158	10.8642	10.8402	10.722
10.35_487.3388m/z	487.339	10.3466	neg	21beta-Hydroxyhederagenin	64149	http://funmeta.oebiotech.com/network/64149	HMDB0041039	95472	14158843	CC1(C)CC2C3=CCC4C5(C)CCC(O)C(C)(CO)C5CCC4(C)C3(C)CCC2(CC1O)C(O)=O	SQDDCZCCYJZMCV-UHFFFAOYSA-N	Lipids and lipid-like molecules	Prenol lipids	Triterpenoids	Level 2	42.3	80.2202	0		M-H	C30H48O5	-8.49341	2.68856	7.22884	10.7583	-3.52951	0.0865986	Down	1.95936e-07	6.02657e-06	7.22884	7.22884	7.22884	7.22884	7.22884	7.22884	9.5658	10.6655	11.5597	10.6053	10.8707	11.2831
10.27_269.2121m/z	269.212	10.2656	neg	16-hydroxy-5-hexadecenoic acid	1823	http://funmeta.oebiotech.com/network/1823		35626	5312824	C(CCC/C=C/CCCCCCCCCCO)(=O)O	PRAQPIJZMJJKAO-SOFGYWHQSA-N	Lipids and lipid-like molecules	Fatty Acyls	Fatty acids and conjugates	Level 2	57.8	93.2365	0		M-H	C16H30O3	-0.556482	1.86764	9.51749	11.2332	-1.71568	0.304459	Down	1.98953e-07	6.05564e-06	9.52255	9.63304	9.67144	9.02859	9.77012	9.47917	11.4953	11.023	11.4145	11.1202	11.3434	11.0026
9.58_597.1323m/z	597.132	9.58443	neg	6-Thioguanosine	202383	http://funmeta.oebiotech.com/network/202383	HMDB0247107		232183	OCC1OC(C(O)C1O)N1C=NC2=C1NC(=N)N=C2S	OTDJAMXESTUWLO-UHFFFAOYSA-N	Nucleosides, nucleotides, and analogues	Purine nucleosides	Unclassified	Level 4	38.2	94.6166	0		2M-H	C10H13N5O4S	3.24468	2.85509	11.2321	7.22884	4.0033	16.0367	Up	2.07471e-07	6.2498e-06	11.7137	10.4051	10.0586	11.9074	11.6459	11.6622	7.22884	7.22884	7.22884	7.22884	7.22884	7.22884
3.06_176.0739m/z	176.074	3.06455	pos	S-Butylcysteine sulfoxide	255158	http://funmeta.oebiotech.com/network/255158	HMDB0302178		636439	CCCCS(=O)C[C@H](N)C(O)=O	CBFHOPPJBYHALQ-RLWMBFFFSA-N	Organic acids and derivatives	Carboxylic acids and derivatives	Amino acids, peptides, and analogues	Level 4	40.5	94.235	9.11	148.0760, 148.9773, 153.9558, 158.0029, 158.0603, 158.9613, 159.0480, 169.9778, 176.0131, 176.0734	M+H-H2O	C7H15NO3S	-0.544441	1.63863	12.0259	13.3406	-1.31465	0.402022	Down	2.15501e-07	6.42545e-06	12.0861	12.2565	11.9711	11.9959	11.8712	11.9745	13.5514	13.2561	13.628	13.2146	13.3681	13.0252
2.11_316.1135m/z	316.114	2.1066	pos	Sitostanol-beta	257499	http://funmeta.oebiotech.com/network/257499	HMDB0304734			OC[C@H](\N=C/C=C1\C[C@H](NC(=C1)C(O)=O)C(O)=O)C(O)=O	FPSPMXPRFYBHKR-UQXOTDKOSA-N	Organic acids and derivatives	Carboxylic acids and derivatives	Amino acids, peptides, and analogues	Level 4	38.9	85.6577	10.5	184.0713, 184.0866, 202.9126, 207.0872, 219.1565, 251.4761, 259.1491, 280.0952, 294.4412, 316.1158	M+NH4	C12H14N2O7	-1.27446	2.61041	10.8047	7.45559	3.34909	10.1901	Up	2.24408e-07	6.62344e-06	10.797	10.2598	10.852	11.2815	11.0834	10.5543	7.22884	7.22884	7.22884	8.58937	7.22884	7.22884
4.37_244.0879n	245.095	4.36718	pos	Biotin	46835	http://funmeta.oebiotech.com/network/46835	HMDB0000030	243	171548	[H][C@]12CS[C@@H](CCCCC(O)=O)[C@@]1([H])NC(=O)N2	YBJHBAHKTGYVGT-ZKWXMUAHSA-N	Organoheterocyclic compounds	Biotin and derivatives	Unclassified	Level 2	43.7	90.3075	0		M+H, M+Na	C10H16N2O3S	-1.0994	1.72382	12.0661	10.6069	1.45927	2.74969	Up	2.63553e-07	7.70102e-06	11.8006	12.2467	12.3669	12.079	12.0947	11.8089	10.5092	10.5438	10.5166	10.5915	10.9808	10.4993
0.77_203.1389m/z	203.139	0.77335	pos	5-Hepteneoylglycine	115479	http://funmeta.oebiotech.com/network/115479	HMDB0094731			CC=CCCCC(O)=NCC(O)=O	VCONKYWQTOIFAO-UHFFFAOYSA-N	Organic acids and derivatives	Carboxylic acids and derivatives	Amino acids, peptides, and analogues	Level 4	45.1	84.2434	42.1	138.0550, 138.0665, 140.0705, 144.0656, 149.0231, 158.0816, 158.1174, 168.0657, 177.9046, 186.0757	M+NH4	C9H15NO3	-0.744278	1.7312	14.8058	13.3349	1.47094	2.77203	Up	2.88353e-07	8.34227e-06	14.7299	14.7208	15.2241	14.4138	14.8351	14.911	13.4724	13.3869	13.099	13.3157	13.2776	13.4576
0.73_709.0627m/z	709.063	0.727983	pos	Myricetin 3,7-diglucuronide	32528	http://funmeta.oebiotech.com/network/32528			102274234	C1(O[C@H]2[C@H](O)[C@@H](O)[C@H](O)[C@@H](C(=O)O)O2)=CC2OC(C3C=C(O)C(O)=C(O)C=3)=C(O[C@H]3[C@H](O)[C@@H](O)[C@H](O)[C@@H](C(=O)O)O3)C(=O)C=2C(O)=C1	JONQSBBWXLTYCR-OVKMKJOGSA-N	Phenylpropanoids and polyketides	Flavonoids	Flavonoid glycosides	Level 4	36.4	85.8856	0		M+K	C27H26O20	-3.34117	3.29148	9.81827	15.1537	-5.33544	0.0247669	Down	3.08463e-07	8.83656e-06	10.4826	11.0033	8.35282	9.24013	9.04662	10.7841	15.1355	15.2148	15.2525	15.2392	14.8201	15.2602
0.69_168.9814m/z	168.981	0.687033	neg	1,3,2-Dioxathiolane 2,2-dioxide	206599	http://funmeta.oebiotech.com/network/206599	HMDB0252075		14075	O=S1(=O)OCCO1	ZPFAVCIQZKRBGF-UHFFFAOYSA-N	Organic acids and derivatives	Organic sulfuric acids and derivatives	Sulfuric acid esters	Level 2	39	92.021	0		M+FA-H	C2H4O4S	1.40749	2.07856	9.08622	11.2099	-2.12367	0.229462	Down	3.46904e-07	9.8413e-06	9.1278	9.49545	9.19781	8.88028	8.82663	8.98936	11.7679	11.3277	11.4553	10.8831	10.8632	10.9622
10.22_490.3114m/z	490.311	10.2154	pos	3-O-alpha-L-rhamnopyranosyl-3-hydroxynonanoyl-3-hydroxydecanoic acid	10254	http://funmeta.oebiotech.com/network/10254				O([C@H]1[C@H](O)[C@H](O)[C@@H](O)[C@H](C)O1)C(CCCCCC)CC(=O)OC(CCCCCCC)CC(=O)O	XHNBTUJCLWCVLZ-WAJLVERESA-N	Lipids and lipid-like molecules	Fatty Acyls	Fatty acyl glycosides	Level 2	39.2	88.8142	0		M+	C25H46O9	-5.77826	2.93426	7.22884	11.4634	-4.23454	0.0531221	Down	3.59581e-07	1.0073e-05	7.22884	7.22884	7.22884	7.22884	7.22884	7.22884	9.76535	11.2508	11.9129	12.1383	11.9255	11.7875
3.83_268.1555m/z	268.155	3.83218	pos	1MT2J11L0O	596341	http://funmeta.oebiotech.com/network/596341			53462253	CNCC(O)c1ccc(O)c(OC(=O)C(C)(C)C)c1	WIUNNKAQOJJYKO-UHFFFAOYSA-N	Benzenoids	Phenol esters	Unclassified	Level 2	39.8	96.4746	0	172.9780, 173.4044, 174.0584, 182.2725, 209.1075, 221.7342, 234.1027, 251.1293, 268.1049, 268.1547	M+H	C14H21NO4	4.28475	2.65072	7.22884	10.6891	-3.46023	0.0908585	Down	3.61965e-07	1.0073e-05	7.22884	7.22884	7.22884	7.22884	7.22884	7.22884	9.3521	10.5555	10.7913	11.4688	10.8998	11.0669
11.72_317.3045m/z	317.305	11.7229	pos	Chimyl alcohol	266254	http://funmeta.oebiotech.com/network/266254		24090	72733	CCCCCCCCCCCCCCCCOCC(CO)O	OOWQBDFWEXAXPB-UHFFFAOYSA-N	Lipids and lipid-like molecules	Glycerolipids	Monoradylglycerols	Level 4	37.8	90.7854	0		M+H	C19H40O3	-1.51465	2.49718	7.22884	10.2927	-3.06384	0.119589	Down	4.05006e-07	1.11644e-05	7.22884	7.22884	7.22884	7.22884	7.22884	7.22884	9.06265	10.269	10.8624	10.747	10.5209	10.294
0.69_148.0564n	149.064	0.685667	pos	Ethyl 3-mercaptobutyrate	7531	http://funmeta.oebiotech.com/network/7531	HMDB0032271	88317	9833996	O=C(CC(C)S)OCC	FPBCNQQYLDBWMH-UHFFFAOYSA-N	Lipids and lipid-like molecules	Fatty Acyls	Fatty acid esters	Level 4	37.2	90.7357	0		M+, M+H	C6H12O2S	4.21884	1.11987	15.5308	14.913	0.617878	1.53462	Up	4.81904e-07	1.316e-05	15.3693	15.6172	15.5786	15.4723	15.6197	15.528	14.9659	14.7835	14.9122	15.053	14.8716	14.8916
9.82_442.3522m/z	442.352	9.82097	pos	3-Hydroxy-11Z-octadecenoylcarnitine	52262	http://funmeta.oebiotech.com/network/52262	HMDB0013339			CCCCCC\C=C/CCCCCCC[C@@H](O)CC(=O)O[C@H](CC([O-])=O)C[N+](C)(C)C	FMLYQPQCFBAOHS-XQRPBTPTSA-N	Lipids and lipid-like molecules	Fatty Acyls	Fatty acid esters	Level 2	46.9	91.864	14.3	306.8926, 312.4261, 317.1850, 324.6812, 325.9227, 330.4956, 357.1980, 366.0949, 382.4771, 442.3528	M+H	C25H47NO5	-1.02561	3.37192	8.19142	13.8093	-5.61786	0.0203637	Down	5.31534e-07	1.4381e-05	9.66269	7.22884	7.22884	8.44131	7.22884	9.35804	14.5965	13.3801	14.0843	13.3936	13.583	13.8183
10.71_271.2277m/z	271.228	10.7109	neg	Juniperic acid	1695	http://funmeta.oebiotech.com/network/1695	HMDB0006294	58386	10466	C(CCCCCCCCCCCCCO)CC(=O)O	UGAGPNKCDRTDHP-UHFFFAOYSA-N	Lipids and lipid-like molecules	Fatty Acyls	Fatty acids and conjugates	Level 1	56.2	94.3262	67.8	218.0581, 219.9611, 220.1140, 225.2220, 236.7631, 240.8523, 253.2134, 257.1122, 269.2131, 271.2276	M-H	C16H32O3	-0.665937	1.34836	12.8884	13.7858	-0.897342	0.536875	Down	6.10322e-07	1.63611e-05	12.8954	12.8872	12.9702	12.7844	12.8469	12.9464	14.0083	13.8179	13.9972	13.6359	13.6822	13.573
0.73_116.0705m/z	116.071	0.727983	pos	L-Proline	46904	http://funmeta.oebiotech.com/network/46904	HMDB0000162	29	145742	OC(=O)[C@@H]1CCCN1	ONIBWKKTOPOVIA-BYPYZUCNSA-N	Organic acids and derivatives	Carboxylic acids and derivatives	Amino acids, peptides, and analogues	Level 1	58.7	94.5319	94.8	97.7557, 98.0602, 98.9842, 101.0582, 101.6562, 108.4587, 115.1853, 115.2686, 116.0576, 116.0706	M+H	C5H9NO2	-0.691378	1.03917	19.1325	19.6675	-0.534927	0.690194	Down	6.75392e-07	1.79409e-05	19.1019	19.0728	19.2254	19.1225	19.18	19.0925	19.8456	19.5895	19.7318	19.6431	19.5669	19.6278
0.71_559.0711n	540.053	0.706917	neg	Phosphoribosyl-AMP	51962	http://funmeta.oebiotech.com/network/51962	HMDB0012276	3596	11988267	O[C@@H]1[C@@H](COP(O)(O)=O)O[C@H]([C@@H]1O)N1C=NC2=C1N=CN([C@@H]1O[C@H](COP(O)(O)=O)[C@@H](O)[C@H]1O)C2=N	RTQMRTSPTLIIHM-KEOHHSTQSA-N	Nucleosides, nucleotides, and analogues	Purine nucleotides	Purine ribonucleotides	Level 2	46.7	90.7765	41.1	426.0217, 455.9265, 465.7221, 471.6185, 479.8864, 481.2545, 494.8346, 503.9903, 526.9461, 540.0530	M-H2O-H, M+FA-H, M-H	C15H23N5O14P2	-0.977225	1.2245	14.8398	15.5802	-0.740369	0.598586	Down	7.38716e-07	1.93185e-05	14.9567	14.8529	14.9857	14.6059	14.8733	14.7646	15.5155	15.7307	15.6491	15.495	15.5721	15.5188
11.21_269.2121m/z	269.212	11.2099	neg	4-keto palmitic acid	2087	http://funmeta.oebiotech.com/network/2087		35746	5282998	C(CCCCCCCCCCC)C(=O)CCC(=O)O	DRZROXXGLBIKCO-UHFFFAOYSA-N	Lipids and lipid-like molecules	Fatty Acyls	Fatty acids and conjugates	Level 2	47	94.4087	0		M-H	C16H30O3	-0.601676	1.69763	11.2142	12.6459	-1.43171	0.37069	Down	7.40477e-07	1.93185e-05	11.2655	11.1938	10.9789	11.3539	11.2853	11.2077	13.215	12.5081	12.6946	12.4872	12.3958	12.5746
0.73_70.0651m/z	70.0651	0.727983	pos	2-(1-Aziridinyl)ethanol	280087	http://funmeta.oebiotech.com/network/280087		73039	14074	C1CN1CCO	VYONOYYDEFODAJ-UHFFFAOYSA-N	Organic nitrogen compounds	Organonitrogen compounds	Amines	Level 2	40.2	99.3629	0.625	65.2811, 66.3128, 68.0496, 69.0575, 69.9983, 70.0291, 70.0402, 70.0524, 70.0588, 70.0652	M+H-H2O	C4H9NO	0.12731	1.07061	12.3504	12.9187	-0.568357	0.674385	Down	7.47496e-07	1.93291e-05	12.3103	12.2173	12.4341	12.4021	12.3609	12.3776	13.0784	12.8531	12.9957	12.9254	12.8086	12.8513
10.36_397.3421m/z	397.342	10.3582	pos	N-linoleoyl valine	8698	http://funmeta.oebiotech.com/network/8698		75503	52922069	CC(C)[C@]([H])(NC(CCCCCCC/C=C\C/C=C\CCCCC)=O)C(=O)O	OBXMQPZPFUXHDL-FQPCFBMWSA-N	Organic acids and derivatives	Carboxylic acids and derivatives	Amino acids, peptides, and analogues	Level 4	44.2	94.6099	27.3	300.0433, 318.2979, 334.3108, 351.1352, 356.1381, 380.3139, 391.1924, 392.4005, 394.5324, 397.3427	M+NH4	C23H41NO3	-0.867606	3.10488	8.95167	13.7342	-4.78249	0.0363351	Down	7.95315e-07	2.03852e-05	9.66905	8.4382	7.22884	9.45045	9.42776	9.49571	12.7199	13.6228	14.1201	14.0073	14.0493	13.8854
13.64_349.2358m/z	349.236	13.6363	neg	Statine	211990	http://funmeta.oebiotech.com/network/211990	HMDB0258487		3387569	CC(C)CC(N)C(O)CC(O)=O	DFVFTMTWCUHJBL-UHFFFAOYSA-N	Organic acids and derivatives	Carboxylic acids and derivatives	Amino acids, peptides, and analogues	Level 4	37.2	90.6357	0		2M-H	C8H17NO3	3.84978	2.04374	7.22884	9.29935	-2.07051	0.238075	Down	8.27597e-07	2.10281e-05	7.22884	7.22884	7.22884	7.22884	7.22884	7.22884	8.66008	8.90749	9.50445	9.14257	9.7435	9.838
4.76_260.1854m/z	260.185	4.7601	pos	Hexanoylcarnitine	47203	http://funmeta.oebiotech.com/network/47203	HMDB0000756	3548	3246938	CCCCCC(=O)O[C@H](CC(O)=O)C[N+](C)(C)C	VVPRQWTYSNDTEA-LLVKDONJSA-O	Lipids and lipid-like molecules	Fatty Acyls	Fatty acid esters	Level 1	58.4	95.3261	72.1	182.2017, 190.9669, 198.9576, 201.0805, 201.1124, 207.1818, 219.0601, 225.4722, 230.1449, 260.1859	M+	C13H26NO4+	-3.20407	2.13605	10.0676	12.3305	-2.26296	0.208345	Down	9.19162e-07	2.31534e-05	10.1082	10.0234	10.3427	10.1326	9.78879	10.0097	13.0022	12.675	12.4536	11.6334	11.9854	12.2335
10.35_395.3276m/z	395.328	10.3466	neg	alpha-N-(3-hydroxyoctadecanoyl)-L-ornithine	8799	http://funmeta.oebiotech.com/network/8799			138454221	OC([C@H](NC(CC(O)CCCCCCCCCCCCCCC)=O)CCCN)=O	IBTDVGGSPBGMJZ-BPGUCPLFSA-N	Organic acids and derivatives	Carboxylic acids and derivatives	Amino acids, peptides, and analogues	Level 4	37.7	89.2022	0		M-H2O-H	C23H46N2O4	-0.659831	2.53121	7.22884	10.3951	-3.16622	0.111397	Down	9.29139e-07	2.32047e-05	7.22884	7.22884	7.22884	7.22884	7.22884	7.22884	8.95731	10.5152	11.0332	10.4737	10.6727	10.7181
10.15_315.2538m/z	315.254	10.1532	neg	(9S,10S)-9,10-dihydroxyoctadecanoic acid	3192	http://funmeta.oebiotech.com/network/3192	HMDB0059633	45832	12235230	C(O)(=O)CCCCCCC[C@H](O)[C@@H](O)CCCCCCCC	VACHUYIREGFMSP-IRXDYDNUSA-N	Lipids and lipid-like molecules	Fatty Acyls	Fatty acids and conjugates	Level 2	44.5	93.0381	0		M-H	C18H36O4	-0.871368	1.87441	9.1972	10.9451	-1.74788	0.297738	Down	9.93654e-07	2.46056e-05	8.90444	9.16332	9.09271	9.66686	9.45968	8.89617	11.13	11.1727	11.1352	10.5371	10.993	10.7025
0.65_173.1045m/z	173.104	0.648833	neg	L-Arginine	47071	http://funmeta.oebiotech.com/network/47071	HMDB0000517	13	6322	N[C@@H](CCCNC(N)=N)C(O)=O	ODKSFYDXXFIFQN-BYPYZUCNSA-N	Organic acids and derivatives	Carboxylic acids and derivatives	Amino acids, peptides, and analogues	Level 1	57.3	91.8304	72.3	111.0815, 113.0716, 114.0563, 125.1487, 131.0827, 156.0772, 157.0620, 172.8427, 173.0820, 173.1047	M-H	C6H14N4O2	0.540749	1.78057	10.2979	11.8822	-1.58431	0.333483	Down	1.02855e-06	2.52485e-05	10.2656	10.1824	10.0849	10.5199	10.2867	10.4477	12.5331	11.7593	11.8477	11.5711	11.7917	11.7901
5.90_227.0900m/z	227.09	5.90415	neg	Dacarbazine	53126	http://funmeta.oebiotech.com/network/53126	HMDB0014989		2942	CN(C)N=NC1=C(N=CN1)C(N)=O	FDKXTQMXEQVLRF-UHFFFAOYSA-N	Organic acids and derivatives	Carboxylic acids and derivatives	Carboxylic acid derivatives	Level 4	39.1	95.6328	0.862	150.8330, 158.9790, 159.1028, 170.8958, 171.6806, 178.8348, 189.6528, 198.6273, 222.6673, 226.8002	M+FA-H	C6H10N6O	0.926169	2.18937	7.42593	9.81465	-2.38873	0.190951	Down	1.0369e-06	2.52485e-05	7.22884	7.22884	7.22884	7.22884	8.41138	7.22884	10.0395	9.99772	10.0818	9.82198	9.52982	9.41713
9.62_416.3364m/z	416.336	9.61507	pos	13-Hydroxyhexadecanoylcarnitine	198011	http://funmeta.oebiotech.com/network/198011	HMDB0241467			CCCC(O)CCCCCCCCCCCC(=O)OC(CC([O-])=O)C[N+](C)(C)C	VWFCYRVONBYVPZ-UHFFFAOYSA-N	Lipids and lipid-like molecules	Fatty Acyls	Fatty acid esters	Level 1	59.5	92.6248	60.2	292.0036, 301.6067, 339.2531, 348.6975, 356.6938, 357.2634, 361.4524, 400.2183, 412.2066, 416.3372	M+H	C23H45NO5	-1.59842	2.69659	10.4978	14.1115	-3.61365	0.0816927	Down	1.0457e-06	2.52523e-05	11.1343	9.57893	9.49599	10.8762	10.8443	11.0573	13.3725	14.4364	14.3638	14.1733	14.0543	14.2687
15.43_413.3424m/z	413.342	15.4296	neg	1-Phenyl-1,3-docosanedione	59450	http://funmeta.oebiotech.com/network/59450	HMDB0035586	90866	101970115	CCCCCCCCCCCCCCCCCCCC(=O)CC(=O)C1=CC=CC=C1	XXJYXMGEJZQJKL-UHFFFAOYSA-N	Organic oxygen compounds	Organooxygen compounds	Carbonyl compounds	Level 2	42	88.3636	0		M-H	C28H46O2	-0.181237	2.41488	10.1319	7.22884	2.90309	7.48026	Up	1.06202e-06	2.54361e-05	10.7839	9.46045	9.10962	10.6168	10.4597	10.3611	7.22884	7.22884	7.22884	7.22884	7.22884	7.22884
3.38_247.1286m/z	247.129	3.38372	pos	L-beta-aspartyl-L-leucine	51184	http://funmeta.oebiotech.com/network/51184	HMDB0011166	62015	3549397	CC(C)CC(NC(=O)CC(N)C(O)=O)C(O)=O	IYJILWQAFPUBHP-UHFFFAOYSA-N	Organic acids and derivatives	Peptidomimetics	Hybrid peptides	Level 1	71.8	94.7143	79.8	212.6236, 220.3801, 224.9285, 225.6720, 226.0129, 229.1186, 239.8275, 241.9201, 247.0757, 247.1315	M+H	C10H18N2O5	-1.18041	1.45201	10.9105	11.9669	-1.05638	0.480838	Down	1.20024e-06	2.8513e-05	10.901	11.0356	11.1381	10.554	10.7736	11.0609	12.1687	11.9552	11.7943	11.9479	12.0307	11.9047
11.79_315.1739m/z	315.174	11.7881	pos	8E,10E-Octadecadien-12-ynoic acid	1405	http://funmeta.oebiotech.com/network/1405			9814179	C(CCCCCC/C=C/C=C/C#CCCCCC)(=O)O	DTTMENSUKKOUKN-BNFZFUHLSA-N	Lipids and lipid-like molecules	Fatty Acyls	Fatty acids and conjugates	Level 2	43	94.8528	0.777	226.1391, 227.6080, 231.1156, 236.8272, 263.8369, 281.9124, 282.2634, 306.4789, 315.1212, 315.1777	M+K	C18H28O2	6.58097	2.25354	11.6079	14.1342	-2.52637	0.173575	Down	1.29351e-06	3.04809e-05	12.0496	11.0287	10.9139	11.9549	11.828	11.8722	13.468	14.1167	14.3903	14.3441	14.2091	14.2772
13.20_402.3011m/z	402.301	13.1973	neg	N-palmitoyl phenylalanine	8668	http://funmeta.oebiotech.com/network/8668	HMDB0062339	75473	181534	C1(C=CC=CC=1)C[C@]([H])(NC(CCCCCCCCCCCCCCC)=O)C(=O)O	BAHIJPSQSKWCJX-QHCPKHFHSA-N	Organic acids and derivatives	Carboxylic acids and derivatives	Amino acids, peptides, and analogues	Level 2	44.2	90.3738	0		M-H	C25H41NO3	-0.753594	2.59335	7.22884	10.5723	-3.34348	0.0985173	Down	1.49617e-06	3.49744e-05	7.22884	7.22884	7.22884	7.22884	7.22884	7.22884	9.0608	10.2443	11.1505	11.1135	11.0567	10.8082
0.65_241.0918m/z	241.092	0.648833	neg	Serylhistidine	54052	http://funmeta.oebiotech.com/network/54052	HMDB0029041	23731	7016093	N[C@@H](CO)C(=O)N[C@@H](CC1=CNC=N1)C(O)=O	YZMPDHTZJJCGEI-BQBZGAKWSA-N	Organic acids and derivatives	Carboxylic acids and derivatives	Amino acids, peptides, and analogues	Level 2	38.4	91.2499	0	104.9540, 112.0518, 112.9858, 131.0827, 132.0877, 156.0775, 168.0419, 173.1044, 241.0106, 241.0919	M-H	C9H14N4O4	-9.90879	1.81793	10.3333	11.9853	-1.652	0.318199	Down	1.72148e-06	3.99221e-05	10.3067	10.4703	10.1108	10.658	10.3902	10.0635	12.613	11.8728	12.1105	11.6466	11.8297	11.839
5.13_516.2019m/z	516.202	5.13065	neg	Dabigatran	205515	http://funmeta.oebiotech.com/network/205515	HMDB0250817	452309	216210	CN1C(CNC2=CC=C(C=C2)C(N)=N)=NC2=C1C=CC(=C2)C(=O)N(CCC(O)=O)C1=CC=CC=N1	YBSJFWOBGCMAKL-UHFFFAOYSA-N	Organoheterocyclic compounds	Benzimidazoles	Unclassified	Level 4	36	84.4973	0		M+FA-H	C25H25N7O3	3.89028	1.75704	10.4163	8.86853	1.5478	2.92372	Up	1.77812e-06	4.09108e-05	10.2288	10.2767	10.3655	10.6326	10.3552	10.6392	8.66061	8.75364	9.3019	8.85819	9.22447	8.41235
10.34_538.3359m/z	538.336	10.3373	neg	2-thio-PAF	273722	http://funmeta.oebiotech.com/network/273722		63005	10347222	CCCCCCCCCCCCCCCCOCC(COP(=O)([O-])OCC[N+](C)(C)C)SC(=O)C	YPPZOKNKENLFTE-AREMUKBSSA-N	Organic nitrogen compounds	Organonitrogen compounds	Quaternary ammonium salts	Level 4	37.5	92.0659	0		M-H	C26H54NO6PS	4.117	2.40195	10.6768	13.546	-2.86916	0.136866	Down	1.83142e-06	4.16448e-05	11.2201	10.1602	10.1275	10.7685	11.1241	10.6607	12.5813	13.4673	14.2131	13.5028	13.7168	13.7948
4.89_165.0558m/z	165.056	4.8903	neg	2-(4-Methoxyphenyl)acetic acid	47793	http://funmeta.oebiotech.com/network/47793	HMDB0002072	64948	7690	COC1=CC=C(CC(O)=O)C=C1	NRPFNQUDKRYCNX-UHFFFAOYSA-N	Benzenoids	Phenol ethers	Anisoles	Level 1	65.1	96.007	62.5	157.1203, 160.0016, 161.5641, 162.6792, 163.6007, 163.8770, 164.8959, 165.0197, 165.0434, 165.0556	M-H	C9H10O3	0.368793	1.03299	10.8302	11.3655	-0.535271	0.690029	Down	1.83853e-06	4.16448e-05	10.7171	10.8398	10.8094	10.8672	10.7493	10.9983	11.4528	11.456	11.3636	11.3424	11.2142	11.3639
8.87_344.2791m/z	344.279	8.87333	pos	5-Methylundecanoylcarnitine	197364	http://funmeta.oebiotech.com/network/197364	HMDB0240808			CCCCCCC(C)CCCC(=O)OC(CC([O-])=O)C[N+](C)(C)C	JNDCDQAZCWZVJE-UHFFFAOYSA-N	Lipids and lipid-like molecules	Fatty Acyls	Fatty acid esters	Level 1	50.3	94.5667	45.9	90.9771, 92.5607, 107.9670, 123.9411, 133.0858, 141.0927, 177.1120, 285.2068, 327.2026, 344.2792	M+H	C19H37NO4	-1.33564	3.00319	8.75335	13.2667	-4.51333	0.0437876	Down	2.04053e-06	4.55593e-05	9.52961	9.00866	7.22884	8.51149	8.72292	9.51858	11.779	13.6342	13.3905	13.8255	13.6364	13.3346
1.36_130.0876m/z	130.088	1.36058	neg	(±)-erythro-Isoleucine	58075	http://funmeta.oebiotech.com/network/58075	HMDB0033923	316328	791	CCC(C)C(N)C(O)=O	AGPKZVBTJJNPAG-UHFFFAOYSA-N	Organic acids and derivatives	Carboxylic acids and derivatives	Amino acids, peptides, and analogues	Level 2	49.9	94.9665	0		M-H	C6H13NO2	1.62465	1.17343	10.7738	11.4557	-0.681858	0.623362	Down	2.04253e-06	4.55593e-05	10.8908	10.6883	10.9357	10.8075	10.6618	10.6587	11.4184	11.4066	11.6199	11.5584	11.2771	11.4535
10.23_461.3230m/z	461.323	10.2281	neg	9,9-Dimethyl-1-(sulfinylamino)decane	202831	http://funmeta.oebiotech.com/network/202831	HMDB0247625		113645	CC(C)(C)CCCCCCCCN=S=O	XCLBLPLSYOQBEP-UHFFFAOYSA-N	Organic nitrogen compounds	Organonitrogen compounds	Unclassified	Level 4	38.3	94.5259	0		2M-H	C12H25NOS	-2.40218	2.56905	7.22884	10.5219	-3.2931	0.102019	Down	2.17964e-06	4.82493e-05	7.22884	7.22884	7.22884	7.22884	7.22884	7.22884	8.83564	10.9231	10.945	10.94	10.8648	10.6231
14.58_385.3110m/z	385.311	14.5768	neg	26:5(8Z,11Z,14Z,17Z,20Z)	1256	http://funmeta.oebiotech.com/network/1256		74381	52921820	C(CCCCCC/C=C\C/C=C\C/C=C\C/C=C\C/C=C\CCCCC)(=O)O	RDRLIOJIWJTIIV-WMPRHZDHSA-N	Lipids and lipid-like molecules	Fatty Acyls	Fatty acids and conjugates	Level 2	47.5	95	26.1	272.6880, 275.2595, 278.6033, 312.3659, 341.3214, 369.2751, 371.6545, 385.1917, 385.1969, 385.3109	M-H	C26H42O2	-0.480875	2.10467	14.3609	12.1295	2.23134	4.69569	Up	2.3513e-06	5.16579e-05	14.7221	13.8644	13.7222	14.6561	14.625	14.5755	11.487	12.0629	12.5338	12.1554	12.367	12.1712
0.75_166.0181m/z	166.018	0.753967	neg	L-Cysteine	47101	http://funmeta.oebiotech.com/network/47101	HMDB0000574	63299	5862	N[C@@H](CS)C(O)=O	XUJNEKJLAYXESH-REOHCLBHSA-N	Organic acids and derivatives	Carboxylic acids and derivatives	Amino acids, peptides, and analogues	Level 2	41.3	91.0996	0		M+FA-H	C3H7NO2S	0.947513	1.26724	10.9174	11.7313	-0.813833	0.568869	Down	2.43448e-06	5.30862e-05	10.788	11.0185	10.9138	11.0841	10.9004	10.7997	11.9626	11.7009	11.4367	11.8208	11.7305	11.736
0.77_160.1331m/z	160.133	0.77335	pos	cis-epsilon-octenoic acid	534	http://funmeta.oebiotech.com/network/534			5282720	C(CCC/C=C\C)C(=O)O	OTJVLQGVNKNLCB-IHWYPQMZSA-N	Lipids and lipid-like molecules	Fatty Acyls	Fatty acids and conjugates	Level 4	45.7	98.3359	31	130.9666, 131.9743, 134.3786, 141.9588, 148.2474, 148.9768, 154.9899, 159.9691, 160.1114, 160.1333	M+NH4	C8H14O2	-0.827473	1.30665	14.9176	15.7728	-0.855198	0.55279	Down	2.53485e-06	5.48655e-05	14.868	14.8426	15.2136	14.7411	14.8719	14.9685	15.9518	15.6345	15.8709	15.7263	15.5778	15.8755
9.33_250.2526m/z	250.253	9.33492	pos	7-Ethyl-3,11-dimethyl-1,3Z,6E,10E-tridecatetraene	9238	http://funmeta.oebiotech.com/network/9238		97537	14753116	C=C/C(/C)=C\C/C=C(\CC)/CC/C=C(\C)/CC	DSFNZXRWOVOIGV-SSSJZJDXSA-N	Lipids and lipid-like molecules	Prenol lipids	Sesquiterpenoids	Level 4	38.1	92.3787	0		M+NH4	C17H28	-1.48747	2.1976	7.22884	9.64254	-2.4137	0.187673	Down	2.85957e-06	6.14387e-05	7.22884	7.22884	7.22884	7.22884	7.22884	7.22884	8.49913	9.64057	10.2362	10.0278	10.0139	9.43765
10.91_466.2936m/z	466.294	10.9147	neg	1-Piperidinyloxy, 4-(((dodecyloxy)hydroxyphosphinyl)oxy)-2,2,6,6-tetramethyl-	203479	http://funmeta.oebiotech.com/network/203479	HMDB0248372	411237	3035926	CCCCCCCCCCCCOP(O)(=O)OC1CC(C)(C)N([O])C(C)(C)C1	VNPFSLNALGAUGL-UHFFFAOYSA-N	Organic acids and derivatives	Organic phosphoric acids and derivatives	Phosphate esters	Level 2	46.7	88.7978	0		M+FA-H	C21H44NO5P	-0.785683	2.53726	10.4635	7.22884	3.23468	9.41313	Up	3.12454e-06	6.66417e-05	11.0616	9.62492	9.15875	10.8896	11.2102	10.8361	7.22884	7.22884	7.22884	7.22884	7.22884	7.22884
1.07_124.0393m/z	124.039	1.06912	pos	Isonicotinic acid	82539	http://funmeta.oebiotech.com/network/82539	HMDB0060665	849	5922	OC(=O)C1=CC=NC=C1	TWBYWOBDOCUKOW-UHFFFAOYSA-N	Organoheterocyclic compounds	Pyridines and derivatives	Pyridinecarboxylic acids and derivatives	Level 1	54.3	96.1201	74	80.0495, 81.0142, 83.1249, 90.0195, 96.0444, 96.0809, 97.0283, 102.6876, 112.0394, 124.0395	M+H	C6H5NO2	-0.214024	1.10277	14.3521	14.9623	-0.610126	0.655139	Down	3.24763e-06	6.8765e-05	14.4786	14.4547	14.4815	14.195	14.1738	14.3293	15.0441	14.8423	14.9573	15.0508	14.9249	14.9542
11.82_339.2151m/z	339.215	11.819	neg	10-Oxo-11-octadecen-13-olide	54677	http://funmeta.oebiotech.com/network/54677	HMDB0029786	86493	9882599	CCCCCC1OC(=O)CCCCCCCCC(=O)\C=C\1	SSQZBGJHGPTSLK-CCEZHUSRSA-N	Phenylpropanoids and polyketides	Macrolides and analogues	Unclassified	Level 2	41	89.8673	0		M+FA-H	C18H30O3	-8.83193	1.96195	7.39976	9.33651	-1.93675	0.261204	Down	3.82165e-06	8.03371e-05	7.22884	7.22884	7.22884	8.25438	7.22884	7.22884	8.74348	9.37523	9.51891	9.42355	9.64304	9.31484
11.74_394.3079m/z	394.308	11.741	pos	Phytyl phosphate	35830	http://funmeta.oebiotech.com/network/35830		53576	25245114	C(/C=C(\C)/CCC[C@H](C)CCC[C@H](C)CCCC(C)C)OP(O)(O)=O	YRXRHZOKDFCXIB-PYDDKJGSSA-N	Lipids and lipid-like molecules	Prenol lipids	Diterpenoids	Level 4	37.8	89.6383	0		M+NH4	C20H41O4P	-0.453415	2.88529	7.5177	11.6807	-4.16301	0.0558225	Down	4.0125e-06	8.37467e-05	8.96203	7.22884	7.22884	7.22884	7.22884	7.22884	10.0407	11.436	12.5045	12.2103	12.0508	11.8419
10.34_282.2556n	281.248	10.3373	neg	3-octadecylenic acid	572	http://funmeta.oebiotech.com/network/572		34750	5282751	C(CCCCCCCC)CCCCC/C=C/CC(=O)O	DLPRXTUOPLIHNV-FOCLMDBBSA-N	Lipids and lipid-like molecules	Fatty Acyls	Fatty acids and conjugates	Level 4	39.7	95.5419	4.18	184.2212, 200.9225, 206.5538, 211.1365, 225.0644, 235.3704, 246.0972, 270.3074, 277.0273, 281.2481	M-H, M+FA-H	C18H34O2	-1.03243	2.53615	10.038	13.2775	-3.23945	0.105883	Down	4.26147e-06	8.83122e-05	10.4307	9.14639	9.1309	10.4131	10.567	10.5402	12.2913	13.2285	13.9145	13.2735	13.425	13.5322
11.42_269.2584m/z	269.258	11.4195	pos	2,4-Dodecadienamide, N-(2-methylpropyl)-, (2E,4E)-	212815	http://funmeta.oebiotech.com/network/212815	HMDB0259472		185577	CCCCCCCC=CC=CC(=O)NCC(C)C	BBRMJCAPNGJKEM-UHFFFAOYSA-N	Lipids and lipid-like molecules	Fatty Acyls	Fatty amides	Level 4	38.6	94.1494	0.775	157.0128, 158.1539, 164.8921, 172.1700, 184.8892, 228.2322, 246.2437, 251.2000, 256.1330, 269.2588	M+NH4	C16H29NO	-1.54704	1.34543	13.975	13.064	0.910933	1.88026	Up	4.56481e-06	9.39322e-05	13.8801	13.9947	13.9973	13.9193	14.0621	13.9964	12.7824	12.9352	12.9401	13.0021	13.3572	13.3673
10.24_332.3308m/z	332.331	10.2392	pos	3Z,6Z,9Z,12Z,15Z-Tricosapentaene	9294	http://funmeta.oebiotech.com/network/9294		97592	11427023	CC/C=C\C/C=C\C/C=C\C/C=C\C/C=C\CCCCCCC	WZOLXZVFYDHGLR-CUUFJFTBSA-N	Hydrocarbons	Unsaturated hydrocarbons	Unsaturated aliphatic hydrocarbons	Level 4	38.9	95.637	0.197	251.6054, 256.0962, 266.3818, 269.8674, 292.2273, 305.5624, 311.8574, 324.7863, 332.2243, 332.3313	M+NH4	C23H38	-1.1359	2.65374	10.3591	13.9119	-3.55282	0.0852107	Down	4.72198e-06	9.64869e-05	10.649	9.15767	9.9544	11.3678	10.81	10.2157	12.7539	13.6857	14.2949	14.2626	14.303	14.1714
12.11_297.2433m/z	297.243	12.112	neg	6R,7S-epoxy-octadecanoic acid	3229	http://funmeta.oebiotech.com/network/3229		74803	656738	[C@H]1(CCCCC(=O)O)O[C@H]1CCCCCCCCCCC	PVMIAUUBHIBDJY-DLBZAZTESA-N	Lipids and lipid-like molecules	Fatty Acyls	Fatty acids and conjugates	Level 2	46.5	95.604	15.1	126.1667, 126.2945, 154.2665, 197.2428, 247.8311, 260.6290, 281.9633, 297.1518, 297.1724, 297.2433	M-H	C18H34O3	-0.756622	1.5591	12.3875	13.6182	-1.2307	0.426111	Down	5.4465e-06	0.000110519	12.5878	12.1133	11.8987	12.6748	12.6719	12.3787	13.6197	13.4165	13.792	13.5565	13.6675	13.6571
1.05_160.1331m/z	160.133	1.04977	pos	delta-octanolide	7758	http://funmeta.oebiotech.com/network/7758	HMDB0038310	93034	12777	C1CCC(CCC)OC1=O	FYTRVXSHONWYNE-UHFFFAOYSA-N	Organoheterocyclic compounds	Lactones	Delta valerolactones	Level 4	39.3	97.3297	0		M+NH4	C8H14O2	-0.878089	1.31714	12.3442	13.2231	-0.878965	0.543757	Down	5.62249e-06	0.000113303	12.3372	12.095	12.5406	12.3461	12.2355	12.5106	13.2993	13.437	13.1582	13.2848	12.8988	13.2606
10.85_243.1964m/z	243.196	10.8518	neg	3R-hydroxy-tetradecanoic acid	1837	http://funmeta.oebiotech.com/network/1837	HMDB0010731	35675	5288266	C(C[C@H](O)CCCCCCCCCCC)(=O)O	ATRNZOYKSNPPBF-CYBMUJFWSA-N	Lipids and lipid-like molecules	Fatty Acyls	Fatty acids and conjugates	Level 2	45.9	95.9173	0	183.9171, 188.1781, 197.7460, 201.2153, 212.6546, 212.9547, 219.6404, 221.3784, 222.2993, 243.1967	M-H	C14H28O3	-0.756889	1.50934	10.1805	11.3405	-1.15998	0.447519	Down	6.30693e-06	0.000125904	9.89456	10.2654	10.1631	10.3499	10.2368	10.173	11.7125	11.6356	11.3848	11.1727	11.1752	10.9618
11.42_311.1789m/z	311.179	11.4195	pos	5a-Androst-3-en-17-one	44950	http://funmeta.oebiotech.com/network/44950	HMDB0006046	57826	11807837	[C@@]12([H])CC[C@@]3([H])C=CCC[C@]3(C)[C@@]1([H])CC[C@]1(C)C(=O)CC[C@@]21[H]	RJWNCDOWHNLVPF-HKQXQEGQSA-N	Lipids and lipid-like molecules	Steroids and steroid derivatives	Androstane steroids	Level 2	41.4	78.7765	0.671	90.9769, 95.0864, 97.3853, 105.0700, 106.8986, 107.9669, 127.3801, 144.2785, 158.9644, 184.8892	M+K	C19H28O	6.27079	1.90071	9.73955	11.5612	-1.8216	0.282906	Down	6.33397e-06	0.000125904	10.2141	9.45013	10.1798	9.59538	9.77082	9.22709	11.2017	11.0904	11.7261	11.6886	11.7169	11.9432
3.34_231.1468n	232.154	3.33832	pos	Butyrylcarnitine	8285	http://funmeta.oebiotech.com/network/8285	HMDB0002013	964	213144	O=C(O[C@](CC([O-])=O)(C[N+](C)(C)C)[H])CCC	QWYFHHGCZUCMBN-SECBINFHSA-N	Lipids and lipid-like molecules	Fatty Acyls	Fatty acid esters	Level 1	55.2	91.1345	76.9	197.3806, 202.6629, 204.7015, 209.9930, 210.8178, 219.1578, 219.3573, 227.6588, 232.1321, 232.1541	M+H, M+Na	C11H21NO4	-1.01075	1.88469	11.8369	13.6263	-1.78935	0.289302	Down	6.6958e-06	0.000132197	11.7819	12.289	12.172	11.8558	11.171	11.7518	13.8106	13.9737	13.9759	13.3973	13.238	13.3621
0.77_277.1027m/z	277.103	0.77335	pos	gamma-Glutamylglutamic acid	51506	http://funmeta.oebiotech.com/network/51506	HMDB0011737	62460	92865	N[C@@H](CCC(=O)N[C@@H](CCC(O)=O)C(O)=O)C(O)=O	OWQDWQKWSLFFFR-WDSKDSINSA-N	Organic acids and derivatives	Carboxylic acids and derivatives	Amino acids, peptides, and analogues	Level 1	59.4	95.3789	84	236.9726, 236.9976, 241.0834, 242.0656, 253.8802, 259.0914, 260.0767, 276.2193, 276.8985, 277.1038	M+H	C10H16N2O7	-1.02591	1.34974	15.0941	14.1591	0.935022	1.91192	Up	6.84143e-06	0.000134166	15.224	15.3114	14.9635	14.9742	14.953	15.1385	13.7729	14.0811	14.3685	14.3126	14.117	14.3024
4.37_334.0983n	335.106	4.36718	pos	Penicillin G	53288	http://funmeta.oebiotech.com/network/53288	HMDB0015186	1735	5904	[H][C@]12SC(C)(C)[C@@H](N1C(=O)[C@H]2NC(=O)CC1=CC=CC=C1)C(O)=O	JGSARLDLIJGVTE-MBNYWOFBSA-N	Organic acids and derivatives	Carboxylic acids and derivatives	Amino acids, peptides, and analogues	Level 3	49.9	95.4278	56	200.0381, 203.0820, 211.0539, 243.0939, 245.1104, 261.0875, 271.0902, 289.1007, 291.1179, 335.1060	M+H, M+Na	C16H18N2O4S	-1.41671	1.23742	17.5965	16.8204	0.776175	1.71258	Up	7.00511e-06	0.000136459	17.3179	17.6043	17.7808	17.7633	17.6821	17.4307	16.6992	16.7528	16.8265	16.8109	17.0559	16.7769
10.33_313.2383m/z	313.238	10.326	neg	9,10-DHOME	48306	http://funmeta.oebiotech.com/network/48306	HMDB0004704		25320862	CCCCC\C=C/C[C@@H](O)[C@H](O)CCCCCCCC(O)=O	XEBKSQSGNGRGDW-GJWDQICYSA-N	Lipids and lipid-like molecules	Fatty Acyls	Fatty acids and conjugates	Level 2	50.6	81.2954	0		M-H	C18H34O4	-0.414254	1.0606	9.19663	9.77175	-0.575121	0.67123	Down	7.05277e-06	0.000136478	9.12609	9.20038	9.3145	9.06555	9.37527	9.09799	9.96172	9.69113	9.73403	9.84305	9.72284	9.67774
10.14_379.2488m/z	379.249	10.1402	neg	dihydrodeoxycorticosterone	205939	http://funmeta.oebiotech.com/network/205939	HMDB0251303		141935423	CC12CC(O)C3C(CCC4CCCCC34C)C1CCC2C(=O)CO	KIBGPHMUUZFHAA-UHFFFAOYSA-N	Lipids and lipid-like molecules	Steroids and steroid derivatives	Hydroxysteroids	Level 4	37.4	87.6875	0		M+FA-H	C21H34O3	-0.627366	2.10411	9.88268	7.62339	2.25929	4.78754	Up	7.92249e-06	0.000152299	9.62272	9.77122	9.76841	10.0496	10.2435	9.84056	8.59381	7.22884	8.23118	7.22884	7.22884	7.22884
10.95_297.2433m/z	297.243	10.953	neg	9,12-dihydroxy stearic acid	3097	http://funmeta.oebiotech.com/network/3097		35468	316306	C(CCCC)CC(O)CCC(O)CCCCCCCC(=O)O	CJKWEXKSSFUTCE-UHFFFAOYSA-N	Lipids and lipid-like molecules	Fatty Acyls	Fatty acids and conjugates	Level 1	72.8	96.2038	88.3	283.3104, 289.5094, 292.0748, 293.0091, 295.2240, 295.2293, 295.7311, 297.1533, 297.2126, 297.2432	M-H2O-H	C18H36O4	-0.694631	1.34485	14.0853	15.008	-0.922697	0.527522	Down	8.10541e-06	0.000154797	14.0822	14.1117	14.0584	14.0598	14.1845	14.0152	15.5067	14.8749	15.0766	14.7693	14.8743	14.9463
11.50_265.2524m/z	265.252	11.5032	pos	Octadeca-9,12-dienal	202918	http://funmeta.oebiotech.com/network/202918	HMDB0247717		520201	CCCCCC=CCC=CCCCCCCCC=O	HXLZULGRVFOIDK-UHFFFAOYSA-N	Lipids and lipid-like molecules	Fatty Acyls	Fatty aldehydes	Level 2	49.3	85.7837	0		M+H	C18H32O	-0.907259	2.02588	7.7623	9.86781	-2.10551	0.232368	Down	8.84828e-06	0.000167887	7.22884	7.22884	8.29867	7.22884	8.28432	8.3043	10.1742	9.95961	10.0094	9.57212	9.74969	9.74186
0.69_169.0349n	192.024	0.685667	pos	Monosodium glutamate	256208	http://funmeta.oebiotech.com/network/256208	HMDB0303331		8887	[Na+].NC(CCC(O)=O)C([O-])=O	LPUQAYUQRXPFSQ-UHFFFAOYSA-M	Organic acids and derivatives	Carboxylic acids and derivatives	Amino acids, peptides, and analogues	Level 4	39.2	97.5332	0	160.0505, 160.4137, 164.0704, 168.9408, 174.0139, 174.0293, 174.0543, 174.9978, 191.1033, 192.0245	M+Na, M+K	C5H8NNaO4	-1.43628	1.39737	16.1916	15.1898	1.00176	2.00244	Up	9.72534e-06	0.000182355	15.9513	16.0953	16.5455	16.138	16.2248	16.1949	14.9645	15.098	15.3068	15.2092	14.9935	15.567
11.73_297.2433m/z	297.243	11.7258	neg	2,6,8,12-Tetramethyl-2,4-tridecadien-1-ol	6147	http://funmeta.oebiotech.com/network/6147		46121	44256517	OC/C(/C)=C/C=C/C(C)CC(C)CCCC(C)C	LLOCFLMXYHTSSX-NRHDHWSESA-N	Lipids and lipid-like molecules	Fatty Acyls	Fatty alcohols	Level 2	49.8	95.4177	0		M+FA-H	C17H32O	-0.836288	1.12341	12.8418	13.487	-0.645258	0.639378	Down	9.73561e-06	0.000182355	12.8832	12.6277	12.7654	12.9731	13.0425	12.7588	13.3391	13.3559	13.5059	13.5071	13.5922	13.6219
12.08_375.2902m/z	375.29	12.0789	neg	7alpha-Hydroxy-5beta-cholan-24-oic Acid	45874	http://funmeta.oebiotech.com/network/45874	HMDB0002492	6700	447718	C1[C@]2(C)[C@@]3([H])CC[C@]4(C)[C@@]([H])([C@]([H])(C)CCC(O)=O)CC[C@@]4([H])[C@]3([H])[C@H](O)C[C@]2([H])CCC1	JVMCMMXFADJQKU-MMSVWBHPSA-N	Lipids and lipid-like molecules	Steroids and steroid derivatives	Bile acids, alcohols and derivatives	Level 2	48.1	87.4602	0		M-H	C24H40O3	-0.722626	2.36429	10.3605	7.52063	2.83986	7.1595	Up	1.0496e-05	0.000195347	10.5716	9.98777	9.58456	10.5026	10.7031	10.8133	8.97963	7.22884	7.22884	7.22884	7.22884	7.22884
7.76_258.2425m/z	258.242	7.76368	pos	14-pentadecenoic acid	562	http://funmeta.oebiotech.com/network/562		34741	543854	C(CCCC=C)CCCCCCCCC(=O)O	CAHZYAQCDBBLER-UHFFFAOYSA-N	Lipids and lipid-like molecules	Fatty Acyls	Fatty acids and conjugates	Level 3	47.6	93.1847	46.2	190.9947, 195.5661, 199.1692, 199.1866, 212.9436, 217.0827, 220.3409, 239.8503, 258.0797, 258.2428	M+NH4	C15H28O2	-1.08433	2.87442	7.44131	11.6389	-4.19758	0.0545009	Down	1.10039e-05	0.000203503	8.5037	7.22884	7.22884	7.22884	7.22884	7.22884	9.34741	11.7411	12.1092	12.6454	12.1153	11.8749
11.72_360.2561m/z	360.256	11.7229	pos	N-Palmitoyl Cysteine	198441	http://funmeta.oebiotech.com/network/198441	HMDB0241923		86018718	CCCCCCCCCCCCCCCC(=O)NC(CS)C(O)=O	YYHOQQKJSHXDEN-UHFFFAOYSA-N	Organic acids and derivatives	Carboxylic acids and derivatives	Amino acids, peptides, and analogues	Level 3	51.1	93.2587	64.1	296.2411, 314.2519, 319.2211, 319.2268, 319.2427, 319.2478, 342.2462, 342.2881, 360.1454, 360.2547	M+H	C19H37NO3S	-1.55356	2.07306	15.0117	17.2019	-2.19026	0.219112	Down	1.22922e-05	0.000225898	15.644	14.729	14.1118	15.1912	15.3701	15.0242	16.428	17.2816	17.6046	17.4267	17.2476	17.2233
12.71_308.1428m/z	308.143	12.7104	pos	Fabomotizole	206671	http://funmeta.oebiotech.com/network/206671	HMDB0252156	441259	9862937	CCOC1=CC=C2NC(SCCN3CCOCC3)=NC2=C1	WWNUCVSRRUDYPP-UHFFFAOYSA-N	Organoheterocyclic compounds	Benzimidazoles	Unclassified	Level 4	37.8	89.2364	0	198.0171, 199.6761, 201.7880, 203.0848, 217.3349, 230.0981, 232.0442, 242.0485, 264.3740, 308.1432	M+H	C15H21N3O2S	0.344015	2.39345	10.7669	13.7001	-2.93319	0.130925	Down	1.2537e-05	0.000228958	11.2633	9.91368	9.57658	11.4777	11.3092	11.0608	12.9117	13.9661	14.0061	13.8148	13.821	13.6808
0.62_377.0665m/z	377.066	0.624933	neg	Tricyclazole	56278	http://funmeta.oebiotech.com/network/56278	HMDB0031809	72298	39040	CC1=C2N3C=NN=C3SC2=CC=C1	DQJCHOQLCLEDLL-UHFFFAOYSA-N	Organoheterocyclic compounds	Benzotriazoles	Triazolobenzothiazoles	Level 4	36	85.1994	0		2M-H	C9H7N3S	4.3345	1.60842	9.54182	10.8685	-1.32671	0.398678	Down	1.26169e-05	0.000228985	9.65816	9.76553	9.68534	9.11361	9.93717	9.09111	11.1493	10.9196	10.8087	10.5416	10.8016	10.9903
1.07_259.0433m/z	259.043	1.07148	neg	D-Erythroascorbic acid 1'-a-D-xylopyranoside	57838	http://funmeta.oebiotech.com/network/57838	HMDB0033626	89426	131751465	OC1COC(OCC2OC(=O)C(O)=C2O)C(O)C1O	CMPVKMSVRPPYHP-UHFFFAOYSA-N	Organic oxygen compounds	Organooxygen compounds	Carbohydrates and carbohydrate conjugates	Level 2	36.4	90.8713	0		M-H2O-H	C10H14O9	-9.59052	2.54902	11.1967	7.85756	3.3391	10.1197	Up	1.30886e-05	0.000236079	11.36	10.9076	10.9079	11.7474	11.2914	10.9657	7.22884	9.27553	7.22884	7.22884	7.22884	8.95447
10.52_508.3395m/z	508.34	10.525	pos	PC(17:1/0:0)	19821	http://funmeta.oebiotech.com/network/19821		40268	42607442	[C@](COP(=O)([O-])OCC[N+](C)(C)C)([H])(O)COC(CCCCCCCC/C=C\CCCCCC)=O	XBGIMYLOTRDXPK-AGXIJRPPSA-N	Lipids and lipid-like molecules	Glycerophospholipids	Glycerophosphocholines	Level 1	59.1	90.4849	78.7	114.5572, 125.0005, 173.0820, 184.0734, 218.0993, 293.2662, 490.3317, 505.1759, 508.2644, 508.3405	M+H	C25H50NO7P	-0.440064	2.1602	13.0367	10.6333	2.40344	5.29064	Up	1.38998e-05	0.000249173	13.4494	12.4567	12.1824	13.4599	13.446	13.2258	9.73065	10.4322	10.9582	10.9109	11.0067	10.7611
4.89_233.0430m/z	233.043	4.8903	neg	2-O-(Z-p-Hydroxycinnamoyl)-(x)-glyceric acid	64297	http://funmeta.oebiotech.com/network/64297	HMDB0041195	95617	101660209	OCC(OC(=O)\C=C\C1=CC=C(O)C=C1)C(O)=O	UYRFKSDZFBCTMU-ZZXKWVIFSA-N	Phenylpropanoids and polyketides	Cinnamic acids and derivatives	Hydroxycinnamic acids and derivatives	Level 2	37.7	91.0275	0		M-H2O-H	C12H12O6	-9.98698	1.79355	7.42757	9.08194	-1.65437	0.317675	Down	1.40829e-05	0.000250916	7.22884	7.22884	7.22884	7.22884	7.22884	8.42123	8.90484	9.15033	9.36723	9.05656	8.90083	9.11187
14.94_473.3177m/z	473.318	14.9445	pos	Tris(2-ethylhexyl) phosphate	212676	http://funmeta.oebiotech.com/network/212676	HMDB0259278			CCCCC(CC)COP(=O)(OCC(CC)CCCC)OCC(CC)CCCC	GTVWRXDRKAHEAD-UHFFFAOYSA-N	Organic acids and derivatives	Organic phosphoric acids and derivatives	Phosphate esters	Level 4	38	95.5437	0		M+K	C24H51O4P	4.60543	2.37835	7.22884	10.1194	-2.8906	0.134847	Down	1.45531e-05	0.000257723	7.22884	7.22884	7.22884	7.22884	7.22884	7.22884	8.48639	9.69584	10.7888	10.2496	10.8184	10.6777
1.23_115.0039m/z	115.004	1.22987	neg	Fumaric acid	46891	http://funmeta.oebiotech.com/network/46891	HMDB0000134	3242	444972	OC(=O)\C=C\C(O)=O	VZCYOOQTPOCHFL-OWOJBTEDSA-N	Organic acids and derivatives	Carboxylic acids and derivatives	Dicarboxylic acids and derivatives	Level 2	43.3	98.5655	0		M-H	C4H4O4	1.74338	1.29226	13.2202	12.3591	0.861062	1.81638	Up	1.69673e-05	0.000298665	13.0649	13.2319	13.3306	13.4442	13.0373	13.2123	11.9864	12.5826	12.2545	12.5915	12.4134	12.3264
11.50_372.2892m/z	372.289	11.5032	pos	Anandamide (22:6, n-3)	9021	http://funmeta.oebiotech.com/network/9021	HMDB0013658	36744	5283451	C(/C/C=C\C/C=C\C/C=C\C/C=C\CC)=C/C/C=C\CCC(=O)NCCO	GEEHOLRSGZPBSM-KUBAVDMBSA-N	Organic nitrogen compounds	Organonitrogen compounds	Amines	Level 2	56.3	89.6311	0		M+H	C24H37NO2	-1.24818	2.03119	11.1163	8.9841	2.1322	4.38386	Up	1.83533e-05	0.000321128	11.6577	10.2788	10.411	11.5205	11.4503	11.3796	9.0309	9.11341	9.04768	9.45513	8.51391	8.74358
9.90_253.2171m/z	253.217	9.89722	neg	Cadinene	56614	http://funmeta.oebiotech.com/network/56614	HMDB0032182	88249	34540	CC(C)C1CCC(C)C2CCC(C)CC12	FZZNNPQZDRVKLU-UHFFFAOYSA-N	Lipids and lipid-like molecules	Prenol lipids	Sesquiterpenoids	Level 4	38.6	93.7178	0		M+FA-H	C15H28	-0.755403	2.46662	7.22884	10.3537	-3.12487	0.114636	Down	2.2553e-05	0.000392261	7.22884	7.22884	7.22884	7.22884	7.22884	7.22884	8.32571	10.4438	11.2364	10.7987	10.7871	10.5306
13.90_685.4809m/z	685.481	13.8966	neg	PA(13:0/22:2)	24987	http://funmeta.oebiotech.com/network/24987		81254	52928681	[C@](COP(=O)(O)O)([H])(OC(CCCCCCCCCCC/C=C\C/C=C\CCCCC)=O)COC(CCCCCCCCCCCC)=O	BXDQXZTYHZSYJG-VYFWNOCGSA-N	Lipids and lipid-like molecules	Glycerophospholipids	Glycerophosphates	Level 4	36.3	82.2196	0		M-H	C38H71O8P	-0.669317	1.34865	15.2384	14.2999	0.938481	1.91651	Up	2.40614e-05	0.000416021	14.846	14.9747	15.2979	15.4719	15.4115	15.4285	14.4905	14.2197	14.3688	14.1021	14.1475	14.471
9.91_442.3171m/z	442.317	9.90835	neg	4-Hexadecenoylcarnitine	198015	http://funmeta.oebiotech.com/network/198015	HMDB0241471			CCCCCCCCCCCC=CCCC(=O)OC(CC([O-])=O)C[N+](C)(C)C	NLXHMYCEARKWRB-UHFFFAOYSA-N	Lipids and lipid-like molecules	Fatty Acyls	Fatty acid esters	Level 2	57.8	92.0163	0		M+FA-H	C23H43NO4	-0.730858	2.73294	7.73328	11.5791	-3.8458	0.0695501	Down	2.51856e-05	0.000432896	8.83698	7.22884	7.22884	7.22884	8.64737	7.22884	9.56087	11.6686	12.3805	12.0362	12.0466	11.7818
4.73_520.2318m/z	520.232	4.72973	pos	7,14-Dihydroxyoctadeca-4,8,10,12-tetraenedioylcarnitine	198098	http://funmeta.oebiotech.com/network/198098	HMDB0241558			C[N+](C)(C)CC(CC([O-])=O)OC(=O)CCC=CCC(O)C=CC=CC=CC(O)CCCC(O)=O	BEUSUPRMCMONLW-UHFFFAOYSA-N	Lipids and lipid-like molecules	Fatty Acyls	Fatty acid esters	Level 4	36.8	86.4145	0		M+K	C25H39NO8	2.15227	1.75655	11.8902	10.2946	1.59566	3.02234	Up	2.59726e-05	0.000443812	11.278	11.8759	11.9377	12.5614	12.2772	11.4113	10.0473	10.5461	10.1709	10.1739	10.561	10.2682
9.92_439.3638m/z	439.364	9.9158	pos	N-stearoyl histidine	8712	http://funmeta.oebiotech.com/network/8712		75517	152252	C1(N=CNC=1)C[C@]([H])(NC(CCCCCCCCCCCCCCCCC)=O)C(=O)O	FGJOQQQRZNFKBP-QFIPXVFZSA-N	Organic acids and derivatives	Carboxylic acids and derivatives	Amino acids, peptides, and analogues	Level 4	37.8	90.1714	0		M+NH4	C24H43N3O3	-1.02622	2.29112	9.52539	12.242	-2.71666	0.152126	Down	2.63089e-05	0.000446946	9.98998	8.93448	8.48041	10.2522	9.92475	9.57047	11.1307	12.1336	12.6195	12.8556	12.4727	12.2402
10.22_400.1327m/z	400.133	10.2154	pos	Lophirone J	34231	http://funmeta.oebiotech.com/network/34231		52539	42607816	C1(OC)C=C2O[C@H](C3C=CC4OC(C5C=CC(OC)=CC=5)=CC=4C=3)CC(=O)C2=CC=1	GIIGHMRSPFEORX-DEOSSOPVSA-N	Phenylpropanoids and polyketides	2-arylbenzofuran flavonoids	Unclassified	Level 4	36.6	87.8702	0		M+	C25H20O5	4.00754	2.53402	7.22884	10.5544	-3.32561	0.0997453	Down	2.67167e-05	0.000450744	7.22884	7.22884	7.22884	7.22884	7.22884	7.22884	8.41309	10.3412	10.8278	11.3772	11.3967	10.9706
0.69_181.0719m/z	181.072	0.687033	neg	D-Sorbitol	46956	http://funmeta.oebiotech.com/network/46956	HMDB0000247	143	5780	OC[C@H](O)[C@@H](O)[C@H](O)[C@H](O)CO	FBPFZTCFMRRESA-JGWLITMVSA-N	Organic oxygen compounds	Organooxygen compounds	Carbohydrates and carbohydrate conjugates	Level 2	40.6	92.3246	0		M-H	C6H14O6	0.622531	1.3493	9.95656	10.898	-0.941438	0.520714	Down	2.6841e-05	0.000450744	10.1639	9.72939	9.93394	9.79844	10.2684	9.84532	10.7039	11.1241	11.1225	10.7145	11.0821	10.6408
2.08_351.1845m/z	351.185	2.08042	pos	Ser-Leu-Asp	265712	http://funmeta.oebiotech.com/network/265712		23217	145457793	CC(C)CC(C(=O)NC(CC(=O)O)C(=O)O)NC(=O)C(CO)N	NLOAIFSWUUFQFR-CIUDSAMLSA-N	Organic acids and derivatives	Carboxylic acids and derivatives	Amino acids, peptides, and analogues	Level 2	44.1	87.9317	0		M+NH4	C13H23N3O7	-8.73059	1.38589	11.5293	12.5282	-0.998951	0.500364	Down	2.78789e-05	0.000465497	11.4204	11.9395	11.7236	11.3506	11.2014	11.5404	12.3528	12.6467	12.4685	12.7538	12.7065	12.2411
10.88_459.2719n	482.261	10.8808	pos	3-Benzyl-5-(6-carboxyhexyl)-1-(2-cyclohexyl-2-hydroxyethylamino)hydantoin	204431	http://funmeta.oebiotech.com/network/204431	HMDB0249489	45418	122021	OC(CNN1C(CCCCCCC(O)=O)C(=O)N(CC2=CC=CC=C2)C1=O)C1CCCCC1	YZJVWSKJHGEIBL-UHFFFAOYSA-N	Organoheterocyclic compounds	Azolidines	Imidazolidines	Level 4	46.3	90.9525	44.1	293.1983, 339.2910, 341.2700, 382.6928, 421.1536, 421.2090, 439.2223, 441.2948, 466.7099, 482.2619	M+Na, M+K	C25H37N3O5	-3.04044	2.04674	12.4981	14.6602	-2.16215	0.223423	Down	2.85361e-05	0.000473764	13.3016	11.7034	11.8698	12.6456	12.5134	12.9547	14.176	14.8555	15.2533	14.8264	14.5364	14.3139
1.24_259.0371m/z	259.037	1.23885	neg	4-Thiouridine	201921	http://funmeta.oebiotech.com/network/201921	HMDB0246588		323398	OCC1OC(C(O)C1O)N1C=CC(=S)NC1=O	ZLOIGESWDJYCTF-UHFFFAOYSA-N	Nucleosides, nucleotides, and analogues	Pyrimidine nucleosides	Unclassified	Level 2	37	87.9092	0		M-H	C9H12N2O5S	-8.77644	1.39701	10.2921	9.27847	1.01358	2.01892	Up	2.88902e-05	0.000476932	10.0622	10.1832	10.3633	10.4949	10.1802	10.4685	8.95519	9.64179	9.11663	9.6417	9.07289	9.24262
0.69_216.0629m/z	216.063	0.685667	pos	Glycerylphosphorylethanolamine	46875	http://funmeta.oebiotech.com/network/46875	HMDB0000114	5151	123874	NCCOP(O)(=O)OCC(O)CO	JZNWSCPGTDBMEW-UHFFFAOYSA-N	Lipids and lipid-like molecules	Glycerophospholipids	Glycerophosphoethanolamines	Level 2	43.1	87.0112	0	173.0811, 174.9547, 175.1190, 185.0431, 198.0529, 198.9757, 199.1083, 200.1035, 216.0152, 216.0634	M+H	C5H14NO6P	-1.33186	1.23762	14.3584	15.1569	-0.798569	0.574919	Down	3.00417e-05	0.000493156	14.0906	14.2471	14.6151	14.3817	14.5507	14.2651	15.1246	14.8637	15.2144	15.2747	15.0595	15.4047
10.65_387.2771m/z	387.277	10.6479	neg	ascr#26	10293	http://funmeta.oebiotech.com/network/10293			86289697	O([C@@H](CCCCCCCCCCCCC(=O)O)C)[C@H]1[C@H](O)C[C@@H](O)[C@H](C)O1	GOMRKSMHAWREDI-TWHPPBISSA-N	Lipids and lipid-like molecules	Fatty Acyls	Fatty acids and conjugates	Level 2	44.4	92.9763	0		M-H	C21H40O6	4.80579	2.10037	9.54328	7.22884	2.31445	4.97414	Up	3.22073e-05	0.000525753	9.9565	9.83027	10.6433	8.60549	9.58963	8.6345	7.22884	7.22884	7.22884	7.22884	7.22884	7.22884
4.57_277.0439m/z	277.044	4.56513	neg	Trifluridine	52790	http://funmeta.oebiotech.com/network/52790	HMDB0014576	43362	6256	OC[C@H]1O[C@H](C[C@@H]1O)N1C=C(C(=O)NC1=O)C(F)(F)F	VSQQQLOSPVPRAZ-RRKCRQDMSA-N	Nucleosides, nucleotides, and analogues	Pyrimidine nucleosides	Pyrimidine 2'-deoxyribonucleosides	Level 4	39.4	98.0118	0	188.8692, 189.4950, 192.0692, 204.3314, 205.8490, 209.0449, 225.6822, 227.7291, 245.6226, 277.0447	M-H2O-H	C10H11F3N2O5	-0.875007	1.05831	13.5239	14.1063	-0.582405	0.66785	Down	3.36353e-05	0.000546013	13.4549	13.5562	13.7739	13.4727	13.3959	13.4899	13.9609	14.2869	14.0715	14.3052	14.0024	14.0113
0.63_175.1149n	176.122	0.62855	pos	4-(Dimethylamino)butyl carbamimidothioate	201652	http://funmeta.oebiotech.com/network/201652	HMDB0246305		5227	CN(C)CCCCSC(N)=N	UFYJLJINUGVUHO-UHFFFAOYSA-N	Organosulfur compounds	Isothioureas	Unclassified	Level 4	36.7	86.9457	0		M+H, M+Na	C7H17N3S	3.11977	1.68206	12.2119	13.6849	-1.47302	0.360227	Down	3.40086e-05	0.000549023	12.5811	12.4101	12.1019	12.2106	12.1096	11.8581	14.5586	13.5511	13.6751	13.5349	13.3426	13.4471
3.09_232.1541m/z	232.154	3.08667	pos	Isobutyryl-L-carnitine	8357	http://funmeta.oebiotech.com/network/8357	HMDB00736		10177002	[N+](C)(C)(C)CC(OC(=O)C(C)C)CC(=O)[O-]	LRCNOZRCYBNMEP-UHFFFAOYSA-N	Lipids and lipid-like molecules	Fatty Acyls	Fatty acid esters	Level 1	57.1	91.5092	89	193.1076, 202.3655, 203.4328, 206.8262, 209.3029, 230.1016, 232.0583, 232.0948, 232.1320, 232.1544	M+H	C11H21NO4	-0.925466	1.31614	13.0775	13.9722	-0.894642	0.537881	Down	3.51144e-05	0.000563759	13.025	13.349	13.2246	13.1058	12.6369	13.1238	14.0136	14.0035	14.2981	13.9534	13.8409	13.7236
14.85_381.3008m/z	381.301	14.8521	neg	13Z,16Z-docosadienoic acid	896	http://funmeta.oebiotech.com/network/896	HMDB0061714	35068	5312554	C(CCCCCCCCCCC/C=C\C/C=C\CCCCC)(=O)O	HVGRZDASOHMCSK-HZJYTTRNSA-N	Lipids and lipid-like molecules	Fatty Acyls	Fatty acids and conjugates	Level 2	41.6	90.6143	0		M+FA-H	C22H40O2	-0.5512	2.05342	7.40032	9.58322	-2.1829	0.220233	Down	3.55609e-05	0.000567808	7.22884	7.22884	7.22884	8.25772	7.22884	7.22884	8.37367	9.58255	10.2444	9.72673	9.81837	9.75359
10.33_425.3498n	426.357	10.3344	pos	(13Z)-Octadec-13-enoylcarnitine	198071	http://funmeta.oebiotech.com/network/198071	HMDB0241529			CCCCC=CCCCCCCCCCCCC(=O)OC(CC([O-])=O)C[N+](C)(C)C	BSBZJWYPQPUBQJ-UHFFFAOYSA-N	Lipids and lipid-like molecules	Fatty Acyls	Fatty acid esters	Level 3	48.7	95.3907	50	269.1743, 283.1913, 297.2064, 311.2233, 325.2368, 367.2841, 426.2206, 426.2280, 426.2637, 426.3581	M+H, M+Na, M+K	C25H47NO4	-1.57402	2.23317	17.7859	20.3861	-2.60024	0.164911	Down	3.63623e-05	0.000577449	18.0904	16.8734	16.8859	18.2664	18.3072	18.292	19.3104	20.2892	20.9198	20.4629	20.7341	20.6004
11.24_510.3550m/z	510.355	11.2371	pos	PC(17:0/0:0)	19833	http://funmeta.oebiotech.com/network/19833	HMDB0012108	24068	24779463	[C@](COP(=O)([O-])OCC[N+](C)(C)C)([H])(O)COC(CCCCCCCCCCCCCCCC)=O	SRRQPVVYXBTRQK-XMMPIXPASA-N	Lipids and lipid-like molecules	Glycerophospholipids	Glycerophosphocholines	Level 1	72.3	93.1398	82.9	356.7599, 383.9739, 386.7633, 388.3260, 389.6992, 394.9643, 411.4693, 431.9633, 492.3445, 510.3556	M+H	C25H52NO7P	-0.853382	2.18753	15.2891	12.7814	2.50762	5.68683	Up	3.76735e-05	0.000595038	15.7382	14.5564	14.2063	15.8037	15.8078	15.622	11.8169	12.6317	13.1361	12.9846	13.1866	12.9326
1.47_218.1385m/z	218.138	1.4739	pos	Propionylcarnitine	47244	http://funmeta.oebiotech.com/network/47244	HMDB0000824		188824	CCC(=O)O[C@H](CC(O)=O)C[N+](C)(C)C	UFAHZIUFPNSHSL-MRVPVSSYSA-O	Lipids and lipid-like molecules	Fatty Acyls	Fatty acid esters	Level 2	44.5	93.6229	27.7	194.9827, 195.6853, 197.0181, 199.9768, 200.1288, 205.4674, 218.0816, 218.1090, 218.1149, 218.1389	M+	C10H20NO4+	-3.49561	1.86921	10.0727	11.8952	-1.82257	0.282717	Down	3.81784e-05	0.00059977	9.25513	10.3778	10.6352	10.1718	9.47676	10.5194	11.8756	12.1528	12.2614	11.8759	11.4759	11.7299
10.17_444.3680m/z	444.368	10.1682	pos	3-hydroxyoctadecanoylcarnitine	8325	http://funmeta.oebiotech.com/network/8325	HMDB0240769		71464560	C(CCCCCCCCC)CCCCCC(O)CC(OC(C[N+](C)(C)C)CC([O-])=O)=O	PWZJXSPDNGIODC-UHFFFAOYSA-N	Lipids and lipid-like molecules	Fatty Acyls	Fatty acid esters	Level 2	42.3	92.4483	0.012	321.8916, 322.1133, 323.8113, 367.2864, 403.3566, 427.9041, 439.4158, 439.4677, 439.9416, 444.3692	M+H	C25H49NO5	-0.893386	2.4658	10.2654	13.4464	-3.18102	0.11026	Down	3.8824e-05	0.000606651	11.0076	8.57028	9.38997	10.9457	10.8047	10.874	12.6318	13.3218	13.6384	13.8632	13.635	13.5882
1.23_182.9912m/z	182.991	1.22987	neg	Polymaleic acid, sodium salt	256149	http://funmeta.oebiotech.com/network/256149	HMDB0303272	324496	6435859	[Na+].OC(=O)\C=C/C([O-])=O	VRVKOZSIJXBAJG-ODZAUARKSA-M	Organic acids and derivatives	Carboxylic acids and derivatives	Dicarboxylic acids and derivatives	Level 4	39.6	99.1986	0	140.9107, 142.6358, 146.2571, 152.3785, 155.9888, 156.6425, 172.5284, 174.5946, 182.8109, 182.8615	M+FA-H	C4H3NaO4	0.79202	1.23734	12.5574	11.7564	0.801013	1.74232	Up	3.97591e-05	0.000617957	12.405	12.6002	12.5963	12.8191	12.3792	12.5448	11.4118	12.0342	11.6243	11.9682	11.8334	11.6666
1.36_86.0964m/z	86.0964	1.35623	pos	Piperidine	58346	http://funmeta.oebiotech.com/network/58346	HMDB0034301	64457	8082	C1CCNCC1	NQRYJNQNLNOLGT-UHFFFAOYSA-N	Organoheterocyclic compounds	Piperidines	Unclassified	Level 1	61.5	94.5402	93.1	78.1200, 78.4001, 78.8259, 79.3339, 81.8964, 82.7542, 82.9153, 83.1587, 86.0601, 86.0965	M+H	C5H11N	-0.848497	0.986699	17.2268	17.7373	-0.510508	0.701975	Down	4.05127e-05	0.000623042	17.1399	17.2538	17.2735	17.2524	17.2	17.2409	18.0598	17.7249	17.7791	17.6441	17.5707	17.645
11.45_397.3069m/z	397.307	11.4469	neg	SCHEMBL25371807	596385	http://funmeta.oebiotech.com/network/596385			163272425	CCCCCCCCCCCCCCCC(O)=NCCCC(O)=NCC(=O)O	WSPXOYRNBWFWEQ-UHFFFAOYSA-N	Organic acids and derivatives	Carboxylic acids and derivatives	Amino acids, peptides, and analogues	Level 2	56.8	90.4199	0		M-H	C22H42N2O4	-0.678802	1.22542	9.7422	10.5296	-0.787373	0.579398	Down	4.33808e-05	0.000663658	9.88569	9.8264	9.34399	9.68287	9.89743	9.81681	10.1696	10.6046	10.5291	10.7141	10.5837	10.5763
13.95_102.0913m/z	102.091	13.9546	pos	3-Methyl-2-butenal	51872	http://funmeta.oebiotech.com/network/51872	HMDB0012157	62820	61020	CC(C)=CC=O	SEPQTYODOKLVSB-UHFFFAOYSA-N	Organic oxygen compounds	Organooxygen compounds	Carbonyl compounds	Level 4	39.3	97.4873	0		M+NH4	C5H8O	-1.0205	0.931658	15.105	14.6529	0.452051	1.36798	Up	4.43166e-05	0.000674443	14.9988	15.1153	15.1418	15.0683	15.1166	15.1892	14.5174	14.4583	14.6093	14.8016	14.8075	14.7236
12.11_330.2457m/z	330.246	12.1069	pos	1,1-Bis(P-ethoxyphenyl)-2,2-dimethylpropane	207155	http://funmeta.oebiotech.com/network/207155	HMDB0252711		34078	CCOC1=CC=C(C=C1)C(C1=CC=C(OCC)C=C1)C(C)(C)C	YISAFEWRNHHIJC-UHFFFAOYSA-N	Benzenoids	Benzene and substituted derivatives	Diphenylmethanes	Level 2	42	90.692	0	267.2170, 284.2416, 289.6484, 300.3793, 310.1605, 312.3298, 313.2180, 317.6780, 330.2070, 330.2461	M+NH4	C21H28O2	9.36566	1.88269	12.7882	14.6337	-1.84545	0.278268	Down	4.51822e-05	0.000684053	13.0853	12.4781	12.0548	13.3019	13.1049	12.7045	13.8536	14.898	15.1874	14.8536	14.6147	14.3948
10.33_315.2538m/z	315.254	10.326	neg	9,14-dihydroxy-octadecanoic acid	3130	http://funmeta.oebiotech.com/network/3130		74576	5312768	C(CCCCCCCC(O)CCCCC(O)CCCC)(=O)O	UHSVJNCEYVVOCB-UHFFFAOYSA-N	Lipids and lipid-like molecules	Fatty Acyls	Fatty acids and conjugates	Level 2	53.7	92.9398	0		M-H	C18H36O4	-0.941132	1.24136	10.4903	11.3021	-0.811783	0.569677	Down	4.71589e-05	0.000710301	10.2503	10.5027	10.6824	10.2497	10.7121	10.5447	11.6229	11.1939	11.4305	11.0673	11.1256	11.3724
10.33_428.3638m/z	428.364	10.3344	pos	3beta-hydroxy-4beta-methyl-5alpha-cholest-7-ene-4alpha-carbaldehyde	43538	http://funmeta.oebiotech.com/network/43538		57646	21145202	C1C[C@H](O)[C@](C=O)(C)[C@@]2([H])[C@@]1(C)[C@]1([H])C([C@@]3([H])[C@@](C)([C@@]([H])([C@H](C)CCCC(C)C)CC3)CC1)=CC2	HCOOTBJPHHNRCV-AQTSNUJDSA-N	Lipids and lipid-like molecules	Steroids and steroid derivatives	Cholestane steroids	Level 4	38.1	80.6124	14.6	55.616, 60.0809, 71.0253, 76.7078, 84.1771, 85.0284, 88.0359, 188.5689, 203.1353, 401.5516	M+	C29H48O2	-3.84227	2.28206	12.7582	15.4897	-2.7315	0.15057	Down	4.7824e-05	0.000716624	13.1068	11.6771	11.7904	13.3106	13.3258	13.3383	14.4222	15.3273	16.0563	15.6152	15.8387	15.6784
0.78_134.0218n	133.015	0.7779	neg	Malic acid	257700	http://funmeta.oebiotech.com/network/257700	HMDB0000744	118	525	C(C(C(=O)O)O)C(=O)O	BJEPYKJPYRNKOW-UHFFFAOYSA-N	Organic acids and derivatives	Hydroxy acids and derivatives	Beta hydroxy acids and derivatives	Level 1	51.4	99.1023	56.9	112.0770, 115.0038, 115.9205, 118.5846, 129.3477, 129.6049, 132.8680, 132.9009, 132.9238, 133.0144	M-H2O-H, M-H	C4H6O5	1.94648	1.24968	16.7009	15.8738	0.82709	1.7741	Up	4.8255e-05	0.000719393	16.7003	17.0736	16.7157	16.5596	16.4993	16.6569	15.5189	16.2101	15.9274	15.8515	15.895	15.8398
10.98_451.3290m/z	451.329	10.9757	pos	C17 sphingosine-1-phosphocholine	38943	http://funmeta.oebiotech.com/network/38943		53899	44260120	[C@](COP(=O)([O-])OCC[N+](C)(C)C)([H])(N)[C@]([H])(O)/C=C/CCCCCCCCCCCC	AAERQLSYRRXFMA-FYBNUODKSA-N	Organic nitrogen compounds	Organonitrogen compounds	Quaternary ammonium salts	Level 4	38	91.3116	0	53.8814, 84.0855, 85.9063, 94.6506, 119.2858, 189.7731, 310.3104, 451.2008, 451.331	M+H	C22H47N2O5P	-1.23926	2.4742	9.00644	12.2225	-3.21605	0.107615	Down	4.87685e-05	0.000723359	9.57696	8.32882	7.22884	9.53415	9.92004	9.44986	11.1519	12.2544	12.6457	12.5809	12.4347	12.2673
14.00_307.2641m/z	307.264	13.9995	neg	6Z,9Z,12Z-Nonadecatriene	9287	http://funmeta.oebiotech.com/network/9287		97585	56936137	CCCCC/C=C\C/C=C\C/C=C\CCCCCC	JJWUFROECSXGGK-PNBIJBBKSA-N	Hydrocarbons	Unsaturated hydrocarbons	Olefins	Level 4	39.2	96.6411	0.201	75.0271, 91.1618, 96.9604, 102.6611, 215.2583, 221.8983, 255.5726, 298.4695, 307.1924, 307.2642	M+FA-H	C19H34	-0.757	2.65122	9.5403	13.2403	-3.69997	0.0769479	Down	5.36002e-05	0.000791009	10.3156	8.92596	7.22884	10.2922	10.4728	10.0065	12.3349	13.1741	13.7408	13.3108	13.5233	13.3578
10.31_516.3269m/z	516.327	10.3107	pos	Compound NP-008882	595472	http://funmeta.oebiotech.com/network/595472			5320254	CCCCC/C=C\C/C=C\CCCCCCCC(=O)OCC(O)CO[C@@H]1O[C@H](CO)[C@H](O)[C@H](O)[C@H]1O	LBHUIJRTHBBWHP-HJFVYBCQSA-N	Lipids and lipid-like molecules	Glycerolipids	Glycosylglycerols	Level 2	45.4	87.1974	0		M+	C27H48O9	-5.64403	2.57083	8.00396	11.4936	-3.48963	0.0890262	Down	5.67282e-05	0.000832963	7.22884	8.55847	7.22884	7.22884	8.89466	8.88412	9.61044	11.51	12.2108	11.8683	12.0666	11.6955
11.01_269.2120m/z	269.212	11.0086	neg	10-keto palmitic acid	2092	http://funmeta.oebiotech.com/network/2092		35751	4998669	C(CCCCC(=O)CCCCCC)CCCC(=O)O	VBFPQNKLKQDSCH-UHFFFAOYSA-N	Lipids and lipid-like molecules	Fatty Acyls	Fatty acids and conjugates	Level 2	46.9	87.8879	0		M-H	C16H30O3	-0.645503	1.24948	9.57514	10.4105	-0.835323	0.560458	Down	6.01014e-05	0.000878081	9.36719	9.55694	9.56066	9.72018	9.8984	9.34748	10.41	10.1819	10.1506	10.3879	10.7254	10.607
1.36_132.1018m/z	132.102	1.35623	pos	L-Isoleucine	2489	http://funmeta.oebiotech.com/network/2489	HMDB0000172	23	6306	C([C@@H](N)[C@@H](C)CC)(=O)O	AGPKZVBTJJNPAG-WHFBIAKZSA-N	Organic acids and derivatives	Carboxylic acids and derivatives	Amino acids, peptides, and analogues	Level 1	60.7	93.5727	81.6	114.0664, 114.1276, 115.9639, 116.9721, 117.9595, 131.9743, 132.0446, 132.0655, 132.0768, 132.1020	M+H	C6H13NO2	-0.441338	0.969991	20.5596	21.0578	-0.498233	0.707973	Down	6.07392e-05	0.000882985	20.4645	20.6214	20.618	20.5562	20.5296	20.5677	21.3946	21.0138	21.0926	20.9354	20.9324	20.9781
14.33_432.3101m/z	432.31	14.329	pos	bhos#30	10335	http://funmeta.oebiotech.com/network/10335			86289853	O[C@@H]1C[C@@H](O)[C@H](C)O[C@H]1OCCCCCCCCCCCCCC[C@@H](O)CC(=O)O	AVROBGCULUIOHS-QBRBXANFSA-N	Lipids and lipid-like molecules	Fatty Acyls	Fatty acids and conjugates	Level 4	37	88.4685	0		M+	C23H44O7	3.14702	2.30986	10.4008	7.54787	2.85298	7.22493	Up	6.34427e-05	0.00091772	10.9074	9.66127	9.33809	10.6988	11.1131	10.6864	7.22884	7.22884	9.14302	7.22884	7.22884	7.22884
1.07_204.1228m/z	204.123	1.06912	pos	L-Acetylcarnitine	46926	http://funmeta.oebiotech.com/network/46926	HMDB0000201			CC(=O)O[C@H](CC(O)=O)C[N+](C)(C)C	RDHQFKQIGNGIED-MRVPVSSYSA-O	Lipids and lipid-like molecules	Fatty Acyls	Fatty acid esters	Level 1	57.1	98.5297	89.3	159.4715, 159.9689, 160.0428, 163.9409, 168.4771, 178.3820, 181.9513, 188.0381, 189.0219, 204.1230	M+	C9H18NO4+	-3.69762	1.61648	16.2068	17.5887	-1.38193	0.383706	Down	6.52585e-05	0.000939336	15.8553	16.3475	16.4993	16.0275	15.7336	16.7775	17.9614	17.8315	17.724	17.4861	17.0517	17.4776
0.73_113.0840n	131.118	0.727983	pos	Epsilon-caprolactam	83778	http://funmeta.oebiotech.com/network/83778	HMDB0062769	44753	7768	O=C1CCCCCN1	JBKVHLHDHHXQEQ-UHFFFAOYSA-N	Organoheterocyclic compounds	Lactams	Caprolactams	Level 4	39.3	97.1831	0		M+H, M+NH4	C6H11NO	-0.42966	0.974365	16.1966	15.6928	0.503837	1.41798	Up	6.71559e-05	0.00096191	16.0547	16.0496	16.3617	16.2396	16.1936	16.2804	15.8527	15.6319	15.7772	15.7039	15.4443	15.7467
11.28_358.2421m/z	358.242	11.2842	neg	SCHEMBL13745070	596313	http://funmeta.oebiotech.com/network/596313			11631845	CC/C=C\C/C=C\C/C=C\C/C=C\C/C=C\CCCC(O)=NCC(=O)O	WBVWXRNMLDRYKD-JLNKQSITSA-N	Organic acids and derivatives	Carboxylic acids and derivatives	Amino acids, peptides, and analogues	Level 2	45	88.2596	0		M-H	C22H33NO3	9.20481	2.33083	7.8823	10.7401	-2.85777	0.137951	Down	6.91705e-05	0.000983483	8.68018	7.22884	7.22884	8.41565	8.51147	7.22884	9.18359	10.5644	11.1846	11.1999	11.1651	11.1428
14.66_377.2711m/z	377.271	14.6579	neg	Ethyl Arachidonate	83748	http://funmeta.oebiotech.com/network/83748	HMDB0062725			[H]\C(CCCCC)=C(/[H])CC([H])=C([H])C\C([H])=C(\[H])C\C([H])=C(\[H])CCCC(=O)OCC	SNXPWYFWAZVIAU-OKEQBMBXSA-N	Lipids and lipid-like molecules	Fatty Acyls	Fatty acid esters	Level 4	40.2	93.4664	12.2	250.9992, 254.2348, 260.1059, 265.6889, 293.1787, 309.2807, 315.9135, 338.8458, 348.2266, 377.2668	M+FA-H	C22H36O2	4.12608	0.874814	13.4982	13.8987	-0.400494	0.757599	Down	6.93352e-05	0.000983483	13.5064	13.4389	13.4399	13.6906	13.493	13.4203	13.7423	13.9223	14.0789	13.9144	13.913	13.8213
15.21_387.3268m/z	387.327	15.2097	neg	3Z,6Z,9Z,12Z,15Z-Pentacosapentaene	9293	http://funmeta.oebiotech.com/network/9293		97591	11450723	CC/C=C\C/C=C\C/C=C\C/C=C\C/C=C\CCCCCCCCC	OSRWRHWPSOAWEM-UCBGEFNCSA-N	Hydrocarbons	Unsaturated hydrocarbons	Unsaturated aliphatic hydrocarbons	Level 4	39.3	96.677	0	299.8349, 325.1358, 325.5056, 329.4468, 346.2091, 353.1765, 369.4027, 377.5841, 379.7010, 387.3267	M+FA-H	C25H42	-0.206577	1.83813	14.5246	12.7178	1.80684	3.49876	Up	7.30569e-05	0.00103127	15.007	14.0383	13.7554	14.7359	14.8132	14.798	11.9417	12.7304	13.3438	12.8619	12.9045	12.5245
1.36_133.1052m/z	133.105	1.35623	pos	2-Heptanethiol	56685	http://funmeta.oebiotech.com/network/56685	HMDB0032303	88347	522071	CCCCCC(C)S	DAZNOIJJVKASGS-UHFFFAOYSA-N	Organosulfur compounds	Thiols	Alkylthiols	Level 4	36.5	87.909	0		M+H	C7H16S	4.63493	0.972212	16.7314	17.2345	-0.50303	0.705623	Down	7.40006e-05	0.00103957	16.6193	16.7958	16.7939	16.7043	16.7221	16.7531	17.5735	17.2117	17.2737	17.0991	17.0992	17.1494
11.69_358.2420m/z	358.242	11.6949	neg	N-Myristoyl Methionine	198562	http://funmeta.oebiotech.com/network/198562	HMDB0242056		20301253	CCCCCCCCCCCCCC(=O)NC(CCSC)C(O)=O	CLXADVHCSCRADU-UHFFFAOYSA-N	Organic acids and derivatives	Carboxylic acids and derivatives	Amino acids, peptides, and analogues	Level 4	37.6	88.5574	0		M-H	C19H37NO3S	-0.417402	2.13865	10.6212	13.0388	-2.41759	0.187169	Down	7.78486e-05	0.00108321	11.3987	10.1964	9.32034	10.9325	11.0407	10.8384	11.9591	13.1032	13.4724	13.2985	13.2028	13.1966
10.23_444.3328m/z	444.333	10.2281	neg	4-Methylpentadecanoylcarnitine	197408	http://funmeta.oebiotech.com/network/197408	HMDB0240852			CCCCCCCCCCCC(C)CCC(=O)OC(CC([O-])=O)C[N+](C)(C)C	NWAGBCRERWFMIX-UHFFFAOYSA-N	Lipids and lipid-like molecules	Fatty Acyls	Fatty acid esters	Level 1	67	96.3296	86.6	235.7529, 236.8226, 242.0979, 255.2326, 293.5100, 317.9653, 325.0174, 326.0268, 435.0129, 435.6327	M+FA-H	C23H45NO4	-0.57085	2.298	11.4479	14.2463	-2.79843	0.143743	Down	7.87146e-05	0.00109007	12.255	10.7854	9.99543	11.8776	11.724	12.0499	12.9996	14.3737	14.5956	14.5952	14.548	14.3658
2.14_275.0648m/z	275.065	2.14375	neg	Flutamide	52846	http://funmeta.oebiotech.com/network/52846	HMDB0014642	553	3397	CC(C)C(=O)NC1=CC(=C(C=C1)[N+]([O-])=O)C(F)(F)F	MKXKFYHWDHIYRV-UHFFFAOYSA-N	Benzenoids	Benzene and substituted derivatives	Trifluoromethylbenzenes	Level 4	39	95.3478	0		M-H	C11H11F3N2O3	-0.374678	2.10378	7.22884	9.58441	-2.35558	0.195389	Down	8.10702e-05	0.00111739	7.22884	7.22884	7.22884	7.22884	7.22884	7.22884	11.0973	9.58287	9.80895	8.30745	9.24707	9.46287
10.22_256.2401n	255.233	10.215	neg	4-hexyl-decanoic acid	266	http://funmeta.oebiotech.com/network/266		73623	5282699	CCCCCCC(CCCCCC)CCC(=O)O	AZHXWUMGGSQNGZ-UHFFFAOYSA-N	Lipids and lipid-like molecules	Fatty Acyls	Fatty acids and conjugates	Level 4	38.9	94.8888	0	123.8772, 125.4923, 138.2378, 150.0145, 154.9748, 158.0938, 172.4698, 175.9152, 177.8179, 255.2328	M-H, M+FA-H	C16H32O2	-0.465699	2.26301	10.2616	12.9793	-2.71774	0.152013	Down	8.3392e-05	0.00114067	11.0771	9.50988	8.95437	10.6066	10.5234	10.898	11.7078	13.1571	13.287	13.2958	13.2779	13.1503
0.65_287.0698m/z	287.07	0.651067	pos	Incadronic acid	207780	http://funmeta.oebiotech.com/network/207780	HMDB0253442	412751	3699	OP(O)(=O)C(NC1CCCCCC1)P(O)(O)=O	LWRDQHOZTAOILO-UHFFFAOYSA-N	Organic acids and derivatives	Organic phosphonic acids and derivatives	Bisphosphonates	Level 4	37.4	91.086	0		M+	C8H19NO6P2	3.55758	1.66767	10.7213	12.2083	-1.48706	0.356739	Down	8.35805e-05	0.00114067	10.867	11.0241	10.7861	10.9042	10.7369	10.0092	13.062	12.0732	11.7762	12.2078	12.1462	11.9846
11.14_365.2307m/z	365.231	11.1425	neg	12 Hydroxy arachidonic acid	82094	http://funmeta.oebiotech.com/network/82094	HMDB0060101		131769822	CCCCC\C=C/C\C(O)=C/C\C=C/C\C=C\CCCC(O)=O	HVRRTPWRYUQZPF-RMOYYRCGSA-N	Lipids and lipid-like molecules	Fatty Acyls	Fatty acids and conjugates	Level 2	53	88.0612	0		M+FA-H	C20H32O3	-8.27277	1.50508	9.91665	11.121	-1.20434	0.433967	Down	8.39302e-05	0.00114067	10.0933	9.87704	9.66626	9.83148	10.1055	9.92635	11.8879	11.0373	11.3324	10.7125	10.7858	10.97
11.82_271.2277m/z	271.228	11.819	neg	3R-hydroxypalmitic acid	1856	http://funmeta.oebiotech.com/network/1856	HMDB0010734	45829	15569776	O=C(O)C[C@H](O)CCCCCCCCCCCCC	CBWALJHXHCJYTE-OAHLLOKOSA-N	Lipids and lipid-like molecules	Fatty Acyls	Fatty acids and conjugates	Level 2	45.1	96.3253	0	213.9143, 222.2375, 224.4182, 224.7251, 225.5378, 232.5128, 246.2495, 259.7838, 268.9805, 271.2264	M-H	C16H32O3	-0.627281	1.42355	11.829	12.9044	-1.07548	0.474514	Down	8.57897e-05	0.00116054	12.0556	11.5046	11.3883	11.9654	12.1501	11.9098	12.3817	12.828	13.1214	13.1132	13.0259	12.9564
13.95_383.2954m/z	383.295	13.9479	neg	26:6(8Z,11Z,14Z,17Z,20Z,23Z)	1249	http://funmeta.oebiotech.com/network/1249		74374	52921813	C(CCCCCC/C=C\C/C=C\C/C=C\C/C=C\C/C=C\C/C=C\CC)(=O)O	GLEIIPZRQAMQLG-KUBAVDMBSA-N	Lipids and lipid-like molecules	Fatty Acyls	Fatty acids and conjugates	Level 2	50	84.7824	0		M-H	C26H40O2	-0.42395	2.19689	10.0019	7.41323	2.58866	6.0154	Up	8.68517e-05	0.0011695	10.7131	9.71268	8.30814	10.3608	10.3876	10.529	7.22884	7.22884	8.33518	7.22884	7.22884	7.22884
1.05_540.0533m/z	540.053	1.05002	neg	Adenosine diphosphate-D-ribose	255939	http://funmeta.oebiotech.com/network/255939	HMDB0303049			NC1=NC=NC2=C1N=CN2C1O[C@H](COP(O)(=O)OP(O)(=O)OC[C@H]2O[C@@H](O)[C@H](O)[C@@H]2O)[C@@H](O)[C@H]1O	SRNWOUGRCWSEMX-MRUDJCSFSA-N	Nucleosides, nucleotides, and analogues	Purine nucleotides	Purine nucleotide sugars	Level 1	58.7	94.1412	95.2	358.3705, 370.4470, 386.4614, 408.0099, 409.9728, 426.0204, 499.7003, 519.5131, 537.1572, 540.0534	M-H2O-H	C15H23N5O14P2	-1.02365	1.4728	13.7381	14.8867	-1.14854	0.45108	Down	8.93009e-05	0.00119696	13.7716	13.5279	13.5555	14.1296	13.7895	13.6547	14.5801	15.4744	14.938	14.6144	14.5115	15.2017
13.62_354.2648m/z	354.265	13.6236	neg	Dicyclomine	53087	http://funmeta.oebiotech.com/network/53087	HMDB0014942	1997	3042	CCN(CC)CCOC(=O)C1(CCCCC1)C1CCCCC1	CURUTKGFNZGFSE-UHFFFAOYSA-N	Organic acids and derivatives	Carboxylic acids and derivatives	Carboxylic acid derivatives	Level 4	37.7	88.9484	0		M+FA-H	C19H35NO2	-0.525797	2.17991	7.96941	10.5025	-2.53307	0.172771	Down	9.19694e-05	0.0012271	8.24865	7.22884	7.22884	8.93695	8.94435	7.22884	9.72531	10.1493	10.518	10.6887	10.7629	11.1708
1.05_203.1388m/z	203.139	1.04977	pos	N-Acetylisoputreanine	115463	http://funmeta.oebiotech.com/network/115463	HMDB0094713		131802901	CC(O)=NCCCNCCCC(O)=O	YGIAGXACEXFIDU-UHFFFAOYSA-N	Organic acids and derivatives	Carboxylic acids and derivatives	Amino acids, peptides, and analogues	Level 2	39.6	94.3186	0		M+H	C9H18N2O3	-0.903171	1.724	13.1257	11.5415	1.58418	2.99838	Up	9.50295e-05	0.00126216	12.5194	13.1871	13.8476	12.9258	12.7325	13.5415	11.8752	11.7971	11.5544	11.8367	11.0751	11.1103
4.57_260.0537m/z	260.054	4.56513	neg	N-[4'-hydroxy-(E)-cinnamoyl]-L-aspartic acid	54217	http://funmeta.oebiotech.com/network/54217	HMDB0029234	86112	24891369	OC(=O)CC(NC(=O)\C=C\C1=CC=C(O)C=C1)C(O)=O	FKBRNPNAUOXZMQ-ZZXKWVIFSA-N	Organic acids and derivatives	Carboxylic acids and derivatives	Amino acids, peptides, and analogues	Level 2	39.1	95.5536	0	211.9119, 214.2597, 221.6968, 233.8740, 237.8484, 244.0621, 250.1364, 250.3582, 255.2807, 260.0542	M-H2O-H	C13H13NO6	-9.67032	1.03162	14.3409	14.9082	-0.567345	0.674858	Down	9.95294e-05	0.0013116	14.2695	14.3477	14.5955	14.2525	14.2204	14.3598	14.7086	15.1152	14.8707	15.1385	14.8186	14.7977
5.05_204.0666m/z	204.067	5.04635	neg	1-Amino-2-naphthol	199357	http://funmeta.oebiotech.com/network/199357	HMDB0243817		14535	NC1=C(O)C=CC2=CC=CC=C12	FHMMQQXRSYSWCM-UHFFFAOYSA-N	Benzenoids	Naphthalenes	Naphthols and derivatives	Level 2	46.1	95.9559	0		M+FA-H	C10H9NO	-0.265043	1.8169	8.06366	9.81824	-1.75458	0.29636	Down	9.96494e-05	0.0013116	8.59366	8.42828	8.34217	7.22884	7.22884	8.56018	9.90887	10.1273	9.94103	9.77486	9.68976	9.46757
0.69_184.0732m/z	184.073	0.685667	pos	Phosphorylcholine	47656	http://funmeta.oebiotech.com/network/47656	HMDB0001565	6326	1014	C[N+](C)(C)CCOP(O)(O)=O	YHHSONZFOIEMCP-UHFFFAOYSA-O	Organic nitrogen compounds	Organonitrogen compounds	Quaternary ammonium salts	Level 1	51.5	93.4655	62.4	143.9883, 145.5824, 152.1206, 158.1369, 159.9695, 160.9181, 160.9715, 166.0485, 169.0667, 184.0735	M+	C5H15NO4P+	-3.91224	1.1895	17.3175	16.5574	0.760054	1.69355	Up	0.000100785	0.0013206	16.95	17.4874	17.4203	17.4373	17.4576	17.1523	16.6085	16.2431	16.8188	16.6368	16.3858	16.6516
11.08_319.2276m/z	319.228	11.0793	neg	Epoxyeicosatrienoic acid	206442	http://funmeta.oebiotech.com/network/206442	HMDB0251881		129627825	OC(=O)CCCCCCCCCCCCCC=CC=CC1=CO1	XTNOEYFQXCQKLC-UHFFFAOYSA-N	Lipids and lipid-like molecules	Fatty Acyls	Lineolic acids and derivatives	Level 1	66.4	95.5762	77.8	257.2266, 264.1439, 267.1738, 274.5108, 277.7050, 290.9412, 293.6201, 301.2178, 312.2997, 319.2254	M-H	C20H32O3	-0.688221	1.31856	14.0614	13.1372	0.92429	1.89775	Up	0.000102962	0.00134311	13.9591	14.1133	13.9933	14.0816	14.2284	13.9931	13.8299	12.9208	13.12	12.8729	13.0752	13.0043
1.58_262.1646m/z	262.165	1.57882	pos	Asperitaconic acid A	2947	http://funmeta.oebiotech.com/network/2947			38357880	[C@H](C(=C)C(O)=O)(C(=O)OC)CCCCCCO	CPKOINXTFBNYMW-JTQLQIEISA-N	Organic acids and derivatives	Hydroxy acids and derivatives	Medium-chain hydroxy acids and derivatives	Level 4	38.9	93.5141	2.36	200.9856, 204.1797, 220.7939, 220.9070, 220.9335, 220.9729, 222.6138, 243.2100, 262.1382, 262.1655	M+NH4	C12H20O5	-1.06854	1.18448	11.4537	12.2007	-0.747063	0.595815	Down	0.000103752	0.00134739	11.5167	11.4623	11.5569	11.2757	11.5007	11.4096	12.2155	12.121	12.2687	12.6871	11.856	12.0561
1.03_588.0748m/z	588.075	1.02768	neg	GDP-fucose	207116	http://funmeta.oebiotech.com/network/207116	HMDB0252660		451	CC1OC(OP(O)(=O)OP(O)(=O)OCC2OC(C(O)C2O)N2C=NC3=C2NC(=N)N=C3O)C(O)C(O)C1O	LQEBEXMHBLQMDB-UHFFFAOYSA-N	Nucleosides, nucleotides, and analogues	Purine nucleotides	Purine nucleotide sugars	Level 2	43.4	87.7645	0		M-H	C16H25N5O15P2	-0.257231	1.31544	10.2379	11.1805	-0.942623	0.520286	Down	0.000107794	0.00139369	9.79145	10.3465	10.1207	10.3979	10.3002	10.4703	10.9483	11.4089	10.785	11.1035	11.5015	11.3357
4.57_193.0740n	192.067	4.56513	neg	Phenylacetylglycine	47242	http://funmeta.oebiotech.com/network/47242	HMDB0000821	4237	68144	OC(=O)CNC(=O)CC1=CC=CC=C1	UTYVDVLMYQPLQB-UHFFFAOYSA-N	Organic acids and derivatives	Carboxylic acids and derivatives	Amino acids, peptides, and analogues	Level 1	65.3	98.4493	93.7	148.0770, 150.0018, 156.3681, 156.7361, 161.5937, 163.8727, 163.9519, 164.8952, 169.7281, 192.0667	M-H, 2M-H	C10H11NO3	0.705675	1.02369	15.8599	16.4215	-0.561598	0.677551	Down	0.000115794	0.00149052	15.7503	15.899	16.1164	15.7784	15.7562	15.859	16.2617	16.6213	16.3764	16.666	16.3304	16.2732
13.23_413.3219m/z	413.322	13.2333	pos	Sintaxanthin	59498	http://funmeta.oebiotech.com/network/59498	HMDB0035640		131751825	CC(=O)C(\C)=C\C=C\C(\C)=C\C=C/C=C(\C)/C=C/C=C(/C)\C=C\C1=C(C)CCCC1(C)C	SLQHGWZKKZPZEK-ZQFWBWLTSA-N	Lipids and lipid-like molecules	Prenol lipids	Triterpenoids	Level 4	36.8	87.3213	1.13	259.9161, 260.9323, 265.2528, 277.9252, 294.2793, 319.2633, 336.2896, 395.3081, 413.2004, 413.3242	M+H-H2O	C31H42O	3.65706	0.791481	15.5378	15.8761	-0.338333	0.790955	Down	0.000117519	0.00150068	15.4918	15.5538	15.3874	15.6349	15.588	15.5706	15.7452	15.9367	15.7959	15.8531	15.8858	16.0397
1.07_363.0574n	364.065	1.06912	pos	Guanosine 2'-monophosphate	197234	http://funmeta.oebiotech.com/network/197234	HMDB0240586		444571	NC1=NC2=C(N=CN2[C@@H]2O[C@H](CO)[C@@H](O)[C@H]2OP(O)(O)=O)C(=O)N1	WTIFIAZWCCBCGE-UUOKFMHZSA-N	Organic oxygen compounds	Organooxygen compounds	Carbohydrates and carbohydrate conjugates	Level 1	58.5	93.7285	68.3	271.0738, 273.9391, 280.9771, 289.0854, 301.0860, 317.9638, 335.9765, 346.1086, 347.0916, 364.0646	M+H, M+Na	C10H14N5O8P	-1.67916	2.03354	14.0121	16.2346	-2.22246	0.214275	Down	0.00011761	0.00150068	13.7027	13.3219	14.0177	14.3991	14.0363	14.5952	17.1832	16.5678	16.408	15.2282	15.3851	16.6353
14.11_829.5374m/z	829.537	14.1135	neg	Salmeterol	53195	http://funmeta.oebiotech.com/network/53195	HMDB0015073	2387	5152	OCC1=C(O)C=CC(=C1)C(O)CNCCCCCCOCCCCC1=CC=CC=C1	GIIZNNXWQWCKIB-UHFFFAOYSA-N	Benzenoids	Benzene and substituted derivatives	Benzyl alcohols	Level 4	37	85.161	0		2M-H	C25H37NO4	0.170719	1.28303	12.3306	13.2104	-0.879771	0.543454	Down	0.000125295	0.0015918	12.4236	12.5934	12.6142	11.7693	12.1801	12.4033	13.144	13.4311	13.3369	13.2632	13.1062	12.981
14.14_807.5304m/z	807.53	14.1412	pos	PA(21:0/20:3)	25593	http://funmeta.oebiotech.com/network/25593		81860	52929287	[C@](COP(=O)(O)O)([H])(OC(CCCCCC/C=C\C/C=C\C/C=C\CCCCC)=O)COC(CCCCCCCCCCCCCCCCCCCC)=O	LPWGLCRPDFMVOI-ZLPCTPNUSA-N	Lipids and lipid-like molecules	Glycerophospholipids	Glycerophosphates	Level 4	39.3	89.4945	7.58	713.5020, 722.4288, 722.5539, 725.5577, 747.8218, 765.7734, 806.6453, 807.5220, 807.5366, 807.5627	M+K	C44H81O8P	0.460668	2.08908	15.8035	18.1444	-2.34085	0.197393	Down	0.000126732	0.00160308	17.0844	16.5656	15.1733	14.608	15.5133	15.8764	18.2861	17.6991	18.0556	18.5244	18.2245	18.0764
9.87_397.3188n	398.326	9.8681	pos	trans-Hexadec-2-enoyl carnitine	8391	http://funmeta.oebiotech.com/network/8391	HMDB0006317	58388	53477817	O(C(=O)/C=C/CCCCCCCCCCCCC)C(C[N+](C)(C)C)CC(=O)[O-]	SOYNLLDADLOGAM-ISLYRVAYSA-N	Lipids and lipid-like molecules	Fatty Acyls	Fatty acid esters	Level 1	60.2	95.7948	88.9	237.2209, 241.1425, 255.1583, 269.1755, 283.1888, 293.7932, 297.2060, 339.2531, 357.2007, 398.3267	M+H, M+Na	C23H43NO4	-1.05518	2.00737	15.4936	17.6473	-2.15369	0.224736	Down	0.000128682	0.00161466	15.883	14.8545	14.8754	15.7918	15.8139	15.7428	16.2335	17.7088	18.2858	17.8639	18.0739	17.7178
0.63_219.0826m/z	219.083	0.62855	pos	4-Methylmannitol	594762	http://funmeta.oebiotech.com/network/594762			554370	COC(C(O)CO)C(O)C(O)CO	BANUITVRCYACKI-UHFFFAOYSA-N	Organic oxygen compounds	Organooxygen compounds	Carbohydrates and carbohydrate conjugates	Level 4	37.8	95.3958	0	155.2283, 159.0506, 177.0612, 178.0094, 178.0239, 195.8930, 201.0731, 202.0561, 218.8595, 219.0829	M+Na	C7H16O6	-6.6573	1.44491	13.1311	14.258	-1.12686	0.45791	Down	0.000128753	0.00161466	13.4025	13.2424	12.9924	13.4526	12.7612	12.9357	14.9448	14.0641	13.929	14.351	14.0639	14.1951
0.77_229.1545m/z	229.154	0.77335	pos	Orciprenaline	53098	http://funmeta.oebiotech.com/network/53098	HMDB0014954	1176	4086	CC(C)NCC(O)C1=CC(O)=CC(O)=C1	LMOINURANNBYCM-UHFFFAOYSA-N	Benzenoids	Phenols	Benzenediols	Level 4	39	95.9886	0		M+NH4	C11H17NO3	-0.876331	0.916037	11.971	12.4187	-0.447715	0.733203	Down	0.000131993	0.00164822	11.8534	12.0147	12.1263	11.8859	11.9409	12.0045	12.4317	12.3793	12.5612	12.3866	12.163	12.5903
0.78_289.0176m/z	289.018	0.7779	neg	Sulisobenzone	212100	http://funmeta.oebiotech.com/network/212100	HMDB0258614	43340	19988	COC1=C(C=C(C(=O)C2=CC=CC=C2)C(O)=C1)S(O)(=O)=O	CXVGEDCSTKKODG-UHFFFAOYSA-N	Benzenoids	Benzene and substituted derivatives	Benzophenones	Level 4	36.9	84.533	0		M-H2O-H	C14H12O6S	-0.141145	2.09049	11.3152	8.93726	2.37799	5.19811	Up	0.000134057	0.00166687	11.5184	11.779	11.4305	10.9873	10.7929	11.3834	7.22884	9.65672	9.30394	9.58616	9.1273	8.7206
13.63_357.2874n	340.284	13.6268	pos	N-palmitoyl threonine	8684	http://funmeta.oebiotech.com/network/8684		75489	14239842	C[C@@H](O)[C@]([H])(NC(CCCCCCCCCCCCCCC)=O)C(=O)O	JOIXCEREMHWULC-MJGOQNOKSA-N	Organic acids and derivatives	Carboxylic acids and derivatives	Amino acids, peptides, and analogues	Level 4	42.9	95.5583	20.7	208.1697, 226.1799, 254.2109, 294.2794, 295.2471, 304.2625, 305.2472, 322.2746, 323.2595, 340.2847	M+H-H2O, M+NH4	C20H39NO4	-1.50598	1.6921	14.097	15.6341	-1.53708	0.344583	Down	0.000136089	0.00168497	14.3912	13.2193	13.7418	14.3276	14.5805	14.3215	15.2805	15.3285	16.1941	15.4192	15.9246	15.6573
0.69_126.0219m/z	126.022	0.685667	pos	Taurine	46959	http://funmeta.oebiotech.com/network/46959	HMDB0000251	31	1123	NCCS(O)(=O)=O	XOAAWQZATWQOTB-UHFFFAOYSA-N	Organic acids and derivatives	Organic sulfonic acids and derivatives	Organosulfonic acids and derivatives	Level 1	56.7	93.067	84.7	98.9639, 100.6545, 102.9702, 103.6177, 108.0114, 108.0441, 108.9954, 109.0284, 116.2906, 126.0220	M+H	C2H7NO3S	-0.496469	1.09415	14.548	15.2001	-0.652191	0.636313	Down	0.000141836	0.00174871	14.2581	14.39	14.7895	14.3836	14.7771	14.6895	15.1071	15.0193	15.1706	15.4096	15.2056	15.2887
14.61_436.3413m/z	436.341	14.6108	pos	Dinonyl phthalate	206047	http://funmeta.oebiotech.com/network/206047	HMDB0251424	319692	6787	CCCCCCCCCOC(=O)C1=CC=CC=C1C(=O)OCCCCCCCCC	DROMNWUQASBTFM-UHFFFAOYSA-N	Benzenoids	Benzene and substituted derivatives	Benzoic acids and derivatives	Level 2	40.2	86.2123	0		M+NH4	C26H42O4	-2.03478	2.42752	7.65305	10.8218	-3.16877	0.1112	Down	0.000142836	0.00175364	7.22884	7.22884	7.22884	9.77411	7.22884	7.22884	9.36588	10.448	11.1124	11.3343	11.3525	11.3177
12.20_371.1531m/z	371.153	12.2001	neg	4-Methoxy-1H-indole-3-acetonitrile	256279	http://funmeta.oebiotech.com/network/256279	HMDB0303405		119406	COC1=CC=CC2=C1C(CC#N)=CN2	DHOVDDVYXBMXDM-UHFFFAOYSA-N	Organoheterocyclic compounds	Indoles and derivatives	Indoles	Level 4	37.7	94.0816	0		2M-H	C11H10N2O	4.66228	1.80603	7.68782	9.44977	-1.76196	0.294848	Down	0.000151698	0.00185067	8.40713	7.22884	7.22884	7.22884	8.80443	7.22884	9.5216	9.22806	9.56752	9.49909	9.46008	9.4223
11.27_328.0982m/z	328.098	11.2707	neg	Cariporide	204584	http://funmeta.oebiotech.com/network/204584	HMDB0249676	317845	151172	CC(C)C1=CC=C(C=C1S(C)(=O)=O)C(=O)NC(N)=N	IWXNYAIICFKCTM-UHFFFAOYSA-N	Lipids and lipid-like molecules	Prenol lipids	Monoterpenoids	Level 4	37.1	89.6904	0		M+FA-H	C12H17N3O3S	3.40529	1.26734	9.4631	10.334	-0.870868	0.546818	Down	0.00015226	0.00185067	9.44603	9.39681	9.48901	8.93512	9.89985	9.61175	10.3655	10.507	10.5041	10.1758	10.3833	10.0682
11.79_307.1877m/z	307.188	11.7881	pos	2-decoxycarbonylbenzoic acid	545746	http://funmeta.oebiotech.com/network/545746			90534	CCCCCCCCCCOC(=O)C1=CC=CC=C1C(=O)O	FEFCILUKYGHITK-UHFFFAOYSA-N	Benzenoids	Benzene and substituted derivatives	Benzoic acids and derivatives	Level 2	40.1	87.8865	0		M+H	C18H26O4	-8.82631	0.986894	11.2846	11.8051	-0.520539	0.697111	Down	0.000152639	0.00185067	11.479	11.3737	11.4594	11.243	11.1656	10.987	11.9364	11.8451	11.8213	11.865	11.6726	11.6905
9.67_371.3030n	372.31	9.67325	pos	4-Methyltridecanoylcarnitine	197379	http://funmeta.oebiotech.com/network/197379	HMDB0240823			CCCCCCCCCC(C)CCC(=O)OC(CC([O-])=O)C[N+](C)(C)C	KVOYQVYFFIYRLN-UHFFFAOYSA-N	Lipids and lipid-like molecules	Fatty Acyls	Fatty acid esters	Level 1	62	95.9474	71.6	269.2663, 273.6788, 296.7773, 311.9250, 313.2374, 327.2040, 338.2542, 363.0710, 372.2375, 372.3110	M+H, M+Na	C21H41NO4	-1.42891	1.94868	15.1563	17.2013	-2.04502	0.242319	Down	0.000156803	0.0018933	15.5974	14.6269	14.4336	15.3577	15.448	15.4742	15.8217	17.2658	17.6047	17.6161	17.6056	17.294
11.06_321.2432m/z	321.243	11.0563	neg	20-Hydroxyeicosatrieneoic acid	200989	http://funmeta.oebiotech.com/network/200989	HMDB0245565		53763823	OCCCCCCCCCCCCCC=CC=CC=CC(O)=O	XTCDXMVKTWNLIQ-UHFFFAOYSA-N	Lipids and lipid-like molecules	Fatty Acyls	Fatty acids and conjugates	Level 2	55.9	92.4242	0		M-H	C20H34O3	-0.865615	1.35223	12.2842	11.2929	0.991299	1.98797	Up	0.000176162	0.00211829	12.1676	12.458	12.3419	12.2064	12.25	12.2811	12.0491	11.3588	11.3298	11.0108	10.9701	11.0386
9.98_409.3420m/z	409.342	9.98138	pos	Palmitoyl dopamine	266510	http://funmeta.oebiotech.com/network/266510		43427	16759163	CCCCCCCCCCCCCCCC(=O)NCCC1=CC(=C(C=C1)O)O	TWJJFOWLTIEYFO-UHFFFAOYSA-N	Benzenoids	Phenols	Benzenediols	Level 4	36.8	85.7308	0		M+NH4	C24H41NO3	-1.24289	2.28986	7.58943	10.3971	-2.80772	0.142821	Down	0.000177407	0.00212452	9.39238	7.22884	7.22884	7.22884	7.22884	7.22884	8.81533	10.3828	10.95	10.7953	10.7076	10.7318
11.07_466.2936m/z	466.294	11.0677	neg	PE(17:0/0:0)	21191	http://funmeta.oebiotech.com/network/21191	HMDB0061691	77696	52925149	[C@](COP(=O)(O)OCCN)([H])(O)COC(CCCCCCCCCCCCCCCC)=O	RVNBVQKDPQVSOY-OAQYLSRUSA-N	Lipids and lipid-like molecules	Glycerophospholipids	Glycerophosphoethanolamines	Level 1	62.9	94.7247	89.6	257.1557, 262.9547, 269.2486, 305.8806, 326.5902, 345.3401, 427.9690, 442.9414, 453.3237, 466.2927	M-H	C22H46NO7P	-0.640526	2.07919	12.7794	10.4224	2.35702	5.12312	Up	0.000184439	0.00219972	13.1421	12.198	11.7278	13.1118	13.3109	13.1857	8.92735	10.308	10.7774	10.8082	10.8898	10.8235
13.63_395.2898m/z	395.29	13.6268	pos	SCHEMBL3088917	596196	http://funmeta.oebiotech.com/network/596196			15742325	CC(C)=CCC/C(C)=C/CC/C(C)=C/CC/C(C)=C/CC/C(C)=C/C(=O)O	URUCERDXBOZPOP-HNEJCTSVSA-N	Lipids and lipid-like molecules	Prenol lipids	Sesterterpenoids	Level 2	40.3	88.4991	0		M+Na	C25H40O2	-5.98749	1.9125	10.213	12.2043	-1.99123	0.251524	Down	0.000187283	0.00221555	10.7652	8.94283	9.53253	10.3907	10.7591	10.8878	11.9647	12.0812	12.5476	11.8254	12.5229	12.2836
12.99_538.5185m/z	538.519	12.9888	pos	SCHEMBL5718580	595714	http://funmeta.oebiotech.com/network/595714			15599567	CCCCCCCCCCCCCCC[C@@H](O)[C@H](CO)N=C(O)[C@H](O)CCCCCCCCCCCCCC	NQXMVCBJWMTLGK-WIHCDAFUSA-N	Organic oxygen compounds	Organooxygen compounds	Alcohols and polyols	Level 2	39.7	83.8667	0		M+H-H2O	C34H69NO4	-1.4848	1.56659	13.0923	14.4169	-1.32464	0.399249	Down	0.000195238	0.00230034	13.8327	13.7146	12.9131	12.9072	12.4478	12.7382	14.5108	14.2519	14.3067	14.5101	14.3891	14.5329
0.61_245.1737n	246.181	0.606	pos	Valyllysine	54143	http://funmeta.oebiotech.com/network/54143	HMDB0029132	455651	168058	CC(C)[C@H](N)C(=O)N[C@@H](CCCCN)C(O)=O	JKHXYJKMNSSFFL-IUCAKERBSA-N	Organic acids and derivatives	Carboxylic acids and derivatives	Amino acids, peptides, and analogues	Level 4	38.8	95.4536	0		M+H, M+Na	C11H23N3O3	-1.13395	1.48806	12.8955	14.0891	-1.19364	0.437199	Down	0.000196601	0.0023071	13.0359	12.3991	13.178	12.9517	13.2392	12.5691	14.0489	14.2268	14.6804	13.7591	14.2224	13.5972
10.88_437.2901n	438.297	10.8808	pos	PE(P-16:0/0:0)	21270	http://funmeta.oebiotech.com/network/21270	HMDB0011152	46719	42607469	[C@](COP(=O)(O)OCCN)([H])(O)CO/C=C\CCCCCCCCCCCCCC	QYTPGOPLNFESQC-NUTQULCTSA-N	Lipids and lipid-like molecules	Glycerophospholipids	Glycerophosphoethanolamines	Level 1	64.4	97.8228	96.7	239.1491, 266.2846, 284.2950, 297.2785, 346.2535, 364.2612, 395.2556, 420.2878, 438.2028, 438.2985	M+H, M+K, M+Na	C21H44NO6P	-1.22602	1.69353	18.0488	19.603	-1.55421	0.340516	Down	0.000209466	0.00244824	18.5603	17.4671	17.2749	18.3071	18.3433	18.3402	18.8784	19.5792	20.0836	19.8561	19.6534	19.5675
10.33_447.2989m/z	447.299	10.326	neg	Isamoxole	207915	http://funmeta.oebiotech.com/network/207915	HMDB0253591		42118	CCCCN(C(=O)C(C)C)C1=NC(C)=CO1	VMBNXRJYPJRJIU-UHFFFAOYSA-N	Organoheterocyclic compounds	Azoles	Oxazoles	Level 4	38.6	96.4909	0		2M-H	C12H20N2O2	2.76666	2.10681	7.85194	10.2639	-2.41194	0.187903	Down	0.000220193	0.00256336	8.58675	7.22884	7.22884	7.22884	8.38172	8.45667	8.68957	10.2682	10.8807	10.5983	10.6193	10.5272
1.17_325.0652m/z	325.065	1.16812	neg	1-Benzenesulfonyl-5-ethyl-5-phenylhydantoin	201029	http://funmeta.oebiotech.com/network/201029	HMDB0245613		89498	CCC1(N(C(=O)NC1=O)S(=O)(=O)C1=CC=CC=C1)C1=CC=CC=C1	HWWVPVUGOLNSEB-UHFFFAOYSA-N	Organoheterocyclic compounds	Azolidines	Imidazolidines	Level 4	39.8	89.0848	10.1	248.0187, 251.9960, 260.1328, 279.8580, 293.2153, 298.0014, 307.0565, 311.0414, 324.7939, 325.0655	M-H2O-H	C17H16N2O4S	-0.090253	0.802805	12.1891	11.8419	0.347199	1.27209	Up	0.000226372	0.00262484	12.1745	12.1945	12.1207	12.2398	12.1659	12.2395	11.9316	11.7338	11.6887	12.0489	11.9191	11.7297
1.16_136.0756m/z	136.076	1.16103	pos	2-Aminoacetophenone	56918	http://funmeta.oebiotech.com/network/56918	HMDB0032628	44663	11952	NCC(=O)C1=CC=CC=C1	HEQOJEGTZCTHCF-UHFFFAOYSA-N	Organic oxygen compounds	Organooxygen compounds	Carbonyl compounds	Level 3	52.5	98.3671	64.5	119.0492, 119.7064, 120.3826, 124.0559, 124.8933, 134.3815, 136.0218, 136.0398, 136.0621, 136.0757	M+H	C8H9NO	-0.426724	0.983391	15.4234	15.9528	-0.529333	0.692875	Down	0.000228774	0.00264051	15.3688	15.4176	15.5103	15.4007	15.3607	15.4826	16.358	15.9516	16.0166	15.7545	15.7638	15.8719
11.43_367.2463m/z	367.246	11.4257	neg	(-)-Spongiane-15,16-diol	35961	http://funmeta.oebiotech.com/network/35961		53625	42608219	C1CC[C@]2(C)C3CC[C@@]4([H])[C@H](O)O[C@H](O)[C@@]4([H])[C@]3(C)CC[C@@]2([H])C1(C)C	PEBMMHIALJNROU-LOCFQOHQSA-N	Lipids and lipid-like molecules	Prenol lipids	Diterpenoids	Level 2	46.5	89.0209	0		M+FA-H	C20H34O3	-8.37661	0.983801	9.26561	9.79616	-0.530549	0.692291	Down	0.000229531	0.00264051	9.40563	9.07506	9.31332	9.02849	9.19269	9.57845	9.73048	9.78218	9.86562	9.71528	9.96859	9.71478
12.21_251.0464m/z	251.046	12.2117	pos	Diphenyl phosphate	206071	http://funmeta.oebiotech.com/network/206071	HMDB0251449	320267	13282	OP(=O)(OC1=CC=CC=C1)OC1=CC=CC=C1	ASMQGLCHMVWBQR-UHFFFAOYSA-N	Organic acids and derivatives	Organic phosphoric acids and derivatives	Phosphate esters	Level 4	45.8	95.6775	35.1	232.3168, 233.0356, 235.7278, 235.7570, 238.4991, 245.1199, 245.2888, 250.1790, 251.0204, 251.0469	M+H	C12H11O4P	-1.51326	1.0908	11.8997	12.5526	-0.652857	0.63602	Down	0.00024225	0.0027759	12.0484	11.5039	11.6922	12.1549	12.0619	11.9369	12.4807	12.7479	12.5617	12.6331	12.5622	12.3297
1.16_164.0473n	182.081	1.16103	pos	2-Hydroxycinnamic acid	47967	http://funmeta.oebiotech.com/network/47967	HMDB0002641	306	637540	OC(=O)\C=C\C1=C(O)C=CC=C1	PMOWTIHVNWZYFI-AATRIKPKSA-N	Phenylpropanoids and polyketides	Cinnamic acids and derivatives	Hydroxycinnamic acids and derivatives	Level 3	54.6	99.2291	74.5	124.0871, 128.0100, 128.9508, 137.0596, 141.0545, 142.9667, 147.0441, 148.0864, 164.9303, 165.0546	M+H, M+NH4, M+H-H2O	C9H8O3	-0.489854	0.99346	18.8983	19.4399	-0.541551	0.687032	Down	0.000257536	0.00292929	18.8518	18.8775	18.9848	18.8849	18.8577	18.9332	19.8555	19.4463	19.5166	19.242	19.2076	19.3712
0.73_131.0694n	132.077	0.727983	pos	Creatine	46852	http://funmeta.oebiotech.com/network/46852	HMDB0000064	7	586	CN(CC(O)=O)C(N)=N	CVSVTCORWBXHQV-UHFFFAOYSA-N	Organic acids and derivatives	Carboxylic acids and derivatives	Amino acids, peptides, and analogues	Level 1	58.7	95.1601	92.3	115.0502, 115.0947, 115.9641, 117.9596, 121.2249, 125.1983, 127.5493, 129.9631, 131.9743, 132.0768	M+H-H2O, M+H	C4H9N3O2	-0.577048	0.740556	19.7682	20.0716	-0.30337	0.810357	Down	0.000257641	0.00292929	19.6352	19.6901	19.9191	19.7452	19.835	19.7848	20.2186	19.9693	20.0754	20.06	19.9977	20.1086
12.21_343.2296m/z	343.23	12.2136	neg	(Z)-2,4-Dihydroxy-6-(8-pentadecenyl)benzoic acid	62514	http://funmeta.oebiotech.com/network/62514	HMDB0039226	93817	22665100	CCCCCC\C=C\CCCCCCCC1=CC(O)=CC(O)=C1C(O)=O	ACSAQPSTIMIXGH-BQYQJAHWSA-N	Benzenoids	Benzene and substituted derivatives	Benzoic acids and derivatives	Level 2	41.5	82.8226	0		M-H2O-H	C22H34O4	4.685	1.70312	8.10374	9.70458	-1.60084	0.329685	Down	0.000275457	0.0031144	8.65977	7.22884	7.22884	8.5203	8.69277	8.29194	9.88579	9.6233	9.83814	9.51664	9.88883	9.47479
11.70_416.2702n	417.277	11.7048	pos	9-Octadecenoic acid (9Z)-, (2-hydroxy-2-oxido-1,2-oxaphospholan-4-yl)methyl ester	201153	http://funmeta.oebiotech.com/network/201153	HMDB0245757		78099821	CCCCCCCCC=CCCCCCCCC(=O)OCC1COP(O)(=O)C1	PUPWWTUVIZOPTB-UHFFFAOYSA-N	Lipids and lipid-like molecules	Fatty Acyls	Fatty acid esters	Level 4	39.7	95.951	5.49	296.2407, 314.2518, 328.2305, 344.2517, 353.2613, 354.8473, 377.4888, 399.2678, 400.2267, 417.2781	M+H-H2O, M+H	C22H41O5P	2.53086	1.95714	12.1435	14.2259	-2.08244	0.236115	Down	0.000276054	0.0031144	12.838	12.2528	12.006	11.279	11.7901	12.6952	14.2574	15.0461	15.0508	14.1644	13.4853	13.3517
14.49_607.2905m/z	607.29	14.4939	pos	Chenodeoxycholic acid 3-glucuronide	46644	http://funmeta.oebiotech.com/network/46644	HMDB02430	57946	20849182	O([C@H]1C[C@@]2([H])C[C@@H](O)[C@@]3([H])[C@]4([H])CC[C@]([H])([C@@](C)([H])CCC(=O)O)[C@@]4(C)CC[C@]3([H])[C@@]2(C)CC1)[C@H]1[C@H](O)[C@H]([C@H](O)[C@@H](C(=O)O)O1)O	GDNGOAUIUTXUES-BWGRGVIUSA-N	Lipids and lipid-like molecules	Steroids and steroid derivatives	Steroidal glycosides	Level 4	37.4	92.2626	0		M+K	C30H48O10	4.51105	2.01724	8.0336	10.2566	-2.22299	0.214198	Down	0.000278721	0.00313239	9.17631	7.22884	7.22884	8.75577	7.22884	8.58301	10.4998	10.6985	10.5941	10.2437	9.87599	9.62745
2.15_191.0580n	209.092	2.15373	pos	5-Hydroxyindole-3-acetic acid	47207	http://funmeta.oebiotech.com/network/47207	HMDB0000763	2975	1826	OC(=O)CC1=CNC2=C1C=C(O)C=C2	DUUGKQCEGZLZNO-UHFFFAOYSA-N	Organoheterocyclic compounds	Indoles and derivatives	Indolyl carboxylic acids and derivatives	Level 3	53.5	97.2144	71.6	164.0710, 168.9409, 174.0552, 174.0770, 178.8103, 180.7026, 188.6190, 189.0890, 192.0289, 192.0656	M+H, M+NH4	C10H9NO3	-1.21222	1.60283	15.432	16.8494	-1.41734	0.374401	Down	0.00029577	0.00331126	15.6201	15.4899	15.4283	15.3796	15.2304	15.4438	17.9717	16.5899	16.9395	16.0937	16.5949	16.9065
1.29_215.0286m/z	215.029	1.28817	neg	(4-Carbamimidoylphenyl)methanesulfonyl fluoride	199227	http://funmeta.oebiotech.com/network/199227	HMDB0243615		1719	NC(=N)C1=CC=C(CS(F)(=O)=O)C=C1	PMHUSCHKTSTQEP-UHFFFAOYSA-N	Benzenoids	Benzene and substituted derivatives	Unclassified	Level 4	36.6	88.1403	0	74.2885, 88.0406, 89.3524, 103.3810, 122.8943, 130.0509, 157.8634, 186.8976, 205.6842, 215.0098	M-H	C8H9FN2O2S	-4.48833	1.05243	10.2975	10.9168	-0.619251	0.651009	Down	0.000298327	0.00332714	10.2129	10.6291	9.92241	10.2857	10.4683	10.2666	11.1673	10.8429	10.7588	10.9737	10.934	10.8238
13.62_282.2556n	281.248	13.6236	neg	9-elaidic acid	581	http://funmeta.oebiotech.com/network/581	HMDB0000573	3406	637517	C(/CCCCCCCC)=C\CCCCCCCC(=O)O	ZQPPMHVWECSIRJ-MDZDMXLPSA-N	Lipids and lipid-like molecules	Fatty Acyls	Fatty acids and conjugates	Level 2	57	96.6538	0	232.1151, 233.0703, 244.6275, 249.1517, 261.4567, 266.7102, 272.4315, 277.8945, 280.9637, 281.2482	M-H, M+FA-H	C18H34O2	-1.07116	1.81484	14.336	16.1517	-1.81567	0.284073	Down	0.000301803	0.00335311	14.7448	13.6509	13.233	14.8615	14.8912	14.6348	15.3731	16.0458	16.5016	16.2397	16.4714	16.2787
3.62_296.1579m/z	296.158	3.62005	pos	Ala-Ala-Ile	263888	http://funmeta.oebiotech.com/network/263888		21324	139789064	CCC(C)C(C(=O)O)NC(=O)C(C)NC(=O)C(C)N	LGQPPBQRUBVTIF-JBDRJPRFSA-N	Organic acids and derivatives	Carboxylic acids and derivatives	Amino acids, peptides, and analogues	Level 2	52.7	92.2327	0.153	244.9790, 250.5196, 250.6163, 260.5424, 269.1168, 272.0122, 273.8768, 279.7596, 294.3831, 296.1580	M+Na	C12H23N3O4	-0.694125	1.21247	10.1743	10.9761	-0.801879	0.573602	Down	0.00031423	0.00347796	9.96938	10.4179	10.1729	10.3877	9.98067	10.117	10.9239	10.6276	11.4906	11.1795	10.8361	10.7992
10.49_362.1220m/z	362.122	10.4852	neg	N-(1-Deoxy-1-fructosyl)histidine	61324	http://funmeta.oebiotech.com/network/61324	HMDB0037839		131752243	OC[C@H]1OC(O)(CN[C@@H](CC2=CNC=N2)C(O)=O)[C@@H](O)[C@@H]1O	UCRYORFHYVRBIO-PPNLDZOPSA-N	Organic acids and derivatives	Carboxylic acids and derivatives	Amino acids, peptides, and analogues	Level 4	37.5	92.6599	0		M+FA-H	C12H19N3O7	4.6259	1.09802	9.91482	9.25728	0.657543	1.57739	Up	0.000316943	0.00349475	9.80071	9.92463	9.76534	9.99495	10.284	9.71928	9.61172	9.06684	9.07136	9.39377	9.27943	9.12057
0.69_217.0482m/z	217.048	0.687033	neg	Imidazooxazole	207761	http://funmeta.oebiotech.com/network/207761	HMDB0253423		66624294	C1OC2=NC=NC2=N1	NQFKGOQVVYYPJL-UHFFFAOYSA-N	Organoheterocyclic compounds	Azolines	Oxazolines	Level 4	39.6	99.5673	0		2M-H	C4H3N3O	1.36732	1.21767	13.7879	14.608	-0.820085	0.566408	Down	0.000325221	0.00357254	13.7794	13.7175	13.8185	14.109	13.9026	13.4002	14.9789	14.5852	14.7338	14.2544	14.8189	14.2765
10.29_241.1809m/z	241.181	10.292	neg	SCHEMBL666659	596431	http://funmeta.oebiotech.com/network/596431			44610299	CCCCCC/C=C\CCCC(O)CC(=O)O	XEDLAVDOPNIEBY-FPLPWBNLSA-N	Lipids and lipid-like molecules	Fatty Acyls	Fatty acids and conjugates	Level 2	55.7	81.5029	0		M-H	C14H26O3	0.0302676	1.09196	10.006	10.6652	-0.659251	0.633207	Down	0.0003341	0.00365633	9.96635	9.90702	10.3292	9.6829	10.0854	10.0649	10.9898	10.4719	10.8639	10.4763	10.5667	10.6227
9.55_280.2399n	281.247	9.54823	pos	Linoleic acid	628	http://funmeta.oebiotech.com/network/628	HMDB0000673	191	5280450	C(CCCCCCC(=O)O)/C=C\C/C=C\CCCCC	OYHQOLUKZRVURQ-HZJYTTRNSA-N	Lipids and lipid-like molecules	Fatty Acyls	Lineolic acids and derivatives	Level 4	37.7	89.9118	0		M+H-H2O, M+H	C18H32O2	-1.23082	1.27232	11.7156	10.8076	0.90795	1.87638	Up	0.000363473	0.00394821	12.0228	12.1949	11.521	11.4288	11.4675	11.6585	10.9163	11.0986	10.9477	10.8923	10.6737	10.3171
1.03_255.0740n	256.081	1.02643	pos	beta-D-ribosylnicotinate	257349	http://funmeta.oebiotech.com/network/257349	HMDB0304540		25203005	OCC1OC(C(O)C1O)[N+]1=CC(=CC=C1)C([O-])=O	PUEDDPCUCPRQNY-UHFFFAOYSA-N	Organic oxygen compounds	Organooxygen compounds	Carbohydrates and carbohydrate conjugates	Level 4	46.6	95.943	38.5	204.9911, 211.5167, 215.0168, 219.5427, 232.9866, 237.9754, 238.0695, 239.3311, 252.4393, 256.0803	M+H, M+Na	C11H13NO6	-1.2693	2.52128	9.6224	13.1712	-3.5488	0.0854485	Down	0.000365863	0.00395945	8.88107	9.33899	10.1549	9.6995	10.0316	9.62834	10.5156	13.5528	12.4039	15.2355	13.7653	13.5541
1.21_249.0537m/z	249.054	1.20707	pos	Phenazine-2,3-diamine	210258	http://funmeta.oebiotech.com/network/210258	HMDB0256396			NC1=CC2=NC3=CC=CC=C3N=C2C=C1N	VZPGINJWPPHRLS-UHFFFAOYSA-N	Organoheterocyclic compounds	Diazanaphthalenes	Benzodiazines	Level 4	39.4	90.3832	6.73	207.9664, 213.8867, 221.0105, 225.8864, 226.9542, 231.0177, 240.7193, 248.9028, 249.0294, 249.0543	M+K	C12H10N4	-0.106284	1.48751	10.0696	11.2873	-1.21763	0.429987	Down	0.000372604	0.00401753	10.2094	10.5225	10.2408	9.81319	9.23369	10.3982	11.0945	11.4274	11.5842	11.6428	11.1198	10.8549
4.56_430.1111n	453.1	4.55768	pos	Bispyribac	277060	http://funmeta.oebiotech.com/network/277060		68684	443031	COC1=CC(=NC(=N1)OC2=C(C(=CC=C2)OC3=NC(=CC(=N3)OC)OC)C(=O)O)OC	RYVIXQCRCQLFCM-UHFFFAOYSA-N	Organic oxygen compounds	Organooxygen compounds	Ethers	Level 4	37.9	93.3904	0		M+H, M+Na	C19H18N4O8	-3.12506	1.4409	10.9568	12.1082	-1.15143	0.45018	Down	0.000374665	0.00402489	11.3332	11.2706	10.6948	10.9664	10.0405	11.4352	12.2233	12.0749	12.0559	12.2508	12.1083	11.936
1.17_180.0668m/z	180.067	1.16812	neg	L-Tyrosine	46901	http://funmeta.oebiotech.com/network/46901	HMDB0000158	34	6057	N[C@@H](CC1=CC=C(O)C=C1)C(O)=O	OUYCCCASQSFEME-QMMMGPOBSA-N	Organic acids and derivatives	Carboxylic acids and derivatives	Amino acids, peptides, and analogues	Level 1	59.3	98.6784	88.6	134.5798, 135.9137, 136.9099, 138.9136, 148.5357, 163.0400, 164.6219, 167.0160, 169.1534, 180.0666	M-H	C9H11NO3	1.20624	1.16854	10.7551	11.5203	-0.765166	0.588386	Down	0.000377043	0.0040356	10.7181	10.6954	10.6139	10.9401	10.7382	10.8251	12.1753	11.5122	11.4466	11.1925	11.3622	11.433
13.62_381.1736m/z	381.174	13.6236	neg	S-Japonin	59637	http://funmeta.oebiotech.com/network/59637	HMDB0035802		131751866	CS\C=C\C(=O)OC1CC(C)C2(C)CC(=C(C)C)C(=O)CC2C1	HDHDUJDLKYTRAS-VOTSOKGWSA-N	Lipids and lipid-like molecules	Prenol lipids	Sesquiterpenoids	Level 4	38.7	92.0011	3.17	305.2140, 313.1643, 317.3698, 331.0723, 341.1365, 348.2733, 357.9007, 359.0222, 378.5662, 381.1735	M+FA-H	C19H28O3S	-1.5593	1.97751	12.1099	14.2806	-2.17067	0.222107	Down	0.000383742	0.00407743	12.6757	11.2967	11.1866	12.5509	12.264	12.6854	12.9113	14.0139	14.6796	14.4443	15.0104	14.6239
3.91_243.1468n	244.154	3.9091	pos	3-Methylbut-2-enoylcarnitine	198190	http://funmeta.oebiotech.com/network/198190	HMDB0241659		87088065	CC(C)=CC(=O)OC(CC([O-])=O)C[N+](C)(C)C	KGPNNIOVWVIXOR-UHFFFAOYSA-N	Lipids and lipid-like molecules	Fatty Acyls	Fatty acid esters	Level 2	49.8	95.4513	0		M+H, M+Na	C12H21NO4	-1.01722	1.16753	11.8909	12.6532	-0.762359	0.589532	Down	0.000390564	0.00413489	11.7464	11.8565	12.1023	11.9128	11.6554	12.0718	12.746	13.1385	12.6052	12.3998	12.7756	12.2542
0.73_542.0678m/z	542.068	0.727983	pos	Adenosine diphosphate ribose	47433	http://funmeta.oebiotech.com/network/47433	HMDB0001178	3595	192	NC1=C2N=CN(C3OC(COP(O)(=O)OP(O)(=O)OCC4OC(O)C(O)C4O)C(O)C3O)C2=NC=N1	SRNWOUGRCWSEMX-UHFFFAOYSA-N	Nucleosides, nucleotides, and analogues	Purine nucleotides	Purine nucleotide sugars	Level 2	40	89.2701	0		M+H-H2O	C15H23N5O14P2	-1.01606	1.16244	13.7321	14.4871	-0.755043	0.592529	Down	0.000399436	0.00421354	13.7501	13.6971	14.0021	14.1069	13.4997	13.3363	14.6401	14.4376	14.151	14.734	14.4239	14.536
11.62_522.3601m/z	522.36	11.6213	pos	Chenodeoxycholylphenylalanine	198844	http://funmeta.oebiotech.com/network/198844	HMDB0242391		137628355	CC(CCC(=O)NC(CC1=CC=CC=C1)C(O)=O)C1CCC2C3C(O)CC4CC(O)CCC4(C)C3CCC12C	CEMZGPKUKMFNNF-UHFFFAOYSA-N	Lipids and lipid-like molecules	Steroids and steroid derivatives	Bile acids, alcohols and derivatives	Level 4	36.4	85.7849	1.33	184.0730, 187.6219, 225.3208, 352.5912, 365.3211, 383.3316, 415.3036, 433.3146, 505.3350, 522.3609	M+H-H2O	C33H49NO5	4.3752	2.4246	9.63782	12.9205	-3.28269	0.102757	Down	0.000402104	0.00422503	10.1684	8.95274	7.22884	10.9034	11.0602	9.51337	13.8918	12.4699	13.3372	12.7332	12.2893	12.8017
4.66_480.2005m/z	480.201	4.66007	pos	Acevaltrate	7471	http://funmeta.oebiotech.com/network/7471	HMDB0034494		22245467	CC(OC(=O)C)(CC(OC1C2(CO2)C2C(OC(CC(C)C)=O)OC=C(COC(C)=O)C2=C1)=O)C	FWKBQAVMKVZEOT-UHFFFAOYSA-N	Organic acids and derivatives	Carboxylic acids and derivatives	Tetracarboxylic acids and derivatives	Level 4	36.5	85.1622	0		M+	C24H32O10	2.04892	1.3052	11.4634	10.5118	0.951689	1.93414	Up	0.000403417	0.00422503	11.2864	11.2532	11.3375	11.4198	11.913	11.5707	10.6681	9.84571	10.9897	10.5167	10.4898	10.5605
12.25_308.2347n	331.224	12.2499	pos	methyl 15,16-epoxy-9,12-octadecadienoate	2229	http://funmeta.oebiotech.com/network/2229		74811	5283021	C(/C/C=C/CC1OC1CC)=C\CCCCCCCC(=O)OC	WXOURJJDULGFAF-KNVWVLGRSA-N	Lipids and lipid-like molecules	Fatty Acyls	Fatty acid esters	Level 1	62.4	97.0395	79.1	151.1113, 161.1324, 179.1431, 180.5107, 270.9986, 277.2163, 285.4319, 305.7784, 309.1674, 309.2423	M+H, M+Na	C19H32O3	-1.35631	1.28041	10.1256	11.0433	-0.917674	0.529362	Down	0.000416188	0.00434322	10.6162	9.76047	10.121	10.368	9.93817	9.94992	11.4344	10.8695	10.6368	11.1698	10.8769	11.2725
1.26_206.9888m/z	206.989	1.26375	neg	Hexafluoroacetylacetone	207510	http://funmeta.oebiotech.com/network/207510	HMDB0253132	343580	73706	FC(F)(F)C(=O)CC(=O)C(F)(F)F	QAMFBRUWYYMMGJ-UHFFFAOYSA-N	Organic oxygen compounds	Organooxygen compounds	Carbonyl compounds	Level 4	46.2	99.3512	32.7	162.9254, 162.9831, 163.9290, 179.2247, 179.9364, 180.3420, 182.2535, 187.8105, 206.9159, 206.9886	M-H	C5H2F6O2	0.625424	0.962684	13.1746	12.6564	0.518205	1.43217	Up	0.000424665	0.00441591	13.0449	13.5233	12.9935	13.1942	13.1471	13.1449	12.6771	12.5695	12.7321	12.9153	12.6016	12.443
0.73_663.1081n	664.115	0.727983	pos	NAD+	47288	http://funmeta.oebiotech.com/network/47288	HMDB0000902	101	5892	NC(=O)C1=C[N+](=CC=C1)[C@@H]1O[C@H](COP([O-])(=O)OP(O)(=O)OC[C@H]2O[C@H]([C@H](O)[C@@H]2O)N2C=NC3=C2N=CN=C3N)[C@@H](O)[C@H]1O	BAWFJGJZGIEFAR-NNYOXOHSSA-N	Nucleosides, nucleotides, and analogues	(5'->5')-dinucleotides	Unclassified	Level 1	54.2	74.9424	95.2	533.4612, 538.7475, 542.0686, 542.1544, 546.4521, 553.2186, 609.6147, 614.4630, 664.0012, 664.1166	M+H, M+Na	C21H27N7O14P2	-1.56745	1.00516	17.5085	16.9333	0.575118	1.4898	Up	0.000441953	0.00457939	17.6348	17.4526	17.8171	17.3837	17.4028	17.3596	16.646	16.9692	17.0314	17.156	16.7146	17.0829
1.26_117.0196m/z	117.02	1.26375	neg	Acrylic acid	690	http://funmeta.oebiotech.com/network/690	HMDB0031647	34859	6581	C=CC(=O)O	NIXOWILDQLNWCW-UHFFFAOYSA-N	Organic acids and derivatives	Carboxylic acids and derivatives	Acrylic acids and derivatives	Level 2	42.1	99.3707	0		M+FA-H	C3H4O2	3.32332	0.958107	15.1453	14.6309	0.514375	1.42838	Up	0.000446001	0.004605	15.0529	15.4029	15.0117	15.1608	15.081	15.1624	14.8045	14.4231	14.7516	14.8606	14.5561	14.3895
5.50_145.0872m/z	145.087	5.49932	neg	1-methyl-cyclopentanol	6281	http://funmeta.oebiotech.com/network/6281		97016	73830	C1(C)(O)CCCC1	CAKWRXVKWGUISE-UHFFFAOYSA-N	Organic oxygen compounds	Organooxygen compounds	Alcohols and polyols	Level 2	42.5	98.1657	0		M+FA-H	C6H12O	1.49174	1.00004	11.9163	11.3558	0.560499	1.47478	Up	0.000474347	0.00488043	11.7077	11.9606	11.8559	12.0201	12.0136	11.9401	11.6909	11.2253	11.414	11.3804	10.9673	11.4572
9.59_384.3101m/z	384.31	9.58637	pos	N-Myristoyl Arginine	198552	http://funmeta.oebiotech.com/network/198552	HMDB0242046		22266947	CCCCCCCCCCCCCC(=O)NC(CCCN=C(N)N)C(O)=O	ANKFOZDLPDQNEO-UHFFFAOYSA-N	Organic acids and derivatives	Carboxylic acids and derivatives	Amino acids, peptides, and analogues	Level 4	37.9	89.6144	0		M+	C20H40N4O3	0.173438	2.21943	8.11909	10.8721	-2.75304	0.148338	Down	0.000485209	0.00497467	8.91036	7.22884	7.22884	7.22884	8.58018	9.5375	9.30122	11.2299	11.7812	11.0048	11.2451	10.6707
0.75_362.0505m/z	362.051	0.753967	neg	5'-Guanylic acid	47560	http://funmeta.oebiotech.com/network/47560	HMDB0001397	6216	6804	NC1=NC2=C(N=CN2[C@@H]2O[C@H](COP(O)(O)=O)[C@@H](O)[C@H]2O)C(=O)N1	RQFCJASXJCIDSX-UUOKFMHZSA-N	Nucleosides, nucleotides, and analogues	Purine nucleotides	Purine ribonucleotides	Level 1	55.2	95.3628	77	265.2350, 285.2026, 285.9241, 290.5249, 312.9692, 319.0437, 343.0948, 348.9603, 361.9738, 362.0503	M-H	C10H14N5O8P	-0.504515	1.89148	13.0881	15.0907	-2.00257	0.249554	Down	0.000487113	0.00497673	13.0806	12.9325	13.0662	13.3786	12.7166	13.3541	16.3273	15.3939	15.2672	13.8828	14.0855	15.5873
9.55_312.2893m/z	312.289	9.54823	pos	14Z,18-nonadecadienoic acid	1590	http://funmeta.oebiotech.com/network/1590				C(CCCCCCCCCCCC/C=C\CCC=C)(=O)O	KDDPIFZGOMKHAC-WAYWQWQTSA-N	Lipids and lipid-like molecules	Fatty Acyls	Fatty acids and conjugates	Level 4	47	94.0968	42.6	215.0831, 218.6941, 226.9506, 227.2067, 230.0699, 238.5405, 248.9022, 253.2161, 260.5380, 312.2897	M+NH4	C19H34O2	-1.41437	2.23284	10.2745	13.0592	-2.78478	0.14511	Down	0.000489691	0.00498564	11.4817	8.76191	9.29455	10.6588	10.7234	10.7264	11.5537	12.7964	13.6859	13.9068	13.61	12.8027
13.62_400.1475m/z	400.147	13.6236	neg	Acorafloxacin	203137	http://funmeta.oebiotech.com/network/203137	HMDB0247964		67311435	COC1=C2N(C=C(C(O)=O)C(=O)C2=CC(F)=C1N1CCCC(C1)=C(F)CN)C1CC1	VMKVDAAFMQKZJS-UHFFFAOYSA-N	Organoheterocyclic compounds	Quinolines and derivatives	Quinoline carboxylic acids	Level 4	36.8	79.9664	4.9	296.7853, 322.5615, 334.6355, 349.8529, 354.5475, 359.1138, 362.0394, 364.1697, 365.5802, 400.1471	M-H2O-H	C21H23F2N3O4	-0.857433	2.02532	12.3989	14.7096	-2.31077	0.201553	Down	0.000497678	0.00504936	12.7366	11.4754	10.7766	13.2693	13.4608	12.6745	13.9595	14.6854	14.9016	14.8608	14.9257	14.9248
1.31_367.0618m/z	367.062	1.3124	neg	Dibenzothiophene	205816	http://funmeta.oebiotech.com/network/205816	HMDB0251165	44161	3023	S1C2=C(C=CC=C2)C2=C1C=CC=C2	IYYZUPMFVPLQIF-UHFFFAOYSA-N	Organoheterocyclic compounds	Benzothiophenes	Dibenzothiophenes	Level 4	37.5	88.3997	0		2M-H	C12H8S	-0.831579	1.61163	9.2527	10.7187	-1.46601	0.361982	Down	0.000505487	0.00511084	9.07465	9.36097	9.18048	9.21012	9.313	9.377	12.0109	10.6453	10.7517	10.1195	10.0616	10.7233
4.57_481.0063m/z	481.006	4.56513	neg	Indole carboxylic acid sulfate	257652	http://funmeta.oebiotech.com/network/257652	HMDB0304912		129882697	OS(=O)(=O)OC(=O)N1C=CC2=CC=CC=C12	TYOWAVSXBLENBG-UHFFFAOYSA-N	Organoheterocyclic compounds	Indoles and derivatives	Indolecarboxylic acids and derivatives	Level 2	38.5	92.761	0		2M-H	C9H7NO5S	9.5141	0.989134	10.8972	11.4445	-0.547262	0.684317	Down	0.000508876	0.00512737	10.9053	11.0784	10.997	10.788	10.6659	10.9488	11.0935	11.6906	11.3793	11.6705	11.381	11.452
9.71_351.2176m/z	351.218	9.71193	neg	Oxandrolone	52945	http://funmeta.oebiotech.com/network/52945	HMDB0014759	43287	5878	[H][C@@]12CC[C@](C)(O)[C@@]1(C)CC[C@@]1([H])[C@@]2([H])CC[C@@]2([H])CC(=O)OC[C@]12C	QSLJIVKCVHQPLV-PEMPUTJUSA-N	Lipids and lipid-like molecules	Steroids and steroid derivatives	Steroid lactones	Level 2	56.4	90.4807	0		M+FA-H	C19H30O3	-0.34103	1.70011	9.69439	8.07017	1.62422	3.08275	Up	0.000511721	0.00513831	9.3105	9.74595	9.84721	9.91408	10.2126	9.13603	8.46398	7.22884	8.26474	7.22884	8.3778	8.85685
1.23_272.9603m/z	272.96	1.22987	neg	Ribose-1-arsenate	51968	http://funmeta.oebiotech.com/network/51968	HMDB0012285	62913	25201247	OCC1OC(O[As](O)(O)=O)C(O)C1O	RYJJOMQPAAUFBF-UHFFFAOYSA-N	Organic oxygen compounds	Organooxygen compounds	Carbohydrates and carbohydrate conjugates	Level 4	38.2	93.3884	0	136.3450, 136.9858, 141.8828, 142.9090, 177.0027, 197.0494, 204.9741, 204.9961, 270.2654, 271.4319	M-H	C5H11AsO8	2.15178	1.2391	10.6833	9.82649	0.856832	1.81106	Up	0.000528254	0.00528616	10.4126	10.794	10.738	10.9407	10.5154	10.6993	9.36259	10.1821	9.35618	10.1326	9.96152	9.96395
0.71_132.0727n	133.08	0.708133	pos	N,N'-Diethylthiourea	280136	http://funmeta.oebiotech.com/network/280136		73103	2735009	CCNC(=S)NCC	FLVIGYVXZHLUHP-UHFFFAOYSA-N	Organosulfur compounds	Thioureas	Unclassified	Level 4	37	90.5533	0		M+, M+H	C5H12N2S	4.68647	0.7077	15.4715	15.7577	-0.286112	0.820109	Down	0.000546538	0.00545046	15.3207	15.3945	15.6237	15.4591	15.5422	15.4891	15.9081	15.6705	15.7003	15.7818	15.6841	15.8012
6.93_369.2280m/z	369.228	6.93152	neg	19-Hydroxyprostaglandin E1	200292	http://funmeta.oebiotech.com/network/200292	HMDB0244832		53394159	CC(O)CCCC(O)C=CC1C(O)CC(=O)C1CCCCCCC(O)=O	QVVXWHIDRKRPMO-UHFFFAOYSA-N	Lipids and lipid-like molecules	Fatty Acyls	Eicosanoids	Level 2	40.9	84.8411	0		M-H	C20H34O6	-0.694864	1.74273	9.62394	7.9062	1.71774	3.28921	Up	0.000550354	0.00546984	9.08702	9.5812	9.92555	9.69893	9.83927	9.61167	9.07007	7.22884	8.44679	7.22884	7.22884	8.23382
0.80_148.0440m/z	148.044	0.802033	neg	S-Ethyl-L-cysteine	211090	http://funmeta.oebiotech.com/network/211090	HMDB0257396		30993	CCSCC(N)C(O)=O	ULXKXLZEOGLCRJ-UHFFFAOYSA-N	Organic acids and derivatives	Carboxylic acids and derivatives	Amino acids, peptides, and analogues	Level 2	37.9	89.1234	0		M-H	C5H11NO2S	1.30437	1.57114	7.59785	8.99596	-1.39811	0.379426	Down	0.000552671	0.00547426	7.22884	7.22884	8.40846	7.22884	7.22884	8.26327	9.65297	9.06868	9.04444	8.64377	8.60264	8.96324
1.26_305.0166m/z	305.017	1.26375	neg	[(2S,3R,4R,5R)-5-(2,4-Dioxopyrimidin-1-yl)-3,4-dihydroxyoxolan-2-yl]methyl dihydrogen phosphate	203053	http://funmeta.oebiotech.com/network/203053	HMDB0247871			OC1C(COP(O)(O)=O)OC(C1O)N1C=CC(O)=NC1=O	DJJCXFVJDGTHFX-UHFFFAOYSA-N	Nucleosides, nucleotides, and analogues	Pyrimidine nucleotides	Pyrimidine ribonucleotides	Level 4	45.3	93.8394	37.8	121.4437, 134.5567, 135.0313, 139.0014, 143.0199, 143.0265, 143.0651, 168.0916, 281.0093, 305.0166	M-H2O-H	C9H13N2O9P	-4.31358	1.16032	11.3904	10.6317	0.758705	1.69197	Up	0.000556848	0.00549699	11.1908	11.6158	11.036	11.4183	11.4173	11.6644	10.4848	10.3583	10.7637	11.1456	10.4926	10.5454
4.38_423.0607m/z	423.061	4.37753	neg	Cefuroxime	53336	http://funmeta.oebiotech.com/network/53336	HMDB0015244	1628	5479529	[H][C@]12SCC(COC(N)=O)=C(N1C(=O)[C@H]2NC(=O)C(=N/OC)\C1=CC=CO1)C(O)=O	JFPVXVDWJQMJEE-IZRZKJBUSA-N	Organoheterocyclic compounds	Lactams	Beta lactams	Level 4	37.2	88.4683	0		M-H	C16H16N4O8S	-2.19782	1.1564	11.6106	10.8406	0.77001	1.70528	Up	0.000589034	0.00579514	11.8061	11.7984	11.2874	11.445	11.5381	11.7888	10.8029	10.9226	11.3541	10.4186	10.6545	10.891
12.20_339.2150m/z	339.215	12.2001	neg	Furocarpic acid	2618	http://funmeta.oebiotech.com/network/2618	HMDB0112099	74896	395943	C1C=C(CCCCCCCC(=O)O)OC=1CCCCCC	SZNVIDWMWMWUCY-UHFFFAOYSA-N	Lipids and lipid-like molecules	Fatty Acyls	Fatty acids and conjugates	Level 2	44.2	94.8635	0	253.2173, 271.2274, 271.2579, 293.7584, 299.2238, 307.2147, 310.5994, 319.3441, 333.6547, 339.2141	M+FA-H	C18H30O3	-9.21049	1.58213	11.7778	13.1992	-1.42137	0.373358	Down	0.000591863	0.00580343	12.2358	11.0037	10.7717	12.1521	12.3076	12.1962	13.3287	13.0886	13.3394	13.194	13.1976	13.047
10.95_365.2307m/z	365.231	10.953	neg	5S-HETE	3962	http://funmeta.oebiotech.com/network/3962	HMDB0011134	45684	5280733	C(O)(=O)CCC[C@H](O)/C=C/C=C\C/C=C\C/C=C\CCCCC	KGIJOOYOSFUGPC-JGKLHWIESA-N	Lipids and lipid-like molecules	Fatty Acyls	Eicosanoids	Level 2	50.6	90.6805	0		M+FA-H	C20H32O3	-8.14927	1.25266	9.5468	10.4445	-0.897665	0.536755	Down	0.000607674	0.00593854	9.43445	9.42495	9.45547	9.41349	10.1015	9.45092	11.1245	10.509	10.3464	10.2699	10.1333	10.2837
1.03_217.0680m/z	217.068	1.02643	pos	D-Pinitol	58288	http://funmeta.oebiotech.com/network/58288	HMDB0034219			CO[C@@H]1[C@@H](O)[C@@H](O)[C@H](O)[C@H](O)[C@H]1O	DSCFFEYYQKSRSV-KLJZZCKASA-N	Organic oxygen compounds	Organooxygen compounds	Alcohols and polyols	Level 2	43.2	96.6393	19.2	174.0514, 175.1194, 175.9513, 176.9591, 176.9727, 188.9260, 194.9831, 200.1045, 217.0493, 217.0689	M+Na	C7H14O6	-1.30896	1.31695	10.0383	11.0222	-0.983896	0.505613	Down	0.00061179	0.0059584	9.77578	9.28649	10.4158	10.2973	10.4931	9.96152	10.8858	11.2475	11.1213	11.1528	10.868	10.8581
1.05_362.0505m/z	362.051	1.05002	neg	[(2R,5R)-5-(2-Amino-6-oxo-1H-purin-9-yl)-3,4-dihydroxyoxolan-2-yl]methyl dihydrogen phosphate	211343	http://funmeta.oebiotech.com/network/211343	HMDB0257693		135400774	OC1C(COP(O)(O)=O)OC(C1O)N1C=NC2=C1NC(=N)N=C2O	RQFCJASXJCIDSX-UHFFFAOYSA-N	Nucleosides, nucleotides, and analogues	Purine nucleotides	Purine ribonucleotides	Level 1	54.8	95.0195	76	282.4661, 288.3099, 289.8120, 306.0763, 307.6402, 312.9214, 326.4955, 344.8482, 362.0077, 362.0503	M-H	C10H14N5O8P	-0.527586	2.06499	12.3658	14.7717	-2.40591	0.18869	Down	0.000613785	0.0059584	12.4067	11.6719	11.9619	13.119	12.4816	12.5538	15.65	15.3594	15.0503	13.2471	13.567	15.7566
10.41_543.3248m/z	543.325	10.4057	pos	1-Linoleoylglycerophosphocholine	257693	http://funmeta.oebiotech.com/network/257693		1	5280646	CCCCCC=CCC=CCCCCCCCC(=O)OCC(COP(=O)(O)OCC[N+](C)(C)C)O	SPJFYYJXNPEZDW-UTJQPWESSA-O	Lipids and lipid-like molecules	Glycerophospholipids	Glycerophosphocholines	Level 2	48.7	73.6769	0		M+Na	C26H51NO7P+	-9.0839	1.92095	9.64971	7.56563	2.08408	4.24006	Up	0.000618815	0.00598734	10.2254	8.72445	8.99565	9.81712	10.1698	9.96584	7.22884	7.22884	7.22884	9.2496	7.22884	7.22884
11.19_333.2031m/z	333.203	11.1896	pos	(1(10)E,4E,6a,9b)-9-(3-Methylbutanoyloxy)-1(10),4,11(13)-germacratrien-12,6-olide	55949	http://funmeta.oebiotech.com/network/55949	HMDB0031375	87628	131751162	CC(C)CC(=O)OC1CC2C(OC(=O)C2=C)\C=C(C)\CC\C=C1/C	YDKFFCLOGJQHFQ-KGZUQBBUSA-N	Lipids and lipid-like molecules	Prenol lipids	Terpene lactones	Level 2	37.1	79.6238	0		M+H	C20H28O4	-8.9789	1.07468	9.77694	10.4219	-0.644935	0.639522	Down	0.000621013	0.00598878	9.90561	10.0406	9.96064	9.59525	9.5673	9.59224	10.6865	10.2862	10.6904	10.513	10.1833	10.1718
12.20_271.2277m/z	271.228	12.2001	neg	9-methoxy-pentadecanoic acid	2276	http://funmeta.oebiotech.com/network/2276		96774	15389269	C(CCCCCCCC(OC)CCCCCC)(=O)O	QWMAMXJYEIAKRF-UHFFFAOYSA-N	Lipids and lipid-like molecules	Fatty Acyls	Fatty acids and conjugates	Level 1	66.8	97.0094	98.7	225.2369, 225.2452, 225.7644, 242.9424, 248.6088, 253.2165, 261.5289, 270.6800, 271.1182, 271.2278	M-H	C16H32O3	-0.630695	1.50202	15.5773	16.862	-1.2847	0.410458	Down	0.000626126	0.00601823	15.9376	14.85	14.6782	15.9432	16.0924	15.962	16.9034	16.7082	16.9901	16.8859	16.9031	16.781
9.10_298.2737m/z	298.274	9.10217	pos	Spiroxamine	211948	http://funmeta.oebiotech.com/network/211948	HMDB0258432	68865	86160	CCCN(CC)CC1COC2(CCC(CC2)C(C)(C)C)O1	PUYXTUJWRLOUCW-UHFFFAOYSA-N	Organic oxygen compounds	Organooxygen compounds	Ethers	Level 1	70.2	94.3855	97.9	229.2589, 233.8986, 250.2522, 257.2663, 262.2527, 272.0019, 280.2319, 280.2636, 280.2930, 298.2718	M+H	C18H35NO2	-1.28908	1.52818	13.4361	14.7505	-1.31441	0.402091	Down	0.000640296	0.00611888	13.9476	12.8564	12.7733	13.7659	13.7021	13.5714	13.8984	14.7707	15.1314	14.8821	14.9205	14.9001
13.63_350.2296m/z	350.23	13.6268	pos	10-Nitrooleate	202770	http://funmeta.oebiotech.com/network/202770	HMDB0247556	44828	53394576	CCCCCCCCC(=CCCCCCCCC(O)=O)[N+]([O-])=O	WRADPCFZZWXOTI-UHFFFAOYSA-N	Lipids and lipid-like molecules	Fatty Acyls	Fatty acids and conjugates	Level 4	37.2	87.8251	0		M+Na	C18H33NO4	-1.65901	0.94773	11.5825	12.083	-0.500473	0.706875	Down	0.000640786	0.00611888	11.7612	11.624	11.4445	11.48	11.6375	11.5477	11.9794	12.0264	12.4553	12.2195	11.998	11.8193
0.77_72.0808m/z	72.0808	0.77335	pos	Pyrrolidine	56135	http://funmeta.oebiotech.com/network/56135	HMDB0031641	87832	31268	C1CCNC1	RWRDLPDLKQPQOW-UHFFFAOYSA-N	Organoheterocyclic compounds	Pyrrolidines	Unclassified	Level 1	63.1	99.7157	97.8	65.1127, 66.4295, 66.9277, 67.8659, 69.2471, 71.5723, 71.7911, 72.0443, 72.0745, 72.0809	M+H	C4H9N	0.00708343	0.852056	13.6814	14.0941	-0.412658	0.751238	Down	0.000643264	0.00612253	13.4258	13.7617	13.8688	13.6213	13.6021	13.8088	14.2569	14.0254	14.1698	14.0617	13.8947	14.1558
3.54_149.0279m/z	149.028	3.54062	neg	2-Hydroxy-4-(methylthio)butanoic acid	1946	http://funmeta.oebiotech.com/network/1946	HMDB0037115	92086	11427	O=C(C(CCSC)O)O	ONFOSYPQQXJWGS-UHFFFAOYSA-N	Lipids and lipid-like molecules	Fatty Acyls	Fatty acids and conjugates	Level 2	41.4	93.6678	0		M-H	C5H10O3S	0.544687	1.31041	10.6393	9.66304	0.976306	1.96742	Up	0.000649006	0.00614288	10.5536	11.2178	10.7289	10.1954	10.5724	10.568	9.54796	9.95104	9.65489	10.1173	9.63062	9.07641
12.30_450.3782m/z	450.378	12.3027	pos	Polyglycerol esters of fatty acids	256148	http://funmeta.oebiotech.com/network/256148	HMDB0303271		9954527	CCCCCCCCCCCCCCCCCC(=O)OCC(O)COCC(O)CO	DUUKZBGYNMHUHO-UHFFFAOYSA-N	Lipids and lipid-like molecules	Glycerolipids	Diradylglycerols	Level 2	55.2	85.2807	0		M+NH4	C24H48O6	-1.5697	1.12265	10.7169	11.432	-0.715096	0.609165	Down	0.000649606	0.00614288	10.7549	10.594	10.5922	10.6076	11.0886	10.6639	11.7889	11.5312	11.6104	11.5402	11.1079	11.0132
0.69_232.0468m/z	232.047	0.687033	neg	1-(Malonylamino)cyclopropanecarboxylic acid	56181	http://funmeta.oebiotech.com/network/56181	HMDB0031700	87876	133503	OC(=O)CC(=O)NC1(CC1)C(O)=O	QXOQNNAWFUXKMH-UHFFFAOYSA-N	Organic acids and derivatives	Carboxylic acids and derivatives	Amino acids, peptides, and analogues	Level 4	37.6	91.2785	0		M+FA-H	C7H9NO5	2.86106	1.54228	11.4352	10.0753	1.35986	2.56661	Up	0.000655423	0.00617789	11.3145	11.493	11.4566	11.2032	11.9874	11.1564	9.79509	10.0225	10.7514	9.13283	10.7504	9.99976
4.38_355.0732m/z	355.073	4.37753	neg	Sulfadoxine	53485	http://funmeta.oebiotech.com/network/53485	HMDB0015413	2542	17134	COC1=NC=NC(NS(=O)(=O)C2=CC=C(N)C=C2)=C1OC	PJSFRIWCGOHTNF-UHFFFAOYSA-N	Benzenoids	Benzene and substituted derivatives	Benzenesulfonamides	Level 4	42.7	95.2169	23.8	280.4958, 289.1066, 289.2787, 311.0824, 314.4755, 315.9050, 317.4841, 329.7977, 344.9004, 355.0742	M+FA-H	C12H14N4O4S	4.51829	1.15057	12.7087	11.9448	0.763958	1.69814	Up	0.000665716	0.00624112	12.9574	12.8915	12.3803	12.4455	12.6534	12.9242	11.7665	12.0215	12.376	11.515	11.9343	12.0554
10.17_354.2401m/z	354.24	10.1682	pos	Prostaglandin H1	52156	http://funmeta.oebiotech.com/network/52156	HMDB0013041		50921242	CCCCC[C@H](O)\C=C\[C@@H]1[C@@H]2C[C@@H](OO2)[C@H]1CCCCCCC(O)=O	NTAYABHEVAQSJS-NDWDMBLISA-N	Lipids and lipid-like molecules	Fatty Acyls	Eicosanoids	Level 2	52.9	90.8917	0		M+	C20H34O5	-1.44422	1.07541	11.2908	10.6455	0.645327	1.56409	Up	0.000666831	0.00624112	11.031	11.2922	11.3835	11.3998	11.308	11.3302	10.7556	10.2374	10.3009	10.9024	10.8024	10.8742
0.63_189.1596m/z	189.16	0.62855	pos	N6,N6,N6-Trimethyl-L-lysine	47518	http://funmeta.oebiotech.com/network/47518	HMDB0001325	6161	440120	C[N+](C)(C)CCCC[C@H](N)C([O-])=O	MXNRLFUSFKVQSK-QMMMGPOBSA-N	Organic acids and derivatives	Carboxylic acids and derivatives	Amino acids, peptides, and analogues	Level 2	40.4	97.0356	0		M+H	C9H20N2O2	-1.04444	0.991293	13.1318	13.6915	-0.559645	0.678469	Down	0.000668539	0.00624112	12.967	13.3633	13.0105	13.3611	12.9136	13.1753	14.0449	13.4993	13.7191	13.7028	13.4948	13.6877
11.64_375.2501m/z	375.25	11.6414	pos	MG(18:3/0:0/0:0)	51384	http://funmeta.oebiotech.com/network/51384	HMDB0011569	62351	53480978	[H][C@](O)(CO)COC(=O)CCCC\C=C/C\C=C/C\C=C/CCCCC	XQBHBEXBUZDCRY-FFXVNFNPSA-N	Lipids and lipid-like molecules	Fatty Acyls	Lineolic acids and derivatives	Level 2	47	88.6204	0		M+Na	C21H36O4	-1.22644	1.58403	9.65509	11.0777	-1.42257	0.373048	Down	0.000684119	0.00636623	9.81837	8.60985	10.1611	10.1689	10.1512	9.02111	11.3086	11.1914	11.206	11.2151	10.8702	10.6746
12.21_354.1502m/z	354.15	12.2136	neg	1,3-Dibenzylisoquinoline	204244	http://funmeta.oebiotech.com/network/204244	HMDB0249266			C(C1=CC=CC=C1)C1=CC2=CC=CC=C2C(CC2=CC=CC=C2)=N1	BJWWOUUGCAPHOV-UHFFFAOYSA-N	Phenylpropanoids and polyketides	Diarylheptanoids	Linear diarylheptanoids	Level 4	37.3	87.5394	0		M+FA-H	C23H19N	0.755426	1.88025	8.51869	10.5384	-2.01971	0.246608	Down	0.000689586	0.00639674	9.16759	7.22884	7.22884	9.14054	9.03912	9.30725	10.8242	10.5199	10.7132	10.5061	10.4218	10.2451
10.74_279.2315m/z	279.232	10.7383	pos	9E,11Z,13E-octadecatrienoic acid	1331	http://funmeta.oebiotech.com/network/1331	HMDB0030963		12309425	C(O)(=O)CCCCCCC/C=C/C=C\C=C\CCCC	CUXYLFPMQMFGPL-MRZTUZPCSA-N	Lipids and lipid-like molecules	Fatty Acyls	Lineolic acids and derivatives	Level 1	66.7	92.9721	57	205.0861, 205.1603, 209.1534, 219.0563, 223.1688, 243.2099, 261.2208, 279.0936, 279.1585, 279.2318	M+H	C18H30O2	-1.22556	0.740791	13.2314	12.9185	0.312922	1.24222	Up	0.000732273	0.00676782	13.1381	13.1808	13.4226	13.2284	13.3271	13.0912	13.0414	12.787	12.9281	12.8296	12.903	13.0217
10.62_498.2561m/z	498.256	10.6198	pos	Copanlisib	205225	http://funmeta.oebiotech.com/network/205225	HMDB0250446		135565596	COC1=C(OCCCN2CCOCC2)C=CC2=C3NCCN3C(=NC(=O)C3=CN=C(N)N=C3)N=C12	MWYDSXOGIBMAET-UHFFFAOYSA-N	Organoheterocyclic compounds	Diazanaphthalenes	Benzodiazines	Level 3	48.7	88.1845	57.9	377.2681, 379.3669, 384.8200, 397.7783, 415.5060, 437.2051, 437.5227, 455.2109, 498.1870, 498.2559	M+NH4	C23H28N8O4	-2.2214	1.58802	11.4924	12.9227	-1.43029	0.371056	Down	0.000734222	0.00676782	12.0266	10.779	10.6007	12.1948	11.8677	11.486	12.5185	12.8754	13.3378	13.1464	12.9797	12.6786
10.23_512.3202m/z	512.32	10.2281	neg	Maraviroc	53621	http://funmeta.oebiotech.com/network/53621	HMDB0015584	85537	3002977	[H][C@]12CC[C@]([H])(CC(C1)N1C(C)=NN=C1C(C)C)N2CC[C@H](NC(=O)C1CCC(F)(F)CC1)C1=CC=CC=C1	GSNHKUDZZFZSJB-HLMSNRGBSA-N	Alkaloids and derivatives	Tropane alkaloids	Unclassified	Level 4	37.9	90.3927	0	304.7661, 323.2197, 326.6131, 399.4986, 404.5084, 426.3812, 428.5869, 437.4677, 484.9134, 493.7803	M-H	C29H41F2N5O	-0.772934	2.39033	10.2999	13.5666	-3.26669	0.103903	Down	0.000764476	0.00700597	11.2559	10.1414	7.22884	10.9845	10.9622	11.2265	12.2908	13.7773	13.9015	13.8199	13.8757	13.7343
12.06_297.2405m/z	297.24	12.0617	pos	4-oxo-2E-octadecenoic acid	3321	http://funmeta.oebiotech.com/network/3321			11150638	C(/C=C/C(=O)CCCCCCCCCCCCCC)(=O)O	DOCHQQOWHPNKAZ-FOCLMDBBSA-N	Lipids and lipid-like molecules	Fatty Acyls	Lineolic acids and derivatives	Level 2	48.6	87.8725	0		M+H	C18H32O3	-6.63686	0.90366	12.7047	13.1687	-0.463948	0.724999	Down	0.000764855	0.00700597	12.7418	12.8407	12.8544	12.6241	12.4169	12.7505	13.421	13.3094	13.1949	13.1009	12.978	13.0079
10.33_449.3136m/z	449.314	10.3344	pos	Deoxycholic acid glycine conjugate	47131	http://funmeta.oebiotech.com/network/47131	HMDB0000631	5604	22833539	[H][C@]12CCC3C4CC[C@H]([C@H](C)CCC(=O)NCC(O)=O)[C@@]4(C)[C@@H](O)CC3[C@@]1(C)CC[C@@H](O)C2	WVULKSPCQVQLCU-ZMBDPXIHSA-N	Lipids and lipid-like molecules	Steroids and steroid derivatives	Bile acids, alcohols and derivatives	Level 4	37.4	88.6885	0		M+	C26H43NO5	-1.24717	1.85082	10.0451	11.99	-1.94486	0.25974	Down	0.000784413	0.00716267	10.9163	9.12695	9.04837	10.7465	10.4997	9.93311	10.8125	12.0866	12.396	12.3001	12.2314	12.1135
14.66_594.4929m/z	594.493	14.6574	pos	1-(O-alpha-D-glucopyranosyl)-(1,3S,25R)-hexacosanetriol	10201	http://funmeta.oebiotech.com/network/10201			21727851	O([C@@H]1[C@H](O)[C@@H](O)[C@H](O)[C@@H](CO)O1)CC[C@@H](O)CCCCCCCCCCCCCCCCCCCCC[C@H](O)C	ZTDUIGVZKPFWOX-BTZPPBCFSA-N	Lipids and lipid-like molecules	Fatty Acyls	Fatty acyl glycosides	Level 4	36.2	83.3602	0		M+NH4	C32H64O8	-1.80548	1.02204	12.5205	13.1237	-0.603237	0.658275	Down	0.000806211	0.00731599	12.364	12.3711	12.4648	12.5787	12.9384	12.4057	13.3887	13.3463	13.162	12.9444	13.0804	12.8205
0.71_249.1552m/z	249.155	0.708133	pos	Valylasparagine	54133	http://funmeta.oebiotech.com/network/54133	HMDB0029122	23873	7020200	CC(C)[C@H](N)C(=O)N[C@@H](CC(N)=O)C(O)=O	WITCOKQIPFWQQD-FSPLSTOPSA-N	Organic acids and derivatives	Carboxylic acids and derivatives	Amino acids, peptides, and analogues	Level 2	40	91.4354	6.96	218.5454, 219.0718, 225.9568, 227.0593, 231.0972, 232.0823, 247.9434, 249.0449, 249.0836, 249.1076	M+NH4	C9H17N3O4	-2.14641	1.00834	16.0318	16.6288	-0.597064	0.661098	Down	0.000818448	0.00740404	15.7064	15.9627	16.2255	15.8502	16.1099	16.3359	16.5837	16.5212	16.3032	16.8439	16.7577	16.7634
11.90_523.3632n	524.371	11.8978	pos	2-Lysophosphatidylcholine	211995	http://funmeta.oebiotech.com/network/211995	HMDB0258493			CCCCCCCCCCCCCCCCCC(=O)OCC(O)COP([O-])(=O)OCC[N+](C)(C)C	IHNKQIMGVNPMTC-UHFFFAOYSA-N	Lipids and lipid-like molecules	Glycerophospholipids	Glycerophosphocholines	Level 1	62.8	97.7792	98	354.8440, 383.3166, 439.3055, 439.8212, 447.2869, 483.3439, 506.3612, 523.5958, 524.2935, 524.3715	M+H, M+Na	C26H54NO7P	-1.06661	1.63738	20.0514	18.5083	1.54306	2.91411	Up	0.000832913	0.00751164	20.5436	19.3508	19.0433	20.5075	20.4883	20.3748	17.6798	18.3429	18.7486	18.8376	18.7474	18.6936
6.39_502.2211m/z	502.221	6.39018	pos	RCTR3	5968	http://funmeta.oebiotech.com/network/5968			132503288	C(CC/C=C\C[C@H](O)[C@H](SC[C@@H](C(=O)O)N)/C=C/C=C/C=C\C=C\[C@@H](O)C/C=C\CC)(=O)O	XNFVDGDQGGSJGD-MSOKZUNSSA-N	Lipids and lipid-like molecules	Fatty Acyls	Fatty acids and conjugates	Level 4	43.1	82.1873	39	303.6702, 319.1228, 356.4579, 361.2747, 373.1822, 398.0626, 402.6288, 427.1877, 469.2740, 502.2214	M+Na	C25H37NO6S	-4.77589	1.45445	13.0809	11.8686	1.21229	2.31705	Up	0.000841156	0.00756264	13.022	13.3318	13.3417	12.7224	13.1697	12.898	12.8183	11.2558	12.041	12.0464	11.7669	11.2835
0.61_156.0767m/z	156.077	0.606	pos	3-Aminopicolinic acid	201216	http://funmeta.oebiotech.com/network/201216	HMDB0245821	429487	73836	NC1=C(N=CC=C1)C(O)=O	BOOMHTFCWOJWFO-UHFFFAOYSA-N	Organoheterocyclic compounds	Pyridines and derivatives	Pyridinecarboxylic acids and derivatives	Level 1	60.2	93.0608	97.8	136.0678, 138.0549, 138.0665, 138.9945, 139.0308, 139.0503, 150.0940, 154.9172, 156.0205, 156.0769	M+NH4	C6H6N2O2	-0.675499	1.21476	14.2657	15.104	-0.838298	0.559303	Down	0.000851842	0.00761996	14.3034	14.4505	14.2899	14.3037	14.3065	13.9401	15.6893	14.9017	15.5461	14.8479	14.8738	14.765
0.65_154.0624m/z	154.062	0.648833	neg	L-Histidine	46913	http://funmeta.oebiotech.com/network/46913	HMDB0000177	21	6274	N[C@@H](CC1=CN=CN1)C(O)=O	HNDVDQJCIGZPNO-YFKPBYRVSA-N	Organic acids and derivatives	Carboxylic acids and derivatives	Amino acids, peptides, and analogues	Level 2	47.7	94.8771	36.8	112.0279, 118.0414, 120.7435, 136.0518, 136.9177, 137.0358, 151.0381, 153.8686, 154.0278, 154.0623	M-H	C6H9N3O2	1.18319	1.29365	10.7571	11.7352	-0.978184	0.507618	Down	0.000852747	0.00761996	10.4825	10.6936	10.3137	10.9053	10.6409	11.5064	12.0927	11.4708	11.4264	11.89	11.5288	12.0028
5.40_450.2263m/z	450.226	5.4012	pos	Val-Trp-Phe	260929	http://funmeta.oebiotech.com/network/260929		18219	145459065	CC(C)C(C(=O)NC(CC1=CNC2=CC=CC=C21)C(=O)NC(CC3=CC=CC=C3)C(=O)O)N	LZRWTJSPTJSWDN-FKBYEOEOSA-N	Organic acids and derivatives	Carboxylic acids and derivatives	Amino acids, peptides, and analogues	Level 2	42	74.3617	0		M+	C25H30N4O4	-0.927357	1.84748	9.80633	7.86073	1.9456	3.85198	Up	0.000859076	0.00765311	9.78369	9.90691	10.0134	9.46513	9.83187	9.83703	9.4467	7.22884	7.22884	7.22884	7.22884	8.80236
7.21_329.2332m/z	329.233	7.20873	neg	9,10,18-TriHOME(12)	3176	http://funmeta.oebiotech.com/network/3176		35685	5312878	C(CCCCCCCC(O)C(O)C/C=C/CCCCCO)(=O)O	NFBTXRAFZLIQAU-XBXARRHUSA-N	Lipids and lipid-like molecules	Fatty Acyls	Fatty acids and conjugates	Level 1	66.4	95.3703	90.8	183.1389, 193.1234, 209.1181, 211.1340, 229.1238, 229.1441, 233.9861, 274.9608, 311.2230, 329.2331	M-H	C18H34O5	-0.556037	0.998864	10.7187	10.1465	0.572197	1.48679	Up	0.000880586	0.00782089	10.6334	10.7716	10.4527	10.8594	10.9464	10.6484	10.5019	9.96234	10.1565	10.0218	9.8778	10.3584
11.40_563.3435m/z	563.343	11.4026	neg	3-O-alpha-L-rhamnopyranosyl-3-hydroxyundecanoyl-3-hydroxydecanoic acid	10255	http://funmeta.oebiotech.com/network/10255			132594567	O([C@H]1[C@H](O)[C@H](O)[C@@H](O)[C@H](C)O1)C(CCCCCCCC)CC(=O)OC(CCCCCCC)CC(=O)O	NGNCBDCGTXYZBV-ALOCDAIASA-N	Lipids and lipid-like molecules	Fatty Acyls	Fatty acyl glycosides	Level 2	41.2	72.7607	0		M+FA-H	C27H50O9	-0.445011	1.88294	7.22884	9.25302	-2.02419	0.245844	Down	0.000885198	0.00783802	7.22884	7.22884	7.22884	7.22884	7.22884	7.22884	7.22884	9.51379	9.86424	9.6772	10.1916	9.04246
10.57_321.2397m/z	321.24	10.5724	pos	11R-HETE	3982	http://funmeta.oebiotech.com/network/3982	HMDB04682	36337	5283168	C(/C[C@@H](O)/C=C/C=C\CCCCC)=C/C/C=C\CCCC(=O)O	GCZRCCHPLVMMJE-WXMXURGXSA-N	Lipids and lipid-like molecules	Fatty Acyls	Eicosanoids	Level 2	54.6	86.4974	0		M+H	C20H32O3	-8.455	0.707805	14.1158	13.8308	0.284944	1.21836	Up	0.000911894	0.00800167	14.0024	14.1857	14.2628	14.1118	14.1075	14.0244	13.7878	13.8165	13.6356	13.9444	13.8663	13.9342
2.22_250.0932m/z	250.093	2.21848	pos	2',3'-Didehydro-2',3'-dideoxyguanosine	200970	http://funmeta.oebiotech.com/network/200970	HMDB0245542		360780	NC1=NC2=C(N=CN2C2OC(CO)C=C2)C(=O)N1	FZYYPNOHKXTKLI-UHFFFAOYSA-N	Organoheterocyclic compounds	Imidazopyrimidines	Purines and purine derivatives	Level 2	41.1	90.7618	0	203.9389, 208.6085, 208.9440, 210.0503, 222.0437, 226.9545, 236.9384, 240.0538, 249.9705, 250.0926	M+H	C10H11N5O3	-1.12843	0.938569	12.6608	12.1594	0.501422	1.41561	Up	0.000921576	0.00804271	12.8174	12.6677	12.764	12.4579	12.4886	12.7694	12.148	12.0107	11.8463	12.4206	12.369	12.1618
2.77_303.0808m/z	303.081	2.7724	neg	8-Azaguanine	202655	http://funmeta.oebiotech.com/network/202655	HMDB0247422		8646	NC1=NC2=C(NN=N2)C(O)=N1	LPXQRXLUHJKZIE-UHFFFAOYSA-N	Organoheterocyclic compounds	Triazolopyrimidines	Unclassified	Level 4	38.8	98.8085	0	257.3053, 261.1275, 261.8820, 263.2007, 280.1926, 283.1758, 286.0075, 289.4370, 294.0052, 303.0797	2M-H	C4H4N6O	-4.21196	1.22147	12.4449	11.5806	0.864316	1.82048	Up	0.000922076	0.00804271	12.4827	12.3881	12.291	12.4513	12.3836	12.6729	10.7207	11.9419	11.6442	11.7593	11.8038	11.6139
14.12_892.5077m/z	892.508	14.1173	pos	PGP(18:3/20:3)	52382	http://funmeta.oebiotech.com/network/52382	HMDB0013570		53481888	CCCCCCCC\C=C/C\C=C/C\C=C/CCCC(=O)O[C@]([H])(COC(=O)CCCC\C=C/C\C=C/C\C=C/CCCCC)COP(=O)(O)OC[C@@]([H])(O)COP(=O)(O)O	JSDPOZAULYREIT-HPSNECGISA-N	Lipids and lipid-like molecules	Glycerophospholipids	Glycerophosphoglycerophosphates	Level 4	36.9	86.7782	0.795	568.5699, 577.5103, 641.2513, 648.0812, 722.5549, 727.0502, 742.7759, 755.3286, 757.4178, 807.6556	M+NH4	C44H76O13P2	-2.58952	2.28816	13.315	16.3242	-3.00926	0.1242	Down	0.000928968	0.00807871	15.0483	14.4966	13.1456	10.5304	13.1578	13.5111	16.7006	16.1083	16.2584	16.6512	16.1866	16.0401
10.88_504.2707m/z	504.271	10.8805	neg	1-Oleoylglycerophosphoserine	83278	http://funmeta.oebiotech.com/network/83278	HMDB0061694		85036846	CCCCCCCCC=CCCCCCCCC(=O)OCC(O)COP(O)(=O)OCC(N)C(O)=O	JZWNYZVVZXZRRH-UHFFFAOYSA-N	Lipids and lipid-like molecules	Glycerophospholipids	Glycerophosphoserines	Level 2	40.8	93.4434	0.228	375.2313, 378.6371, 383.0324, 390.5798, 395.6280, 410.6667, 415.1625, 436.2833, 450.3647, 504.2715	M-H2O-H	C24H46NO9P	-4.77228	1.55955	12.8105	14.2099	-1.39933	0.379106	Down	0.000948371	0.00822297	13.2874	12.0393	11.9892	13.0511	13.1959	13.3003	13.4442	14.2765	14.5151	14.5569	14.2641	14.2022
1.29_130.0512m/z	130.051	1.28817	neg	N-Acetyl-L-alanine	47210	http://funmeta.oebiotech.com/network/47210	HMDB0000766	5733	88064	C[C@H](NC(C)=O)C(O)=O	KTHDTJVBEPMMGL-VKHMYHEASA-N	Organic acids and derivatives	Carboxylic acids and derivatives	Amino acids, peptides, and analogues	Level 2	40.5	96.538	0		M-H	C5H9NO3	1.69022	0.735979	12.2054	12.5224	-0.316979	0.802749	Down	0.000974759	0.0084019	12.1346	12.2742	12.0826	12.2865	12.3119	12.1425	12.4708	12.4685	12.4793	12.667	12.7076	12.341
14.85_335.2954m/z	335.295	14.8521	neg	3Z,6Z,9Z-Heneicosatriene	9278	http://funmeta.oebiotech.com/network/9278		97576	13116578	CC/C=C\C/C=C\C/C=C\CCCCCCCCCCC	KTTJXXJFKCTVBZ-JTBMWNAQSA-N	Hydrocarbons	Unsaturated hydrocarbons	Olefins	Level 4	40.1	97.5788	3.29	238.5206, 244.5374, 259.9362, 265.0453, 266.9255, 267.2409, 277.5773, 329.6331, 335.2285, 335.2942	M+FA-H	C21H38	-0.396547	1.64799	13.5595	15.1233	-1.56372	0.338277	Down	0.000982672	0.0084452	13.9592	12.8786	12.5002	14.1264	14.069	13.8238	14.2758	14.9704	15.5821	15.1923	15.4072	15.3118
0.71_130.0624m/z	130.062	0.706917	neg	Beta-Guanidinopropionic acid	52216	http://funmeta.oebiotech.com/network/52216	HMDB0013222	44712	67701	NC(=N)NCCC(O)=O	KMXXSJLYVJEBHI-UHFFFAOYSA-N	Organic nitrogen compounds	Organonitrogen compounds	Guanidines	Level 3	50.9	96.5647	59.5	86.0612, 87.0451, 88.0405, 95.0253, 101.9066, 111.5952, 113.0354, 114.0200, 129.8698, 130.0509	M-H	C4H9N3O2	1.33155	0.867598	12.2235	12.6486	-0.425095	0.74479	Down	0.000988479	0.00847019	12.5262	12.3109	12.2434	12.1487	12.1446	11.9672	12.567	12.7387	12.7591	12.7475	12.4417	12.6375
1.14_234.0346m/z	234.035	1.13788	pos	Benzo[d][2,1]benzothiazepine	211721	http://funmeta.oebiotech.com/network/211721	HMDB0258137		22145432	S1C=C2C=CC=CC2=C2C=CC=CC2=N1	RCZNTCRHZYKQIC-UHFFFAOYSA-N	Benzenoids	Unclassified	Unclassified	Level 4	37.2	86.8809	0		M+Na	C13H9NS	-0.763914	1.18793	10.9895	10.1699	0.819569	1.76488	Up	0.000999069	0.00853591	10.978	10.4393	11.3274	11.4666	10.8752	10.8504	10.224	10.2481	10.0508	10.5109	9.79489	10.1908
6.02_669.2039m/z	669.204	6.01513	pos	Hirsutin	28788	http://funmeta.oebiotech.com/network/28788			102273905	C1(OC)=CC2[O+]=C(C3C=C(OC)C(O)=C(OC)C=3)C(O[C@H]3[C@H](O)[C@@H](O)[C@H](O)[C@@H](CO)O3)=CC=2C(O[C@H]2[C@H](O)[C@@H](O)[C@H](O)[C@@H](CO)O2)=C1	TVLYGBFZDPPZFR-PWZIMACXSA-O	Organic oxygen compounds	Organooxygen compounds	Carbohydrates and carbohydrate conjugates	Level 4	38.5	93.2942	0.627	430.2615, 431.5457, 458.6037, 468.4255, 507.2196, 509.7537, 516.2147, 542.6819, 557.8143, 669.2056	M+	C30H37O17+	1.18559	1.18261	13.5778	12.7627	0.815087	1.7594	Up	0.00100805	0.00858749	13.6706	13.7868	13.7521	13.6265	13.0355	13.5955	12.7625	12.7759	12.6265	13.382	12.365	12.6647
9.46_351.2175m/z	351.218	9.4584	neg	[6]-Gingerdiol acetate methyl ether	255985	http://funmeta.oebiotech.com/network/255985	HMDB0303098		11416878	CCCCCC(CC(O)CCC1=CC(OC)=C(OC)C=C1)OC(C)=O	MVMCYBCRYZSVDR-UHFFFAOYSA-N	Benzenoids	Benzene and substituted derivatives	Methoxybenzenes	Level 2	53.8	87.8758	0		M-H	C20H32O5	-0.471333	1.64484	10.3154	8.74725	1.56816	2.96527	Up	0.00101342	0.00860821	9.97371	10.5594	10.5277	10.4595	10.443	9.92922	9.49422	8.66743	9.03553	7.22884	9.00901	9.04844
0.77_241.1543m/z	241.154	0.77335	pos	Cerulenin	53273	http://funmeta.oebiotech.com/network/53273	HMDB0015168		5282054	CC=CCC=CCCC(=O)[C@H]1O[C@H]1C(N)=O	GVEZIHKRYBHEFX-GHMZBOCLSA-N	Organoheterocyclic compounds	Epoxides	Oxirane carboxylic acids and derivatives	Level 4	39.3	95.6107	3.07	187.7828, 194.9701, 196.0973, 199.9755, 205.5677, 209.9500, 218.9762, 223.1697, 223.9905, 241.1548	M+NH4	C12H17NO3	-1.6568	0.837178	13.5609	13.9664	-0.405489	0.754981	Down	0.00106764	0.00904249	13.4535	13.5313	13.787	13.4142	13.4134	13.766	14.1313	13.8072	14.1269	13.9178	13.873	13.9421
10.88_521.2608m/z	521.261	10.8805	neg	7,8-Dihydro-3b,6a-dihydroxy-alpha-ionol 9-[apiosyl-(1->6)-glucoside]	64658	http://funmeta.oebiotech.com/network/64658	HMDB0041579	95959	85253057	CC(CCC1(O)C(C)=CC(O)CC1(C)C)OC1OC(COC2OCC(O)(CO)C2O)C(O)C(O)C1O	JYBWSFINAXRKBZ-UHFFFAOYSA-N	Lipids and lipid-like molecules	Fatty Acyls	Fatty acyl glycosides	Level 4	37.8	89.9577	0		M-H	C24H42O12	0.771699	1.62128	11.007	12.5306	-1.52362	0.347812	Down	0.00107729	0.00905634	11.4978	10.3441	9.88007	11.3448	11.3827	11.5923	11.7758	12.5305	12.827	12.9373	12.6229	12.4899
11.24_548.3703m/z	548.37	11.2371	pos	PC(20:2/0:0)	19882	http://funmeta.oebiotech.com/network/19882	HMDB0010392	61702	52924053	[C@](COP(=O)([O-])OCC[N+](C)(C)C)([H])(O)COC(CCCCCCCCC/C=C\C/C=C\CCCCC)=O	YYQVCMMXPIJVHY-ZOIJLGJPSA-N	Lipids and lipid-like molecules	Glycerophospholipids	Glycerophosphocholines	Level 2	44.3	86.2455	0		M+H	C28H54NO7P	-1.40346	2.20643	12.7095	9.85836	2.85113	7.21565	Up	0.00107858	0.00905634	13.2495	12.1909	11.3207	13.2315	13.2976	12.9667	7.22884	10.0464	10.724	10.1822	10.687	10.2819
1.16_123.0440m/z	123.044	1.16103	pos	Tropolone	212695	http://funmeta.oebiotech.com/network/212695	HMDB0259299	70933	10789	OC1=CC=CC=CC1=O	MDYOLVRUBBJPFM-UHFFFAOYSA-N	Hydrocarbon derivatives	Tropones	Tropolones	Level 4	39.6	98.704	0		M+H	C7H6O2	-0.522858	0.85811	13.1408	13.5682	-0.42743	0.743585	Down	0.00108366	0.00907292	13.0087	13.1508	13.2631	13.1462	13.0456	13.2303	13.9299	13.5592	13.6593	13.4011	13.3538	13.506
10.44_464.2780m/z	464.278	10.4437	neg	PE(17:1/0:0)	21169	http://funmeta.oebiotech.com/network/21169		46714	42607464	[C@](COP(=O)(O)OCCN)([H])(O)COC(CCCCCCC/C=C\CCCCCCC)=O	LNJNONCNASQZOB-HEDKFQSOSA-N	Lipids and lipid-like molecules	Glycerophospholipids	Glycerophosphoethanolamines	Level 2	47.5	89.8189	0		M-H	C22H44NO7P	-0.588575	1.99105	9.52596	7.22884	2.29713	4.91477	Up	0.00109399	0.00911847	10.3102	9.00057	7.22884	10.3464	10.3966	9.87316	7.22884	7.22884	7.22884	7.22884	7.22884	7.22884
11.64_391.2087m/z	391.209	11.6414	pos	L-Pyroglutamyl-L-histidyl-3,3-dimethylprolinamide	211069	http://funmeta.oebiotech.com/network/211069	HMDB0257369		9821778	CC1(C)CCN(C1C(N)=O)C(=O)C(CC1=CN=CN1)NC(=O)C1CCC(=O)N1	ZEQAPQNFHVYDEL-UHFFFAOYSA-N	Organic acids and derivatives	Carboxylic acids and derivatives	Amino acids, peptides, and analogues	Level 4	37.4	87.5567	0		M+H	C18H26N6O4	-0.371706	1.25092	11.0598	11.9764	-0.916595	0.529758	Down	0.00109534	0.00911847	11.1864	11.379	10.8214	10.6521	11.6279	10.6918	12.1157	12.0756	11.6631	11.5986	12.0325	12.3727
13.63_372.2739m/z	372.274	13.6268	pos	13,14-dihydro-15-keto-PGF2alpha	3656	http://funmeta.oebiotech.com/network/3656	HMDB0004685	2293	5283039	[C@H]1(CCC(=O)CCCCC)[C@H](O)C[C@H](O)[C@@H]1C/C=C\CCCC(=O)O	VKTIONYPMSCHQI-XAGFEHLVSA-N	Lipids and lipid-like molecules	Fatty Acyls	Eicosanoids	Level 4	36.8	85.9696	0		M+NH4	C20H34O5	-1.4906	1.39227	9.84699	10.9727	-1.1257	0.45828	Down	0.00111508	0.00925647	10.3292	9.61593	10.5347	9.17881	9.96346	9.45983	11.1449	10.683	10.9875	10.9337	11.4736	10.6135
3.44_495.1010m/z	495.101	3.43737	neg	Nitrefazole	209590	http://funmeta.oebiotech.com/network/209590	HMDB0255633	322308	71900	CC1=NC(=CN1C1=CC=C(C=C1)N(=O)=O)N(=O)=O	NMTBSNPBIGRZBL-UHFFFAOYSA-N	Organoheterocyclic compounds	Azoles	Imidazoles	Level 4	38.6	94.9936	0		2M-H	C10H8N4O4	-1.73572	1.83947	10.2911	8.32866	1.96246	3.89726	Up	0.00113848	0.00942389	9.90899	9.41119	10.4391	10.4588	11.0137	10.5149	8.34795	7.22884	9.1025	8.75918	9.30467	7.22884
10.03_423.3343n	424.342	10.0291	pos	(10Z,12Z)-octadeca-10,12-dienoylcarnitine	197378	http://funmeta.oebiotech.com/network/197378	HMDB0240822			CCCCCC=CC=CCCCCCCCCC(=O)OC(CC([O-])=O)C[N+](C)(C)C	HQMPRWWWVKTZAS-UHFFFAOYSA-N	Lipids and lipid-like molecules	Fatty Acyls	Fatty acid esters	Level 1	52.3	94.937	52.1	241.1444, 245.2269, 255.1593, 263.2375, 269.1741, 278.6898, 365.1941, 365.2678, 383.2020, 424.3422	M+H, M+Na	C25H45NO4	-1.37577	1.60221	15.0607	16.5419	-1.48115	0.358202	Down	0.00114233	0.00942907	15.5096	14.1568	14.3702	15.4499	15.4872	15.3907	15.6737	16.4408	17.2449	16.5063	16.7503	16.6353
12.20_356.2053m/z	356.205	12.2001	neg	Farnesyl Thiosalicylic Acid Amide	267124	http://funmeta.oebiotech.com/network/267124		44840	25187973	CC(=CCCC(=CCCC(=CCSC1=CC=CC=C1C(=O)N)C)C)C	GZTMFRUGZMZCRD-CFBAGHHKSA-N	Lipids and lipid-like molecules	Prenol lipids	Sesquiterpenoids	Level 4	37.3	86.6026	0	294.6856, 313.2208, 314.9575, 325.3106, 326.4261, 336.4292, 346.4489, 355.9186, 356.1086, 356.2061	M-H	C22H31NOS	-0.21405	1.43564	13.17	14.3782	-1.20817	0.432817	Down	0.00118018	0.00970153	13.5407	12.4579	12.2302	13.5086	13.6658	13.6168	14.5884	14.2786	14.49	14.3622	14.3315	14.2183
0.61_336.1500m/z	336.15	0.606	pos	Glu-Asn-Gly	264864	http://funmeta.oebiotech.com/network/264864		22332	145455319	C(CC(=O)O)C(C(=O)NC(CC(=O)N)C(=O)NCC(=O)O)N	CKRUHITYRFNUKW-WDSKDSINSA-N	Organic acids and derivatives	Carboxylic acids and derivatives	Amino acids, peptides, and analogues	Level 2	38.3	93.417	0		M+NH4	C11H18N4O7	-4.17823	0.913633	11.5293	12.0156	-0.486259	0.713874	Down	0.00118198	0.00970153	11.5983	11.15	11.6816	11.7626	11.4677	11.5157	12.1883	11.723	12.0854	12.036	12.0639	11.9969
0.84_118.0418n	136.076	0.8376	pos	2,4,6-Octatriyn-1-ol	6340	http://funmeta.oebiotech.com/network/6340	HMDB0030968	87321	11679812	OCC#CC#CC#CC	CDDRQTICNABTAT-UHFFFAOYSA-N	Lipids and lipid-like molecules	Fatty Acyls	Fatty alcohols	Level 4	39.4	97.0696	0		M+H, M+NH4	C8H6O	-0.256225	0.903242	14.1057	14.584	-0.47834	0.717803	Down	0.00120204	0.00983851	14.0811	14.1348	14.119	14.1105	14.1273	14.0615	15.0875	14.5117	14.5832	14.3372	14.4513	14.5332
0.75_201.1595m/z	201.16	0.750333	pos	Hexamethylene bisacetamide	64919	http://funmeta.oebiotech.com/network/64919	HMDB0041901	96170	3616	CC(O)=NCCCCCCN=C(C)O	BNQSTAOJRULKNX-UHFFFAOYSA-N	Organic acids and derivatives	Carboximidic acids and derivatives	Carboximidic acids	Level 4	39.5	98.7288	0		M+H	C10H20N2O2	-1.08927	1.61033	8.73663	10.2512	-1.51453	0.35001	Down	0.00121314	0.00990167	9.1869	7.22884	9.16671	8.7458	8.57813	9.51341	10.0083	10.0742	10.2855	10.481	10.2554	10.4025
5.59_518.2163m/z	518.216	5.58503	pos	NPC	82393	http://funmeta.oebiotech.com/network/82393	HMDB0060499	71231	11756356	CCC1=C2C=C(OC(=O)N3CCC(N)CC3)C=CC2=NC2=C1CN1C2=CC2=C(COC(=O)[C@]2(O)CC)C1=O	APWFTHDYKJHNEV-NDEPHWFRSA-N	Alkaloids and derivatives	Camptothecins	Unclassified	Level 4	37.1	86.0529	0		M+	C28H30N4O6	-0.54053	1.30115	10.1722	9.17718	0.994989	1.99307	Up	0.00123981	0.0100912	9.81088	10.1245	10.6024	10.5815	9.92767	9.98599	9.29513	8.36802	9.44381	9.57251	9.0799	9.30369
10.33_866.4123m/z	866.412	10.3344	pos	Gb3Cer	83647	http://funmeta.oebiotech.com/network/83647	HMDB0062540			[H]C(CCCCCCCCCCCCC)=C([H])[C@@]([H])(O)[C@]([H])(CO[C@]1([H])O[C@]([H])(CO)[C@@]([H])(O[C@]2([H])O[C@]([H])(CO)[C@]([H])(O[C@@]3([H])O[C@]([H])(CO)[C@]([H])(O)[C@]([H])(O)[C@@]3([H])O)[C@]([H])(O)[C@@]2([H])O)[C@]([H])(O)[C@@]1([H])O)N=C(C)O	HFQKBOPMAOTAIR-TZSVBWBLSA-N	Lipids and lipid-like molecules	Sphingolipids	Glycosphingolipids	Level 4	37.5	86.6588	4.12	728.1986, 753.8874, 780.5554, 781.5554, 790.5429, 808.5676, 812.4456, 828.3937, 831.0975, 866.4113	M+K	C38H69NO18	-2.85381	3.184	17.8583	11.9896	5.86868	58.4317	Up	0.001244	0.0100971	11.8732	18.6104	20.0706	18.6101	18.1745	19.8111	11.7967	14.042	12.2668	11.1398	11.9159	10.7767
0.69_219.0453m/z	219.045	0.687033	neg	Primuletin	30192	http://funmeta.oebiotech.com/network/30192	HMDB0141534	43503	68112	C1=CC2OC(C3C=CC=CC=3)=CC(=O)C=2C(O)=C1	IYBLVRRCNVHZQJ-UHFFFAOYSA-N	Phenylpropanoids and polyketides	Flavonoids	Flavones	Level 4	38.3	85.9598	6.44	146.0463, 158.1802, 160.8425, 161.8565, 163.1101, 165.2815, 165.8127, 175.0733, 181.0711, 184.6977	M-H2O-H	C15H10O3	0.78498	1.16811	12.2297	13.0279	-0.798257	0.575044	Down	0.00125856	0.0101644	12.1134	12.1536	12.2667	12.6419	12.4129	11.7897	13.5103	12.95	13.19	12.649	13.1858	12.6826
0.92_245.0278m/z	245.028	0.92	neg	tri-glyceride	212542	http://funmeta.oebiotech.com/network/212542	HMDB0259133		129631760	OCC1OC(=O)C(CO)OC(=O)C(CO)OC1=O	JQPUZFQXVWGXAZ-UHFFFAOYSA-N	Organic acids and derivatives	Carboxylic acids and derivatives	Tricarboxylic acids and derivatives	Level 2	36	88.704	0		M-H2O-H	C9H12O9	-9.49486	1.27396	11.215	10.2604	0.954539	1.93796	Up	0.00125924	0.0101644	11.1469	11.0223	11.4607	11.3361	11.1142	11.2096	9.28672	10.5488	10.319	10.4956	10.6735	10.239
0.69_102.0562m/z	102.056	0.687033	neg	Tromethamine	197046	http://funmeta.oebiotech.com/network/197046	HMDB0240288	43366	6503	NC(CO)(CO)CO	LENZDBCJOHFCAS-UHFFFAOYSA-N	Organic nitrogen compounds	Organonitrogen compounds	Amines	Level 2	53	94.6553	0	53.1531, 59.0139, 61.9885, 67.9471, 74.962, 75.3341, 79.9145, 89.2538, 89.382, 102.0562	M-H2O-H	C4H11NO3	1.10575	1.14088	10.865	10.0934	0.771566	1.70712	Up	0.00133718	0.0107638	10.9175	10.9904	11.0644	10.5179	11.2663	10.4335	9.78853	10.1217	10.4176	9.81181	10.4243	9.99678
12.58_321.2054m/z	321.205	12.5762	pos	Dodecyl gallate	62083	http://funmeta.oebiotech.com/network/62083	HMDB0038720	93375	14425	CCCCCCCCCCCCOC(=O)C1=CC(O)=C(O)C(O)=C1	RPWFJAMTCNSJKK-UHFFFAOYSA-N	Benzenoids	Benzene and substituted derivatives	Benzoic acids and derivatives	Level 4	41.5	91.2269	18.4	227.6877, 245.2272, 263.2365, 280.2638, 283.6670, 285.9923, 317.1718, 319.3173, 321.1289, 321.2021	M+H-H2O	C19H30O5	-1.82093	1.37122	10.9541	12.049	-1.09489	0.468173	Down	0.00136503	0.0109577	11.4137	10.4504	10.3334	11.1344	11.2394	11.1534	11.2722	12.3064	12.3997	12.2497	12.1602	11.9059
0.69_258.0381m/z	258.038	0.687033	neg	Glucosamine 6-phosphate	47474	http://funmeta.oebiotech.com/network/47474	HMDB0001254	6111	439217	N[C@H]1[C@@H](O)O[C@H](COP(O)(O)=O)[C@@H](O)[C@@H]1O	XHMJOUIAFHJHBW-UKFBFLRUSA-N	Organic oxygen compounds	Organooxygen compounds	Carbohydrates and carbohydrate conjugates	Level 2	47.7	91.4741	0		M-H	C6H14NO8P	-1.32879	1.29435	10.7054	9.71371	0.991728	1.98857	Up	0.00138681	0.0110718	10.5985	10.7817	11.2118	10.3115	11.1513	10.1778	9.34328	10.1211	9.96482	9.50637	10.0069	9.33981
1.05_286.0965m/z	286.097	1.04977	pos	3',4'-Dihydrodiol	52504	http://funmeta.oebiotech.com/network/52504	HMDB0013895	85300	131750719	OC1C=CC(=CC1O)[C@]1(NC(=O)NC1=O)C1=CC=CC=C1	FEEKFEKCXIDMIS-KOHJWAIASA-N	Organoheterocyclic compounds	Azolidines	Imidazolidines	Level 4	37.2	90.5538	0		M+	C15H14N2O4	4.10113	1.47986	12.4127	13.6996	-1.28692	0.409824	Down	0.0014643	0.0116586	12.311	12.7827	12.5713	12.0636	12.1484	12.5993	14.7497	14.036	13.9229	13.3957	12.9296	13.164
10.74_319.2241m/z	319.224	10.7383	pos	9S-HODE	3142	http://funmeta.oebiotech.com/network/3142	HMDB0004670	45662	5312830	C(CCCCCCC[C@H](O)/C=C/C=C\CCCCC)(=O)O	NPDSHTNEKLQQIJ-UINYOVNOSA-N	Lipids and lipid-like molecules	Fatty Acyls	Lineolic acids and derivatives	Level 2	58	93.8605	0	280.8394, 281.3021, 281.8455, 289.9920, 294.6988, 298.3852, 299.1828, 319.1383, 319.1671, 319.2217	M+Na	C18H32O3	-0.968619	0.785327	16.1251	16.485	-0.359947	0.779193	Down	0.00148474	0.0117451	16.2077	16.3014	16.2644	16.092	16.0088	15.8761	16.6538	16.5942	16.4613	16.4826	16.3441	16.374
11.80_319.2277m/z	319.228	11.7969	neg	(Z)-Stellettic acid B	3328	http://funmeta.oebiotech.com/network/3328			10914199	C([C@@H](OC)CCC#C/C=C\CCCC(C)CCCCC=C)(=O)O	KHBWVVURFCWYNT-YAALGORWSA-N	Lipids and lipid-like molecules	Fatty Acyls	Fatty acids and conjugates	Level 2	55.6	90.6374	0		M-H	C20H32O3	-0.618254	1.28262	10.1673	9.19657	0.970695	1.95978	Up	0.00148722	0.0117451	10.7756	9.55333	9.63286	10.3152	10.3258	10.4008	9.7254	9.13506	9.23657	9.00018	9.01996	9.06225
14.49_311.1258m/z	311.126	14.4939	pos	Islatravir	207920	http://funmeta.oebiotech.com/network/207920	HMDB0253596		23089638	NC1=NC(F)=NC2=C1N=CN2C1CC(O)C(CO)(O1)C#C	IKKXOSBHLYMWAE-UHFFFAOYSA-N	Organoheterocyclic compounds	Imidazopyrimidines	Purines and purine derivatives	Level 4	37.7	90.6777	0		M+NH4	C12H12FN5O3	-1.6386	1.22199	12.1772	13.0452	-0.867914	0.547939	Down	0.00149977	0.0118122	12.324	12.4792	12.4285	12.2734	11.7603	11.7981	13.4443	13.437	13.2274	12.8906	12.6418	12.6299
0.61_157.0801m/z	157.08	0.606	pos	4-Mercapto-ethyl-pyridine	201821	http://funmeta.oebiotech.com/network/201821	HMDB0246484		19066657	CCC1=CC(=S)C=CN1	HIJXBFJPIKJPAF-UHFFFAOYSA-N	Organoheterocyclic compounds	Pyridines and derivatives	Hydropyridines	Level 4	36.8	89.8039	0		M+NH4	C7H9NS	4.81561	1.28884	10.2403	11.2109	-0.970641	0.510279	Down	0.00151142	0.011872	10.2616	10.1181	10.5822	10.3341	10.247	9.89854	11.8873	10.8426	11.7668	10.9612	11.1306	10.6769
5.15_461.1825n	462.19	5.15212	pos	Biotin pantothenate	204207	http://funmeta.oebiotech.com/network/204207	HMDB0249228			CC(C)(CO)C(O)C(=O)NCCC(=O)OOC(=O)CCCCC1SCC2NC(=O)NC12	PETSICGBKKBXMR-UHFFFAOYSA-N	Organoheterocyclic compounds	Biotin and derivatives	Unclassified	Level 4	40.1	91.5975	10.9	289.0494, 298.1107, 306.0733, 315.1369, 316.1225, 333.1477, 387.1577, 399.1609, 445.1665, 462.1910	M+H, M+Na	C19H31N3O8S	-1.51591	1.18877	16.3071	15.4822	0.824866	1.77137	Up	0.00153174	0.0119796	15.8438	16.3332	16.3706	16.5571	16.5525	16.1851	16.1843	15.4943	15.2844	15.1596	15.1783	15.5922
0.92_201.0018m/z	201.002	0.92	neg	2-Amino-1,3,4-thiadiazole	200423	http://funmeta.oebiotech.com/network/200423	HMDB0244972			NC1=NN=CS1	QUKGLNCXGVWCJX-UHFFFAOYSA-N	Organoheterocyclic compounds	Azoles	Thiadiazoles	Level 4	37.9	91.8867	0		2M-H	C2H3N3S	-2.1351	0.996028	11.7725	11.1895	0.582951	1.49791	Up	0.00153333	0.0119796	11.6225	11.9229	11.7032	11.8071	11.7286	11.8505	10.6318	11.3978	11.0502	11.3378	11.493	11.2264
2.77_218.1033m/z	218.103	2.7724	neg	D-Pantothenic acid	46931	http://funmeta.oebiotech.com/network/46931	HMDB0000210	241	6613	CC(C)(CO)[C@@H](O)C(=O)NCCC(O)=O	GHOKWGTUZJEAQD-ZETCQYMHSA-N	Organic oxygen compounds	Organooxygen compounds	Alcohols and polyols	Level 1	73	97.8763	85.2	172.0351, 175.8567, 176.4570, 179.1883, 196.0584, 197.0997, 197.2773, 200.5465, 210.4924, 218.1031	M-H	C9H17NO5	-0.256741	1.13044	15.2661	14.5031	0.763082	1.69711	Up	0.00156171	0.0121689	15.2803	15.2462	15.2152	15.2598	15.1749	15.4205	13.6697	14.8559	14.6756	14.677	14.6737	14.4664
10.29_526.3131m/z	526.313	10.292	neg	LPC(0:0/15:0)	594707	http://funmeta.oebiotech.com/network/594707			165415602	CCCCCCCCCCCCCCC(=O)O[C@H](CO)COP(=O)([O-])OCC[N+](C)(C)C	AGHWJZIEMKQLQP-JOCHJYFZSA-N	Lipids and lipid-like molecules	Glycerophospholipids	Glycerophosphocholines	Level 2	56.2	86.1351	0		M+FA-H	C23H48NO7P	-4.12724	1.97719	9.53508	7.22884	2.30625	4.94595	Up	0.00159199	0.0123718	10.5064	7.22884	8.76976	9.81142	10.6611	10.233	7.22884	7.22884	7.22884	7.22884	7.22884	7.22884
2.20_368.0337m/z	368.034	2.1961	neg	Amidosulfuron	277066	http://funmeta.oebiotech.com/network/277066		68700	91777	CN(S(=O)(=O)C)S(=O)(=O)NC(=O)NC1=NC(=CC(=N1)OC)OC	CTTHWASMBLQOFR-UHFFFAOYSA-N	Organic oxygen compounds	Organooxygen compounds	Ethers	Level 4	36.8	84.7463	0		M-H	C9H15N5O7S2	-0.729745	0.921938	11.0504	11.5528	-0.502463	0.705901	Down	0.00161677	0.0125125	11.0662	10.9715	10.9407	11.0489	11.0171	11.2579	11.9029	11.6016	11.7059	11.1391	11.3786	11.5889
1.18_305.0975m/z	305.098	1.184	pos	Spaglumic Acid	47377	http://funmeta.oebiotech.com/network/47377	HMDB0001067		188803	CC(=O)N[C@@H](CC(O)=O)C(=O)N[C@@H](CCC(O)=O)C(O)=O	OPVPGKGADVGKTG-BQBZGAKWSA-N	Organic acids and derivatives	Carboxylic acids and derivatives	Amino acids, peptides, and analogues	Level 4	43.3	94.8876	23.3	263.8769, 263.9000, 264.8733, 269.0756, 276.8963, 276.9150, 281.8743, 282.8661, 282.8830, 304.8897	M+H	C11H16N2O8	-1.38795	0.894419	14.0104	13.5376	0.472754	1.38776	Up	0.00161867	0.0125125	14.0902	13.7463	14.1655	14.0959	13.887	14.0775	13.656	13.7059	13.3438	13.8183	13.2772	13.4246
13.39_371.1007m/z	371.101	13.3945	pos	N-[1-(2-Cyclopropylethyl)-6-fluoro-4-hydroxy-2-oxo-1,2-dihydroquinoline-3-carbonyl]glycine	207366	http://funmeta.oebiotech.com/network/207366	HMDB0252957	841378	54685147	OC(=O)CNC(=O)C1=C(O)C2=C(C=CC(F)=C2)N(CCC2CC2)C1=O	TYHRZQVUPPODPT-UHFFFAOYSA-N	Organic acids and derivatives	Carboxylic acids and derivatives	Amino acids, peptides, and analogues	Level 4	39.1	97.4967	0		M+Na	C17H17FN2O5	-1.84668	1.1291	10.1733	10.9212	-0.747942	0.595452	Down	0.00164447	0.0126785	10.4378	10.7017	10.0734	9.75771	9.70973	10.3591	10.9417	11.1509	11.0338	10.9432	10.7329	10.7248
1.38_175.1189m/z	175.119	1.37913	pos	V-Pyrro/NO	212983	http://funmeta.oebiotech.com/network/212983	HMDB0259734	62984	5051378	[O-][N+](=NOC=C)N1CCCC1	RJWXCQACZTVGIN-UHFFFAOYSA-N	Organoheterocyclic compounds	Pyrrolidines	Unclassified	Level 4	38.3	92.1954	0		M+NH4	C6H11N3O2	-0.64304	1.92911	7.22884	9.4198	-2.19097	0.219005	Down	0.00165588	0.0127329	7.22884	7.22884	7.22884	7.22884	7.22884	7.22884	10.774	10.079	9.81697	9.8908	7.22884	8.72919
5.59_200.0471m/z	200.047	5.58503	pos	Tryptophol	48105	http://funmeta.oebiotech.com/network/48105	HMDB0003447	6932	10685	OCCC1=CNC2=C1C=CC=C2	MBBOMCVGYCRMEA-UHFFFAOYSA-N	Organoheterocyclic compounds	Indoles and derivatives	Indoles	Level 2	47.2	89.1777	0		M+K	C10H11NO	-0.716258	0.681471	11.7116	11.4387	0.272884	1.20822	Up	0.00169865	0.0130274	11.6073	11.6853	11.8594	11.6769	11.6716	11.7688	11.3	11.4532	11.2827	11.5423	11.4424	11.6115
12.83_301.0748m/z	301.075	12.8337	pos	9-dimethylarsinoyl-nonanoic acid	26	http://funmeta.oebiotech.com/network/26			138454165	C(CCCCCCCC(=O)O)[As](C)(=O)C	KCRYGWREJDRGBG-UHFFFAOYSA-N	Lipids and lipid-like molecules	Fatty Acyls	Fatty acids and conjugates	Level 4	38.9	96.7263	1.04	259.3820, 274.0081, 277.3897, 283.1772, 283.2614, 283.2838, 284.1790, 300.2905, 300.9915, 301.0736	M+Na	C11H23AsO3	-2.53774	0.770127	16.0729	16.4209	-0.347986	0.78568	Down	0.00171462	0.0131155	16.1	16.2123	16.1874	16.0679	15.949	15.9208	16.6009	16.5705	16.4916	16.3919	16.2533	16.2171
2.60_478.1694m/z	478.169	2.59637	pos	Tryptophol [xylosyl-(1->6)-glucoside]	63954	http://funmeta.oebiotech.com/network/63954	HMDB0040825	95287	131752948	OC1COC(OCC2OC(OCCC3=CNC4=CC=CC=C34)C(O)C(O)C2O)C(O)C1O	ONVGARFWQRCLML-UHFFFAOYSA-N	Organic oxygen compounds	Organooxygen compounds	Carbohydrates and carbohydrate conjugates	Level 4	37.5	87.4327	2.53	362.1802, 374.8740, 380.1474, 380.1931, 384.5432, 389.4366, 394.6674, 470.9853, 471.1595, 478.1700	M+Na	C21H29NO10	2.2244	0.97115	12.6055	13.1631	-0.557617	0.679423	Down	0.00176024	0.0134293	12.6125	12.4851	12.7032	12.5511	12.4069	12.8742	13.529	13.2145	13.348	12.8128	12.8654	13.2089
10.48_452.2767m/z	452.277	10.4773	pos	PE(16:1/0:0)	21171	http://funmeta.oebiotech.com/network/21171	HMDB0011504	62290	52925129	[C@](COP(=O)(O)OCCN)([H])(O)COC(CCCCCCC/C=C\CCCCCC)=O	DSOWUEHXZJUNID-WHXUGTBJSA-N	Lipids and lipid-like molecules	Glycerophospholipids	Glycerophosphoethanolamines	Level 4	38.7	94.5974	0		M+H	C21H42NO7P	-1.0587	1.6788	11.2664	12.9496	-1.68313	0.311406	Down	0.00178002	0.0135097	11.8224	10.1552	9.99653	12.0072	11.8976	11.7197	12.5193	12.6285	13.0443	13.051	13.1621	13.2922
10.91_837.1874m/z	837.187	10.9147	neg	Cyanidin 7-arabinoside	61459	http://funmeta.oebiotech.com/network/61459	HMDB0037989	92773	131752265	OC1COC(\[O+]=C2/C=C(O)C3=CC(O)=C(OC3=C2)C2=CC(O)=C(O)C=C2)C(O)C1O	ITSUAAYFFATPLH-UHFFFAOYSA-O	Phenylpropanoids and polyketides	Flavonoids	Hydroxyflavonoids	Level 4	44.5	94.9082	29.2	633.0062, 638.5407, 647.1953, 651.1364, 671.1392, 684.8154, 694.6052, 749.5074, 836.5449, 837.1878	2M-H	C20H19O10+	-1.19106	0.698687	15.5076	15.2204	0.28719	1.22026	Up	0.00179755	0.0135805	15.4405	15.74	15.5861	15.3404	15.5305	15.4078	15.296	15.253	15.0681	15.1873	15.2939	15.224
12.55_338.1948m/z	338.195	12.5533	neg	Bursin	204395	http://funmeta.oebiotech.com/network/204395	HMDB0249447		3336368	NCCCCC(N)C(=O)NC(CC1=CNC=N1)C(=O)NCC(N)=O	DIBAKBGYJUCGDL-UHFFFAOYSA-N	Organic acids and derivatives	Carboxylic acids and derivatives	Amino acids, peptides, and analogues	Level 4	39.3	97.3886	0		M-H	C14H25N7O3	0.652272	1.45859	9.55913	10.8186	-1.25952	0.417684	Down	0.00179864	0.0135805	10.1397	8.57501	8.85702	10.0694	10.133	9.58069	10.503	10.6964	11.2375	10.815	10.8826	10.7773
10.74_453.3812n	454.389	10.7383	pos	(13Z)-Eicoseneoylcarnitine	198110	http://funmeta.oebiotech.com/network/198110	HMDB0241571			CCCCCCC=CCCCCCCCCCCCC(=O)OC(CC([O-])=O)C[N+](C)(C)C	NUMUVTLHJBZROV-UHFFFAOYSA-N	Lipids and lipid-like molecules	Fatty Acyls	Fatty acid esters	Level 4	44.5	96.4448	27.5	313.2744, 325.2374, 383.3337, 395.3148, 413.2661, 436.2823, 454.2917, 454.3126, 454.3208, 454.3894	M+H, M+Na	C27H51NO4	-1.25385	1.74367	14.6967	16.5084	-1.81168	0.284859	Down	0.00180676	0.0136066	15.0084	13.6731	13.6513	15.229	15.2992	15.3193	15.2127	16.304	16.8425	16.866	16.9534	16.8717
2.55_189.1232m/z	189.123	2.54538	pos	Glycylleucine	47205	http://funmeta.oebiotech.com/network/47205	HMDB0000759	5727	92843	CC(C)C[C@H](NC(=O)CN)C(O)=O	DKEXFJVMVGETOO-LURJTMIESA-N	Organic acids and derivatives	Carboxylic acids and derivatives	Amino acids, peptides, and analogues	Level 1	58.4	95.3521	86.7	121.9667, 125.0962, 132.1021, 143.1179, 162.9501, 166.9435, 166.9818, 189.0530, 189.1113, 189.1255	M+H	C8H16N2O3	-0.710597	1.25677	12.0736	13.0189	-0.945253	0.519338	Down	0.00182383	0.0136998	12.0314	12.1102	12.2448	12.1149	11.7699	12.1704	13.9694	12.891	12.9276	12.4362	12.7166	13.1724
3.76_181.0508m/z	181.051	3.75807	neg	Hydroxyphenyllactic acid	47202	http://funmeta.oebiotech.com/network/47202	HMDB0000755	34515	9378	OC(CC1=CC=C(O)C=C1)C(O)=O	JVGVDSSUAVXRDY-UHFFFAOYSA-N	Phenylpropanoids and polyketides	Phenylpropanoic acids	Unclassified	Level 2	48.3	96.9386	0		M-H	C9H10O4	0.818788	1.20158	10.151	11.0009	-0.849804	0.55486	Down	0.00184485	0.0138221	10.5335	10.6298	9.65838	10.0196	9.82849	10.2366	10.6873	11.0772	11.2296	10.5697	11.0698	11.3715
2.01_279.1733m/z	279.173	2.00597	pos	9-((3-Dimethylaminopropyl)amino)acridine	204622	http://funmeta.oebiotech.com/network/204622	HMDB0249727	420182	14169	CN(C)CCCNC1=C2C=CC=CC2=NC2=CC=CC=C12	VJGUBCUGFXDMEX-UHFFFAOYSA-N	Organoheterocyclic compounds	Quinolines and derivatives	Benzoquinolines	Level 4	36	81.3064	0		M+	C18H21N3	-0.985624	1.96183	7.76907	10.0554	-2.28628	0.205003	Down	0.00186292	0.0139218	7.22884	7.22884	8.79713	8.90194	7.22884	7.22884	11.8312	10.0634	10.3101	9.51939	8.67287	9.9352
2.21_164.0719m/z	164.072	2.20735	neg	L-Phenylalanine	46902	http://funmeta.oebiotech.com/network/46902	HMDB0000159	28	6140	N[C@@H](CC1=CC=CC=C1)C(O)=O	COLNVLDHVKWLRT-QMMMGPOBSA-N	Organic acids and derivatives	Carboxylic acids and derivatives	Amino acids, peptides, and analogues	Level 1	71.1	96.924	82.9	146.2010, 146.6510, 147.0334, 147.0453, 155.2819, 156.0422, 156.2359, 163.8969, 164.0353, 164.0718	M-H	C9H11NO2	1.35141	0.990018	11.8566	12.4417	-0.585092	0.666607	Down	0.00189142	0.0140988	11.9281	11.7321	11.6945	11.8512	11.884	12.0498	12.9527	12.4244	12.621	12.0329	12.2485	12.3709
4.41_320.1403n	343.13	4.41498	pos	Formylfusarochromanone	62287	http://funmeta.oebiotech.com/network/62287	HMDB0038970	93578	131752501	CC1(C)CC(=O)C2=C(N)C(=CC=C2O1)C(=O)CC(CO)NC=O	ZSARLQOBZZVZSB-UHFFFAOYSA-N	Organoheterocyclic compounds	Benzopyrans	1-benzopyrans	Level 2	39.8	88.2722	0		M+H-H2O, M+Na	C16H20N2O5	9.70102	1.45289	10.3182	9.05526	1.2629	2.39978	Up	0.00192771	0.0142963	9.60655	10.4315	11.5833	9.94728	9.93839	10.4019	9.03752	9.52787	9.09282	8.76965	9.04952	8.85419
4.78_195.0638m/z	195.064	4.77767	neg	2,6-Diaminopurine	200937	http://funmeta.oebiotech.com/network/200937	HMDB0245509	344623	30976	NC1=NC2=C(NC=N2)C(N)=N1	MSSXOMSJDRHRMC-UHFFFAOYSA-N	Organoheterocyclic compounds	Imidazopyrimidines	Purines and purine derivatives	Level 4	39.1	97.3342	0	158.5909, 162.7569, 167.0696, 173.9180, 185.5356, 185.7715, 187.8308, 192.4445, 193.2922, 195.0640	M+FA-H	C5H6N6	1.44128	0.675608	10.5145	10.2419	0.272597	1.20798	Up	0.00194338	0.0143761	10.5263	10.2719	10.4404	10.5422	10.6171	10.6889	10.1445	10.295	10.317	10.1934	10.2827	10.2187
12.20_407.2026m/z	407.203	12.2001	neg	Teneligliptin	212260	http://funmeta.oebiotech.com/network/212260	HMDB0258815		22028937	CC1=NN(C(=C1)N1CCN(CC1)C1CNC(C1)C(=O)N1CCSC1)C1=CC=CC=C1	WGRQANOPCQRCME-UHFFFAOYSA-N	Organic acids and derivatives	Carboxylic acids and derivatives	Amino acids, peptides, and analogues	Level 4	36.3	82.1565	0		M-H2O-H	C22H30N6OS	0.498964	1.73458	9.06814	10.883	-1.81491	0.284223	Down	0.0019512	0.0143975	9.63603	8.35233	7.22884	9.55738	9.96262	9.67166	11.0809	10.7927	10.8868	10.8747	10.9693	10.6939
10.36_552.4019m/z	552.402	10.3582	pos	PC(O-18:0/2:0)	19559	http://funmeta.oebiotech.com/network/19559		40120	2733535	[C@](COP(=O)([O-])OCC[N+](C)(C)C)([H])(OC(C)=O)COCCCCCCCCCCCCCCCCCC	ZXCIEWBDUAPBJF-MUUNZHRXSA-N	Lipids and lipid-like molecules	Glycerophospholipids	Glycerophosphocholines	Level 4	37.1	86.5665	0		M+H	C28H58NO7P	-0.827698	2.09082	13.7212	11.1425	2.57862	5.97367	Up	0.00204202	0.0149516	13.1249	14.8272	12.9006	12.3215	14.6076	14.5451	12.6025	9.44893	10.4957	11.6579	10.9612	11.689
9.78_351.2175m/z	351.217	9.77882	neg	PGH2	3642	http://funmeta.oebiotech.com/network/3642	HMDB0001381	3495	445049	[C@H]1(/C=C/[C@@H](O)CCCCC)[C@@H]2OO[C@@H](C2)[C@@H]1C/C=C\CCCC(=O)O	YIBNHAJFJUQSRA-YNNPMVKQSA-N	Lipids and lipid-like molecules	Fatty Acyls	Eicosanoids	Level 2	53.3	88.0572	0		M-H	C20H32O5	-0.639754	1.54172	9.1063	7.7053	1.401	2.64085	Up	0.00204917	0.0149516	8.93385	8.75649	9.23049	9.43273	9.55628	8.72797	8.89366	7.22884	7.22884	7.22884	8.42279	7.22884
10.50_368.3519m/z	368.352	10.5012	pos	Oleoylcholine	197242	http://funmeta.oebiotech.com/network/197242	HMDB0240596		59040790	CCCCCCCC\C=C/CCCCCCCC(=O)OCC[N+](C)(C)C	PVXGXBXEHLTWOE-SEYXRHQNSA-N	Organic nitrogen compounds	Organonitrogen compounds	Quaternary ammonium salts	Level 3	55.6	96.0183	85.2	135.1162, 137.1325, 139.1108, 147.1163, 149.1318, 161.1317, 233.0375, 309.2790, 327.0783, 368.3526	M+	C23H46NO2+	-2.74209	1.66042	15.0927	16.7378	-1.64509	0.319726	Down	0.00205117	0.0149516	15.7889	14.2223	14.0865	15.5215	15.548	15.3889	15.6928	16.3405	17.231	17.3924	17.0671	16.7029
0.77_136.0617m/z	136.062	0.77335	pos	N-(4,6-diaminopyrimidin-5-yl)formamide	48313	http://funmeta.oebiotech.com/network/48313	HMDB0004816	7080	114926	NC1=NC=NC(N)=C1NC=O	MVYUVUOSXNYQLL-UHFFFAOYSA-N	Organoheterocyclic compounds	Diazines	Pyrimidines and pyrimidine derivatives	Level 1	51	96.3775	53.8	126.8784, 128.0450, 129.1584, 130.3838, 131.6033, 131.9742, 135.0908, 136.0222, 136.0456, 136.0619	M+H-H2O	C5H7N5O	-0.429	0.746815	16.0375	15.6966	0.340992	1.26663	Up	0.00205187	0.0149516	16.1923	15.9937	15.8554	16.1612	16.0174	16.0053	15.5616	15.7344	15.8056	15.5424	15.5893	15.9459
1.26_261.0528m/z	261.053	1.26375	neg	5-Fluorouridine	82298	http://funmeta.oebiotech.com/network/82298	HMDB0060396	71273	9427	OC[C@H]1O[C@H]([C@H](O)[C@@H]1O)N1C=C(F)C(=O)NC1=O	FHIDNBAQOFJWCA-UAKXSSHOSA-N	Nucleosides, nucleotides, and analogues	Pyrimidine nucleosides	Unclassified	Level 4	40.4	95.9561	6.31	228.1700, 237.8238, 247.5430, 247.8712, 254.2577, 255.8652, 257.2331, 260.5282, 260.8731, 261.0519	M-H	C9H11FN2O6	-0.100417	0.966392	12.5829	12.021	0.561912	1.47622	Up	0.00206734	0.0150268	12.3796	12.6587	12.4004	12.7163	12.5084	12.8338	12.0039	11.6815	12.2873	12.4092	11.9388	11.805
11.14_456.4041m/z	456.404	11.1418	pos	5-methylnonadecanoylcarnitine	197462	http://funmeta.oebiotech.com/network/197462	HMDB0240906			CCCCCCCCCCCCCCC(C)CCCC(=O)OC(CC([O-])=O)C[N+](C)(C)C	CQVQEXQVKBCQIR-UHFFFAOYSA-N	Lipids and lipid-like molecules	Fatty Acyls	Fatty acid esters	Level 1	64.1	94.7076	58.4	384.0796, 393.9106, 397.2487, 397.3303, 429.3509, 429.5878, 434.9771, 435.8899, 456.3249, 456.4052	M+H	C27H53NO4	-1.28686	1.70713	13.3042	15.0581	-1.7539	0.2965	Down	0.00207535	0.0150476	13.5412	12.1984	12.3235	13.8475	13.9445	13.9704	13.8829	14.7529	15.2992	15.4831	15.4856	15.4451
0.77_248.1129m/z	248.113	0.77335	pos	Malonylcarnitine	47804	http://funmeta.oebiotech.com/network/47804	HMDB0002095	6484	91825606	C[N+](C)(C)C[C@@H](CC([O-])=O)OC(=O)CC(O)=O	ZGNBLKBZJBJFDG-SSDOTTSWSA-N	Lipids and lipid-like molecules	Fatty Acyls	Fatty acid esters	Level 2	39.8	88.0169	0		M+H	C10H17NO6	0.111718	1.69884	9.74892	8.00678	1.74215	3.34533	Up	0.00208328	0.0150677	9.14849	9.78224	10.2538	9.02136	10.309	9.9786	8.50424	9.15674	8.69317	7.22884	7.22884	7.22884
4.68_522.2475m/z	522.248	4.68203	pos	Deacetyl-19-epi-cytochalasin P1	28358	http://funmeta.oebiotech.com/network/28358				[C@@H]1(C)[C@](O)(C)[C@@H](O)[C@]2([H])C=CC[C@H](C)C(=O)[C@@](O)(C)[C@H]3O[C@@H]3[C@@H](O)[C@@]32C(=O)N[C@@H](CC2C=CC=CC=2)[C@]13[H]	VONKVCPSJREWST-BGYXLGGQSA-N	Organoheterocyclic compounds	Isoindoles and derivatives	Unclassified	Level 3	50.9	87.8819	69.5	357.1843, 393.3164, 420.2384, 431.6879, 444.8988, 463.6574, 463.7878, 486.2274, 504.2350, 522.2462	M+Na	C28H37NO7	2.60485	1.28361	12.2819	11.2835	0.998402	1.99779	Up	0.00208849	0.015068	12.1238	11.8712	12.067	12.4337	12.4834	12.7125	10.3219	11.3069	11.7802	11.3153	11.3914	11.5853
0.75_229.1181m/z	229.118	0.750333	pos	Prolylhydroxyproline	48836	http://funmeta.oebiotech.com/network/48836	HMDB0006695	58518	11902892	O[C@@H]1C[C@H](N(C1)C(=O)[C@@H]1CCCN1)C(O)=O	ONPXCLZMBSJLSP-CSMHCCOUSA-N	Organic acids and derivatives	Carboxylic acids and derivatives	Amino acids, peptides, and analogues	Level 4	41.2	94.754	12.4	188.9244, 193.9304, 205.9274, 206.8908, 206.9602, 210.9314, 211.9409, 224.9012, 229.0260, 229.1212	M+H	C10H16N2O4	-0.883928	0.810533	12.3017	12.6999	-0.398253	0.758777	Down	0.00209749	0.0150957	12.2534	12.1317	12.2893	12.2931	12.3901	12.4525	13.0237	12.6592	12.6383	12.6065	12.4215	12.8503
9.84_467.3008n	468.308	9.84438	pos	1-Myristoyl-sn-glycero-3-phosphocholine	19827	http://funmeta.oebiotech.com/network/19827	HMDB0010379	40278	460604	[C@](COP(=O)([O-])OCC[N+](C)(C)C)([H])(O)COC(CCCCCCCCCCCCC)=O	VXUOFDJKYGDUJI-OAQYLSRUSA-N	Lipids and lipid-like molecules	Glycerophospholipids	Glycerophosphocholines	Level 1	65.2	94.333	94.5	391.2177, 395.3299, 397.2739, 402.2674, 416.3653, 427.2199, 430.8340, 433.6112, 450.2996, 468.3085	M+H, M+Na	C22H46NO7P	-0.813594	1.34748	14.3511	13.2522	1.09891	2.14193	Up	0.00214263	0.0153827	14.7186	13.8447	13.7226	14.6946	14.6061	14.52	12.3693	13.0608	13.5493	13.5284	13.6614	13.3439
2.11_135.0028m/z	135.003	2.1066	pos	1,1,1,3,3,3-Hexafluoropropane	199566	http://funmeta.oebiotech.com/network/199566	HMDB0244039	328030	12722	FC(F)(F)CC(F)(F)F	NSGXIBWMJZWTPY-UHFFFAOYSA-N	Organohalogen compounds	Organofluorides	Unclassified	Level 4	39.7	98.8195	0		M+H-H2O	C3H2F6	-0.191707	0.913253	11.4055	10.9056	0.499888	1.4141	Up	0.00215436	0.0153885	11.3177	11.3997	11.5028	11.4936	11.3591	11.3602	10.7858	10.9303	10.7617	11.4702	10.8137	10.6721
1.29_198.0384m/z	198.038	1.28817	neg	Thiolanilide	514020	http://funmeta.oebiotech.com/network/514020		96349	66733	C1=CC=C2C=C(C=CC2=C1)NC(=O)CS	SGMHGVVTMOGJMX-UHFFFAOYSA-N	Benzenoids	Naphthalenes	Unclassified	Level 4	37.1	86.3057	0		M-H2O-H	C12H11NOS	0.655276	0.90504	9.83612	10.3319	-0.495822	0.709158	Down	0.00215905	0.0153885	9.83531	10.1066	9.68063	9.7369	9.99934	9.65795	10.0643	10.3365	10.2977	10.4192	10.7298	10.144
2.21_249.0491m/z	249.049	2.20735	neg	zardaverine	213200	http://funmeta.oebiotech.com/network/213200	HMDB0259989			COC1=C(OC(F)F)C=CC(=C1)C1=NNC(=O)C=C1	HJMQDJPMQIHLPB-UHFFFAOYSA-N	Organoheterocyclic compounds	Diazines	Pyridazines and derivatives	Level 4	36.8	88.4024	0		M-H2O-H	C12H10F2N2O3	3.77922	1.02893	10.1019	10.7446	-0.642664	0.640529	Down	0.00215924	0.0153885	10.0844	9.89739	9.93681	10.0379	10.3722	10.2831	11.2631	10.6336	10.8128	10.2343	10.6829	10.841
14.27_410.1614m/z	410.161	14.2743	neg	Nequinate	56228	http://funmeta.oebiotech.com/network/56228	HMDB0031754	87920	26383	CCCCC1=CC2=C(NC=C(C(=O)OC)C2=O)C=C1OCC1=CC=CC=C1	NNOPDLNHPOLRRE-UHFFFAOYSA-N	Organoheterocyclic compounds	Quinolines and derivatives	Quinolones and derivatives	Level 4	36.7	84.881	0		M+FA-H	C22H23NO4	1.25996	0.986535	9.24565	9.83752	-0.59188	0.663478	Down	0.00222974	0.0158523	9.07522	9.28092	9.47738	9.64805	9.10162	8.89068	9.67257	9.87726	9.48476	9.9749	10.0782	9.93745
1.31_282.0842m/z	282.084	1.3124	neg	Guanosine	46890	http://funmeta.oebiotech.com/network/46890	HMDB0000133	87	6802	NC1=NC2=C(N=CN2[C@@H]2O[C@H](CO)[C@@H](O)[C@H]2O)C(=O)N1	NYHBQMYGNKIUIF-UUOKFMHZSA-N	Nucleosides, nucleotides, and analogues	Purine nucleosides	Unclassified	Level 1	58.5	96.0491	91	237.8977, 239.0399, 243.7128, 244.2074, 249.3329, 250.9937, 258.8970, 271.6025, 280.9872, 282.0842	M-H	C10H13N5O5	-0.754665	1.45236	12.5983	13.8735	-1.27527	0.413148	Down	0.0022535	0.0159823	12.3538	12.7319	12.6663	12.5903	12.665	12.5823	15.2479	13.7392	14.0511	13.1177	13.2869	13.7985
9.55_396.3104m/z	396.31	9.54823	pos	(8Z)-10-Hydroxyhexadecenoylcarnitine	198023	http://funmeta.oebiotech.com/network/198023	HMDB0241480			CCCCCCC(O)C=CCCCCCCC(=O)OC(CC([O-])=O)C[N+](C)(C)C	RVVQPRSGYMIEEO-UHFFFAOYSA-N	Lipids and lipid-like molecules	Fatty Acyls	Fatty acid esters	Level 2	53.7	86.8115	0		M+H-H2O	C23H43NO5	-1.14897	1.97766	8.59971	10.9251	-2.3254	0.199519	Down	0.00226292	0.0159923	9.83247	7.22884	8.56696	8.33017	9.04564	8.5942	8.85998	11.3527	11.932	11.419	11.4539	10.5331
3.69_298.0964m/z	298.096	3.69475	pos	5'-Methylthioadenosine	47430	http://funmeta.oebiotech.com/network/47430	HMDB0001173	3425	439176	CSC[C@H]1O[C@H]([C@H](O)[C@@H]1O)N1C=NC2=C1N=CN=C2N	WUUGFSXJNOTRMR-IOSLPCCCSA-N	Nucleosides, nucleotides, and analogues	5'-deoxyribonucleosides	5'-deoxy-5'-thionucleosides	Level 1	62.1	90.535	83.6	179.0301, 212.4443, 217.5594, 223.9767, 229.0116, 256.9724, 280.2425, 287.5344, 297.9769, 298.0972	M+H	C11H15N5O3S	-1.34873	0.959111	16.1694	15.619	0.550387	1.46448	Up	0.00226922	0.0159923	15.8779	16.1591	16.4097	16.0156	16.1018	16.4523	15.2701	15.873	15.4264	15.6448	15.6071	15.8926
0.63_275.0375m/z	275.037	0.62855	pos	Tretazicar	212537	http://funmeta.oebiotech.com/network/212537	HMDB0259127	454041	89105	NC(=O)C1=CC(N2CC2)=C(C=C1[N+]([O-])=O)[N+]([O-])=O	WOCXQMCIOTUMJV-UHFFFAOYSA-N	Benzenoids	Benzene and substituted derivatives	Aniline and substituted anilines	Level 4	37.3	92.207	0		M+Na	C9H8N4O5	-4.78942	1.48914	9.76355	11.1201	-1.35658	0.390508	Down	0.00227132	0.0159923	9.54267	9.39264	9.53363	9.93879	10.2032	9.9704	12.6133	10.9215	11.0518	10.5718	10.9086	10.6538
10.04_363.2540m/z	363.254	10.0397	neg	7-undecynoic acid	1099	http://funmeta.oebiotech.com/network/1099		74271	5312734	C(CCCCCC#CCCC)(=O)O	HCVQILXMEVXFTC-UHFFFAOYSA-N	Lipids and lipid-like molecules	Fatty Acyls	Fatty acids and conjugates	Level 2	43.1	98.613	0		2M-H	C11H18O2	-0.281538	1.72482	9.64849	7.85266	1.79583	3.47215	Up	0.00228179	0.0160014	9.47929	9.26023	9.79103	9.68727	9.90021	9.77292	9.77699	7.22884	8.42363	7.22884	7.22884	7.22884
3.73_200.1213m/z	200.121	3.72798	pos	(R)-Methylphosphonofluoridic acid 1,2,2-trimethylpropyl ester	204442	http://funmeta.oebiotech.com/network/204442	HMDB0249500	66663	7305	CC(OP(C)(F)=O)C(C)(C)C	GRXKLBBBQUKJJZ-UHFFFAOYSA-N	Organic acids and derivatives	Organic phosphonic acids and derivatives	Phosphonic acid esters	Level 4	38.8	95.7332	0		M+NH4	C7H16FO2P	1.52345	0.768285	15.2737	14.9172	0.356538	1.28035	Up	0.00228356	0.0160014	15.2463	15.0317	15.366	15.2905	15.1889	15.5189	14.6926	14.9015	14.9725	15.1044	14.9753	14.8568
3.67_267.0713m/z	267.071	3.67135	pos	2-(2-Nitroimidazol-1-yl)-n-(3,3,3-trifluoropropyl)acetamide	206305	http://funmeta.oebiotech.com/network/206305	HMDB0251709		9993055	[O-][N+](=O)C1=NC=CN1CC(=O)NCCC(F)(F)F	ZMQGRZRWRQFMAN-UHFFFAOYSA-N	Organic 1,3-dipolar compounds	Allyl-type 1,3-dipolar organic compounds	Organic nitro compounds	Level 2	39.4	93.7019	0		M+H	C8H9F3N4O3	5.22488	1.63132	7.40629	9.03471	-1.62843	0.323441	Down	0.002319	0.0162108	7.22884	7.22884	7.22884	7.22884	7.22884	8.29354	10.8061	8.78613	8.89832	8.40562	8.62613	8.68598
1.26_283.0348m/z	283.035	1.26375	neg	D-Erythro-imidazole-glycerol-phosphate	51906	http://funmeta.oebiotech.com/network/51906	HMDB0012208	3374	440431	O[C@H](COP(O)(O)=O)[C@@H](O)C1=CNC=N1	HFYBTHCYPKEDQQ-RITPCOANSA-N	Organic acids and derivatives	Organic phosphoric acids and derivatives	Phosphate esters	Level 4	38.5	97.9307	0	121.0445, 133.0156, 146.9653, 150.0422, 151.0460, 228.3262, 230.3959, 258.4839, 264.3707, 283.0333	M+FA-H	C6H11N2O6P	4.51644	1.00898	11.3442	10.7281	0.616164	1.53279	Up	0.00234734	0.0163698	11.1471	11.5423	11.0673	11.3718	11.308	11.6288	10.7097	10.2722	10.8875	11.01	10.4749	11.0139
14.66_398.2909m/z	398.291	14.6579	neg	N-oleoyl alanine	8701	http://funmeta.oebiotech.com/network/8701		75506	44423663	C[C@]([H])(NC(CCCCCCC/C=C\CCCCCCCC)=O)C(=O)O	CHQZBIVWDKADIA-GDWUOILNSA-N	Organic acids and derivatives	Carboxylic acids and derivatives	Amino acids, peptides, and analogues	Level 4	37.2	87.0576	0		M+FA-H	C21H39NO3	-0.845867	1.75298	7.40778	9.25661	-1.84883	0.277618	Down	0.00236887	0.0164806	7.22884	7.22884	7.22884	7.22884	7.22884	8.30252	7.22884	9.2613	9.9322	9.54416	10.027	9.54615
8.55_223.1690m/z	223.169	8.54628	pos	Rishitin	59455	http://funmeta.oebiotech.com/network/59455	HMDB0035593		534260	CC1C(O)C(O)CC2=C1CC(CC2)C(C)=C	XSCYYIVXGBKTOC-UHFFFAOYSA-N	Organic oxygen compounds	Organooxygen compounds	Alcohols and polyols	Level 2	40.9	85.3897	0		M+H	C14H22O2	-1.08935	0.70028	9.52346	9.23061	0.292851	1.22506	Up	0.00238726	0.0165691	9.33922	9.4999	9.46491	9.70912	9.70749	9.42011	9.2768	9.32271	9.17558	9.08786	9.31247	9.20822
12.48_373.2108m/z	373.211	12.4754	pos	Leukotriene A3 methyl ester	267534	http://funmeta.oebiotech.com/network/267534		45636	16219566	CCCCCCCCC=CC=CC=CC1C(O1)CCCC(=O)OC	YOAQIJHBMIIBJM-NLAMMTFYSA-N	Lipids and lipid-like molecules	Fatty Acyls	Fatty acid esters	Level 2	40.1	92.7439	0.169	248.2256, 255.1027, 256.7283, 264.7735, 269.8664, 288.0524, 321.8095, 332.2177, 373.1668, 373.2095	M+K	C21H34O3	-9.38726	1.31616	11.0503	12.0827	-1.03239	0.488899	Down	0.00241729	0.0167331	11.7283	10.3476	10.9257	11.3214	10.8632	11.1153	12.2994	12.3171	12.5564	12.1773	11.7078	11.4379
1.16_184.0881m/z	184.088	1.16103	pos	Benzyl phenyl ether	204093	http://funmeta.oebiotech.com/network/204093	HMDB0249075			C(OC1=CC=CC=C1)C1=CC=CC=C1	BOTNYLSAWDQNEX-UHFFFAOYSA-N	Benzenoids	Phenol ethers	Unclassified	Level 4	38	94.3959	0		M+	C13H12O	-3.92002	1.5052	8.08059	9.46475	-1.38416	0.383112	Down	0.00242374	0.0167331	7.22884	8.43543	7.22884	8.48872	8.6508	8.4509	10.1925	9.73458	9.71744	9.32428	8.76436	9.05527
10.86_440.3136m/z	440.314	10.8571	pos	PE(O-16:0/0:0)	21237	http://funmeta.oebiotech.com/network/21237		46716	42607466	[C@](COP(=O)(O)OCCN)([H])(O)COCCCCCCCCCCCCCCCC	OKXWJISJKQKUTN-OAQYLSRUSA-N	Lipids and lipid-like molecules	Glycerophospholipids	Glycerophosphoethanolamines	Level 2	44.1	93.6572	0		M+H	C21H46NO6P	0.0271196	1.49275	12.2528	13.6017	-1.34896	0.392575	Down	0.00244678	0.0168223	12.5158	11.3676	11.3202	12.966	12.7579	12.5891	12.9465	13.773	13.9494	13.3095	13.9289	13.703
6.84_685.2005m/z	685.2	6.83658	neg	Plantamajoside	210460	http://funmeta.oebiotech.com/network/210460	HMDB0256632		4484595	OCC1OC(OC2C(O)C(OCCC3=CC=C(O)C(O)=C3)OC(CO)C2OC(=O)C=CC2=CC=C(O)C(O)=C2)C(O)C(O)C1O	KFEFLPDKISUVNR-UHFFFAOYSA-N	Phenylpropanoids and polyketides	Cinnamic acids and derivatives	Hydroxycinnamic acids and derivatives	Level 4	38	93.4396	0		M+FA-H	C29H36O16	3.06081	0.89794	12.0028	12.4861	-0.483278	0.71535	Down	0.00245504	0.0168395	12.2162	11.9041	11.9624	12.1621	11.8387	11.9335	12.6294	12.7081	12.5764	12.6422	12.3048	12.0557
2.78_264.0816m/z	264.082	2.77917	pos	Propetamphos	279705	http://funmeta.oebiotech.com/network/279705		72453	5372405	CCNP(=S)(OC)OC(=CC(=O)OC(C)C)C	BZNDWPRGXNILMS-VQHVLOKHSA-N	Lipids and lipid-like molecules	Fatty Acyls	Fatty acid esters	Level 4	37.9	90.5162	0	202.3490, 203.0113, 214.9627, 216.0606, 223.0641, 225.0430, 242.6979, 246.0716, 249.8697, 264.0821	M+H-H2O	C10H20NO4PS	-0.725798	1.23425	13.5339	12.6025	0.931337	1.90704	Up	0.00252015	0.0172456	13.4398	13.8402	13.7051	13.4011	13.1884	13.6285	11.7126	13.1701	12.5292	13.0721	12.6211	12.5102
6.37_171.1029m/z	171.103	6.37232	neg	3-caproyl propionic acid	2059	http://funmeta.oebiotech.com/network/2059		35718	22433	C(CCCC)C(=O)CCC(=O)O	PRDIIROHTWNJDB-UHFFFAOYSA-N	Organic acids and derivatives	Keto acids and derivatives	Medium-chain keto acids and derivatives	Level 2	41.9	90.4588	0		M-H	C9H16O3	1.46176	0.766224	9.47928	9.12478	0.354505	1.27855	Up	0.00255009	0.0174097	9.43378	9.26682	9.54097	9.49149	9.6609	9.48172	9.36411	9.17262	9.04943	9.17933	8.83555	9.14763
1.25_192.0395m/z	192.04	1.25145	pos	2-(Trifluoromethoxy)anisole	199449	http://funmeta.oebiotech.com/network/199449	HMDB0243914	460456	2777185	COC1=CC=CC=C1OC(F)(F)F	TUXDRFWDZPJPPD-UHFFFAOYSA-N	Benzenoids	Phenol ethers	Anisoles	Level 4	39.4	91.273	7.65	149.0598, 149.9406, 157.8833, 160.0503, 164.2429, 165.0054, 168.9400, 169.9486, 174.0543, 176.2325	M+	C8H7F3O2	-1.62123	1.08284	9.08732	9.79701	-0.709683	0.611454	Down	0.00257119	0.0175129	8.61344	8.64705	9.54422	9.29876	9.26733	9.15314	9.69943	9.82585	10.1203	9.95845	9.50411	9.67394
11.19_482.4198m/z	482.42	11.1896	pos	(11Z)-Docos-11-enoylcarnitine	198139	http://funmeta.oebiotech.com/network/198139	HMDB0241602			CCCCCCCCCCC=CCCCCCCCCCC(=O)OC(CC([O-])=O)C[N+](C)(C)C	NLQWXKWLWHLPMC-UHFFFAOYSA-N	Lipids and lipid-like molecules	Fatty Acyls	Fatty acid esters	Level 4	38	91.7429	0		M+H	C29H55NO4	-1.29627	2.41067	9.86311	13.4039	-3.54076	0.0859262	Down	0.00258359	0.0175564	11.1328	7.22884	7.22884	11.1078	11.2624	11.218	11.9308	13.2564	13.7634	13.9023	13.7799	13.7905
14.32_359.2954m/z	359.295	14.3156	neg	9Z,12Z,15Z,18Z-Tetracosatetraenoic acid	1230	http://funmeta.oebiotech.com/network/1230	HMDB0006246	74355	52921800	C(CCCCCCC/C=C\C/C=C\C/C=C\C/C=C\CCCCC)(=O)O	MMJZTSLHOIGZPU-DOFZRALJSA-N	Lipids and lipid-like molecules	Fatty Acyls	Fatty acids and conjugates	Level 2	59	96.3336	0.0131	273.8494, 288.1945, 292.4544, 303.2956, 326.3330, 329.5418, 331.2170, 337.8737, 357.2773, 359.2948	M-H	C24H40O2	-0.560657	1.45225	15.7211	14.4279	1.29316	2.45064	Up	0.00264451	0.0179287	16.0405	15.1178	14.837	16.196	16.0941	16.0409	13.4864	14.2192	14.9558	14.3752	14.8871	14.6438
1.88_292.1301m/z	292.13	1.87993	neg	Phenylalanyl-Gamma-glutamate	54026	http://funmeta.oebiotech.com/network/54026	HMDB0029009	85907	131750780	NC(CCC(=O)NC(=O)C(N)CC1=CC=CC=C1)C(O)=O	XWHWNYMBZXDFRP-UHFFFAOYSA-N	Organic acids and derivatives	Carboxylic acids and derivatives	Amino acids, peptides, and analogues	Level 1	53.4	91.2505	72.1	104.9280, 112.8726, 127.0514, 145.0620, 167.0887, 213.1034, 218.2418, 222.0617, 274.1195, 292.1290	M-H	C14H19N3O4	-0.516341	1.84243	7.4978	9.56981	-2.07201	0.237828	Down	0.00265284	0.0179435	7.22884	7.22884	7.22884	8.84263	7.22884	7.22884	11.7154	9.18558	9.70061	8.97704	8.76654	9.07376
0.75_144.1018m/z	144.102	0.750333	pos	1-methylpiperidine-3-carboxylic Acid	366235	http://funmeta.oebiotech.com/network/366235		442034	2736937	CN1CCCC(C1)C(=O)O	AYIXGVABNMIOLK-UHFFFAOYSA-N	Organoheterocyclic compounds	Piperidines	Piperidinecarboxylic acids and derivatives	Level 2	41.8	92.2969	0		M+H	C7H13NO2	-0.887436	0.770255	12.1457	12.5087	-0.362958	0.777569	Down	0.00266777	0.0180028	12.0425	11.9763	12.3465	12.0202	12.1368	12.352	12.5447	12.4678	12.4803	12.4786	12.3093	12.7713
11.37_415.2464m/z	415.246	11.3673	neg	Alfentanil	53085	http://funmeta.oebiotech.com/network/53085	HMDB0014940	844	51263	CCN1N=NN(CCN2CCC(COC)(CC2)N(C(=O)CC)C2=CC=CC=C2)C1=O	IDBPHNDTYPBSNI-UHFFFAOYSA-N	Benzenoids	Benzene and substituted derivatives	Anilides	Level 4	37.8	89.3573	0		M-H	C21H32N6O3	0.292778	1.83804	9.77421	7.73655	2.03766	4.1058	Up	0.00268357	0.0180677	9.57215	10.1211	9.7644	9.8898	9.67609	9.62177	10.2751	7.22884	7.22884	7.22884	7.22884	7.22884
10.71_614.2685m/z	614.269	10.7109	neg	PS(22:6/0:0)	22443	http://funmeta.oebiotech.com/network/22443		78840	52926281	C(O)(=O)[C@@]([H])(N)COP(OC[C@]([H])(O)COC(CC/C=C\C/C=C\C/C=C\C/C=C\C/C=C\C/C=C\CC)=O)(=O)O	FZUFCKYWYUGORZ-SLSDLOGTSA-N	Lipids and lipid-like molecules	Glycerophospholipids	Glycerophosphoserines	Level 2	42.5	87.2496	0		M+FA-H	C28H44NO9P	-8.8569	1.75533	10.1627	12.048	-1.88529	0.27069	Down	0.00274952	0.0184692	10.4871	10.0964	8.35735	10.5098	11.1216	10.4041	10.9559	11.4288	12.2961	12.6758	12.488	12.4436
3.73_154.0416m/z	154.042	3.72798	pos	1-Phenyl-2,4-pentadiyn-1-one	57208	http://funmeta.oebiotech.com/network/57208	HMDB0032945	88847	592950	O=C(C#CC#C)C1=CC=CC=C1	ZKQQJUBGJLUJNT-UHFFFAOYSA-N	Benzenoids	Benzene and substituted derivatives	Benzoyl derivatives	Level 4	37.4	88.8477	0	128.0688, 131.9735, 136.0757, 136.6132, 137.0151, 137.8510, 149.6492, 154.0001, 154.0208, 154.0418	M+	C11H6O	-1.4637	0.792606	20.6466	20.265	0.381628	1.30281	Up	0.00281745	0.0188821	20.5323	20.4535	20.7795	20.7173	20.5282	20.8691	19.9564	20.3781	20.1887	20.3709	20.4087	20.2873
3.77_249.0379m/z	249.038	3.7675	neg	Diflunisal	53133	http://funmeta.oebiotech.com/network/53133	HMDB0014999	2029	3059	OC(=O)C1=C(O)C=CC(=C1)C1=C(F)C=C(F)C=C1	HUPFGZXOMWLGNK-UHFFFAOYSA-N	Benzenoids	Benzene and substituted derivatives	Biphenyls and derivatives	Level 4	37.2	90.8712	0		M-H	C13H8F2O3	4.26346	1.45897	8.10367	9.38311	-1.27944	0.411955	Down	0.00284227	0.0190049	8.70576	8.8172	7.22884	8.39795	7.22884	8.24342	8.96985	9.4814	9.79518	8.98803	9.27886	9.78533
12.37_460.3102m/z	460.31	12.3721	neg	N-Stearoyl Methionine	198465	http://funmeta.oebiotech.com/network/198465	HMDB0241947		89489	CCCCCCCCCCCCCCCCCC(=O)NC(CCSC)C(O)=O	RYUVEEZMMFRGGS-UHFFFAOYSA-N	Organic acids and derivatives	Carboxylic acids and derivatives	Amino acids, peptides, and analogues	Level 2	42.9	86.6875	0		M+FA-H	C23H45NO3S	-0.0867984	1.71252	8.31089	10.0889	-1.77805	0.291578	Down	0.00286141	0.0190589	9.38398	7.22884	7.22884	8.25404	8.68292	9.08675	9.10391	10.4956	10.8394	10.2237	10.2253	9.64573
9.39_335.2226m/z	335.223	9.39123	neg	trans, cis-stillingic acid	611	http://funmeta.oebiotech.com/network/611		34781	5282781	C(=C/C=C\CCCCC)\C(=O)O	YKHVVNDSWHSBPA-NMMTYZSQSA-N	Lipids and lipid-like molecules	Fatty Acyls	Fatty acids and conjugates	Level 2	54.1	98.5363	0		2M-H	C10H16O2	-0.568775	1.48008	10.3127	8.97894	1.33379	2.52065	Up	0.00286341	0.0190589	10.2343	10.2419	10.6808	10.1797	10.6899	9.84971	10.4453	8.65383	9.00797	8.25143	8.94061	8.57451
6.67_355.3314m/z	355.331	6.66758	pos	Arachidonoyl-EA(d8)	9053	http://funmeta.oebiotech.com/network/9053			44256596	C(NCCO)(=O)CCC/C(/[2H])=C(/[2H])\C/C(/[2H])=C(/[2H])\C/C(/[2H])=C(/[2H])\C/C(/[2H])=C(/[2H])\CCCCC	LGEQQWMQCRIYKG-FBFLGLDDSA-N	Organic nitrogen compounds	Organonitrogen compounds	Amines	Level 4	37.8	93.1379	0	288.6079, 308.9029, 313.8824, 315.1093, 327.5622, 331.9160, 332.9469, 355.1721, 355.1838, 355.3322	M+	C22H[2]8H[1]29NO2	-3.46003	0.764301	13.0516	13.4131	-0.361492	0.778359	Down	0.00287928	0.019121	12.9845	13.1536	13.1387	12.9752	13.0877	12.9698	13.3587	13.6666	13.1809	13.1876	13.4593	13.6253
4.95_261.0354m/z	261.035	4.95498	neg	Supidimide	212113	http://funmeta.oebiotech.com/network/212113	HMDB0258631		39528	O=C1N(C2CCCNC2=O)S(=O)(=O)C2=CC=CC=C12	QQWLXNMPPFCVCD-UHFFFAOYSA-N	Organic acids and derivatives	Carboxylic acids and derivatives	Amino acids, peptides, and analogues	Level 2	37.1	84.4113	0		M-H2O-H	C12H12N2O4S	5.34152	0.832419	10.3627	9.93903	0.423679	1.34134	Up	0.00290779	0.0192666	10.4609	10.4282	10.3358	10.1247	10.4133	10.4134	9.97911	10.2742	9.93305	9.63608	10.0898	9.72198
2.78_221.1210m/z	221.121	2.77917	pos	Dizocilpine	277700	http://funmeta.oebiotech.com/network/277700		69670	180081	CC12C3=CC=CC=C3CC(N1)C4=CC=CC=C24	LBOJYSIDWZQNJS-CVEARBPZSA-N	Benzenoids	Dibenzocycloheptenes	Unclassified	Level 4	37.3	89.4156	0		M+	C16H15N	2.66179	1.22625	13.5387	12.6126	0.926028	1.90004	Up	0.00292715	0.019351	13.4866	13.7412	13.6057	13.4317	13.3263	13.6404	11.5341	13.0671	12.53	12.9523	12.8699	12.7223
2.79_371.0682m/z	371.068	2.78753	neg	Edetate disodium	254850	http://funmeta.oebiotech.com/network/254850	HMDB0301766	324130	636371	O.O.[Na+].[Na+].OC(=O)CN(CCN(CC(O)=O)CC([O-])=O)CC([O-])=O	OVBJJZOQPCKUOR-UHFFFAOYSA-L	Organic acids and derivatives	Carboxylic acids and derivatives	Tetracarboxylic acids and derivatives	Level 4	37.5	88.2447	0		M-H	C10H18N2Na2O10	-0.556009	1.32063	11.033	9.96267	1.07038	2.09998	Up	0.00304928	0.0201048	11.1569	10.9677	10.9538	10.9816	10.9314	11.2067	8.78838	10.6244	9.60923	10.2095	10.3658	10.1788
0.69_210.0652m/z	210.065	0.687033	neg	4,5-Dihydro-1-(3-(trifluoromethyl)phenyl)-1H-pyrazol-3-amine	202444	http://funmeta.oebiotech.com/network/202444	HMDB0247177	356468	47795	NC1=NN(CC1)C1=CC=CC(=C1)C(F)(F)F	CPXGGWXJNQSFEP-UHFFFAOYSA-N	Benzenoids	Benzene and substituted derivatives	Trifluoromethylbenzenes	Level 4	37.9	91.0107	0		M-H2O-H	C10H10F3N3	1.39528	1.17497	12.0354	11.2004	0.835041	1.78391	Up	0.00305493	0.0201048	11.7292	11.8513	11.7793	12.6398	12.2663	11.9467	11.878	10.8565	11.0406	10.8394	11.3903	11.1976
4.33_322.2116m/z	322.212	4.33428	pos	Tilisolol	212509	http://funmeta.oebiotech.com/network/212509	HMDB0259093			CN1C=C(OCC(O)CNC(C)(C)C)C2=CC=CC=C2C1=O	TWVUMMQUXMYOOH-UHFFFAOYSA-N	Organoheterocyclic compounds	Isoquinolines and derivatives	Isoquinolones and derivatives	Level 4	36.8	83.3713	4.33	215.1518, 215.6529, 216.1236, 226.9554, 228.1605, 231.8535, 242.1346, 255.7166, 276.3752, 322.2127	M+NH4	C17H24N2O3	-3.12009	0.708089	12.3486	12.0405	0.308122	1.23809	Up	0.00307503	0.0201916	12.3559	12.2251	12.339	12.5753	12.3578	12.2385	12.1989	11.8413	12.0996	12.1099	12.1261	11.867
13.44_405.2907n	388.287	13.4383	pos	N-nonadecanoyl taurine	8822	http://funmeta.oebiotech.com/network/8822			88446531	C(CNC(CCCCCCCCCCCCCCCCCC)=O)S(O)(=O)=O	NQBFDBRQDMVYQI-UHFFFAOYSA-N	Lipids and lipid-like molecules	Fatty Acyls	Fatty amides	Level 4	46.4	90.0416	44	324.2723, 327.2028, 342.2827, 352.3710, 370.2776, 371.2277, 371.2723, 388.2025, 388.2099, 388.2890	M+H-H2O, M+H	C21H43NO4S	-1.53521	1.33766	15.0142	16.1021	-1.08792	0.470439	Down	0.00311083	0.0203808	15.5751	14.5744	14.1793	15.163	15.3987	15.1945	15.3038	16.0956	16.6391	16.2458	16.2331	16.095
11.28_790.5614m/z	790.561	11.2842	neg	Termitomycesphin E	40014	http://funmeta.oebiotech.com/network/40014			10078761	C([C@H](NC([C@H](O)CCCCCCCCCCCCCC)=O)[C@H](O)/C=C/CCC(O)C(C)CCCCCCCCC)O[C@H]1[C@H](O)[C@@H](O)[C@H](O)[C@@H](CO)O1	XDZZMBPLVSZPPN-KQYYMOEVSA-N	Lipids and lipid-like molecules	Sphingolipids	Glycosphingolipids	Level 2	37.4	78.8731	0		M+FA-H	C41H79NO10	-9.67415	1.43803	17.3885	18.6455	-1.25697	0.418423	Down	0.00314917	0.0205399	17.4627	17.2587	17.7928	17.8457	17.551	16.4201	17.7521	18.1418	18.9888	19.3681	19.0007	18.6213
5.50_230.0645m/z	230.065	5.49932	neg	TG003	514752	http://funmeta.oebiotech.com/network/514752		96422	1893668	CCN1C2=C(C=CC(=C2)OC)SC1=CC(=O)C	BGVLELSCIHASRV-QPEQYQDCSA-N	Organoheterocyclic compounds	Benzothiazoles	Unclassified	Level 4	36.3	81.7667	0		M-H2O-H	C13H15NO2S	-0.0141228	1.5541	9.46743	7.98512	1.48231	2.79395	Up	0.00316274	0.0205825	9.1222	9.61142	9.31323	9.63045	9.56289	9.5644	9.44481	7.22884	8.24407	8.53536	7.22884	7.22884
11.85_636.3496m/z	636.35	11.8522	neg	Allodesmosine	63844	http://funmeta.oebiotech.com/network/63844	HMDB0040704		101601848	NC(CCCCC(CCC(N)C(O)=O)C1=C(CCC(N)C(O)=O)C=[N+](CCCCC(N)C(O)=O)C=C1CCC(N)C(O)=O)C(O)=O	IQEPQBCFQPLNCF-UHFFFAOYSA-O	Organic acids and derivatives	Carboxylic acids and derivatives	Pentacarboxylic acids and derivatives	Level 4	37.6	89.3683	0	306.9045, 376.3455, 386.0846, 387.7189, 400.4487, 418.8436, 437.1109, 460.0354, 544.8811, 619.1414	M-H2O-H	C30H51N6O10+	1.17459	1.55156	14.1009	12.613	1.48786	2.80473	Up	0.00320248	0.0207948	14.4628	13.4698	12.8946	14.5137	14.6845	14.5799	11.4587	12.4964	12.9526	12.9459	12.9065	12.9179
14.97_409.3111m/z	409.311	14.9686	neg	gamma-tocotrienol	37452	http://funmeta.oebiotech.com/network/37452	HMDB0012958		5282349	C1C(=C(C(=C2O[C@@](C)(CCC=12)CC/C=C(\C)/CC/C=C(\C)/CC/C=C(/C)\C)C)C)O	OTXNTMVVOOBZCV-WAZJVIJMSA-N	Lipids and lipid-like molecules	Prenol lipids	Quinone and hydroquinone lipids	Level 2	54	93.4793	0		M-H	C28H42O2	-0.219228	2.24344	7.22884	10.3	-3.07112	0.118988	Down	0.00324989	0.0210026	7.22884	7.22884	7.22884	7.22884	7.22884	7.22884	11.3851	12.3811	11.8944	9.80862	9.10159	7.22884
4.68_463.1985n	464.206	4.68203	pos	4-Hydroxynonenal glutathione	197226	http://funmeta.oebiotech.com/network/197226	HMDB0240578		92970719	CCCCC[C@@H]1O[C@@H](O)C[C@@H]1SC[C@H](NC(=O)CC[C@H](N)C(O)=O)C(=O)NCC(O)=O	ICRIFHIWWXQBPY-GGOFEBJYSA-N	Organic acids and derivatives	Carboxylic acids and derivatives	Amino acids, peptides, and analogues	Level 1	70.6	87.8559	97.4	226.9509, 233.0598, 243.9412, 261.3381, 299.1411, 308.0911, 310.7677, 327.9290, 445.1062, 446.1963	M+H, M+Na	C19H33N3O8S	-0.815095	1.24223	14.3235	13.3833	0.940272	1.91889	Up	0.00325076	0.0210026	14.0843	14.2399	14.1387	14.9266	14.7646	13.7871	14.121	13.5954	12.9884	13.2417	13.2024	13.1507
3.45_427.1391m/z	427.139	3.45295	pos	Villosinol	29688	http://funmeta.oebiotech.com/network/29688		48052	14704458	C12OC(C(C)=C)CC=1C1OC3COC4=C(C=C(OC)C(OC)=C4)C3(O)C(=O)C=1C(O)=C2	JCJPVNDLAAXNEX-UHFFFAOYSA-N	Phenylpropanoids and polyketides	Isoflavonoids	Rotenoids	Level 3	46.6	88.0572	46.2	186.0583, 210.9367, 223.1398, 232.0636, 256.0644, 266.6339, 274.0746, 292.0858, 369.2265, 427.1394	M+H	C23H22O8	0.862569	1.28393	13.2519	12.2361	1.01572	2.02191	Up	0.00325606	0.0210026	13.6642	13.2188	13.0603	13.1791	13.2591	13.1297	13.1402	12.4117	11.8534	12.5348	11.3579	12.1189
11.53_331.2626m/z	331.263	11.5271	pos	Sclareol	60500	http://funmeta.oebiotech.com/network/60500	HMDB0036827		521332	CC(O)(CCC1C(C)(O)CCC2C(C)(C)CCCC12C)C=C	XVULBTBTFGYVRC-UHFFFAOYSA-N	Lipids and lipid-like molecules	Prenol lipids	Diterpenoids	Level 2	47.6	94.7291	0.0516	104.3730, 105.0701, 119.0855, 131.0854, 133.1008, 145.1017, 175.1485, 250.0384, 331.2177, 331.2631	M+Na	C20H36O2	5.9127	1.18484	12.4513	11.5823	0.868953	1.82634	Up	0.00326617	0.0210118	12.5832	12.354	12.1094	12.5648	12.6091	12.4872	12.5004	11.3556	11.8007	11.2574	11.0302	11.5497
2.14_163.0864m/z	163.086	2.13747	pos	Phenidone	210266	http://funmeta.oebiotech.com/network/210266	HMDB0256404	324081	7090	OC1=NN(CC1)C1=CC=CC=C1	CMCWWLVWPDLCRM-UHFFFAOYSA-N	Benzenoids	Benzene and substituted derivatives	Unclassified	Level 4	37.7	89.8205	0		M+H	C9H10N2O	-1.07876	1.69717	7.22884	8.99845	-1.76961	0.293288	Down	0.00327186	0.0210118	7.22884	7.22884	7.22884	7.22884	7.22884	7.22884	10.5015	8.65286	9.58655	7.22884	8.50106	9.51984
1.47_190.1073m/z	190.107	1.4739	pos	1-Carboxyethylvaline	197253	http://funmeta.oebiotech.com/network/197253	HMDB0240627			CC(C)[C@H](N[C@H](C)C(O)=O)C(O)=O	MHWYRGPPKCKIQY-RITPCOANSA-N	Organic acids and derivatives	Carboxylic acids and derivatives	Amino acids, peptides, and analogues	Level 2	54.7	90.4537	0		M+H	C8H15NO4	-0.426656	1.37116	7.6361	8.79982	-1.16372	0.446359	Down	0.00331905	0.0212681	7.22884	7.22884	7.22884	8.49181	7.22884	8.40945	8.55821	9.09489	9.00314	9.30281	8.5741	8.26579
10.83_319.2276m/z	319.228	10.827	neg	18-hydroxy-arachidonic acid	4034	http://funmeta.oebiotech.com/network/4034	HMDB0006245	45979	11141754	C(O)(=O)CCC/C=C\C/C=C\C/C=C\C/C=C\CC[C@H](O)CC	PPCHNRUZQWLEMF-LFFPGIGVSA-N	Lipids and lipid-like molecules	Fatty Acyls	Eicosanoids	Level 1	76.7	95.4279	93.7	250.2384, 257.2281, 261.4790, 262.9814, 278.0587, 278.7045, 301.2169, 301.2374, 313.7849, 319.2279	M-H	C20H32O3	-0.787506	1.3053	13.929	12.8799	1.04911	2.06925	Up	0.00334361	0.0213779	13.598	14.2203	14.1935	13.6789	13.9118	13.9717	14.0107	12.9722	12.9961	12.3063	12.5446	12.4496
11.38_554.3208m/z	554.321	11.3794	pos	PG(10:0/10:0)	22512	http://funmeta.oebiotech.com/network/22512		40863	9547126	[H][C@](O)(CO)COP(OC[C@]([H])(OC(CCCCCCCCC)=O)COC(CCCCCCCCC)=O)(=O)O	IOLZSQRFJBMYSU-BJKOFHAPSA-N	Lipids and lipid-like molecules	Glycerophospholipids	Glycerophosphoglycerols	Level 4	37.2	88.723	0		M+	C26H51O10P	-2.17415	2.02475	8.33896	10.8705	-2.53157	0.172951	Down	0.00335275	0.0213779	9.31155	7.22884	7.22884	8.59113	10.4446	7.22884	9.63318	9.85795	11.0976	11.6497	11.5948	11.3899
1.14_184.0732m/z	184.073	1.13788	pos	N-METHYLISOLEUCINE	267030	http://funmeta.oebiotech.com/network/267030		44542	560437	CCC(C)C(C(=O)O)NC	KSPIYJQBLVDRRI-UHFFFAOYSA-N	Organic acids and derivatives	Carboxylic acids and derivatives	Amino acids, peptides, and analogues	Level 4	38	91.8363	0		M+K	C7H15NO2	-1.67037	1.46469	10.0572	8.71897	1.33822	2.52839	Up	0.00337834	0.0214598	10.1912	9.77249	10.2461	10.0593	9.84631	10.2277	7.22884	9.07012	8.73836	9.78128	8.72775	8.76747
4.57_318.0123m/z	318.012	4.56513	neg	Stepronin	53547	http://funmeta.oebiotech.com/network/53547	HMDB0015492	85515	54120	CC(SC(=O)C1=CC=CS1)C(=O)NCC(O)=O	JNYSEDHQJCOWQU-UHFFFAOYSA-N	Organic acids and derivatives	Carboxylic acids and derivatives	Amino acids, peptides, and analogues	Level 4	36.6	87.8918	0		M+FA-H	C10H11NO4S2	4.34432	0.928941	10.1633	10.6954	-0.532086	0.691554	Down	0.00339317	0.0215072	10.1822	10.3109	10.4267	9.76696	10.0693	10.224	10.2913	10.7879	10.6168	11.0662	10.6491	10.7612
14.58_347.2953m/z	347.295	14.5768	neg	5-n-heptadecylresorcinol	35156	http://funmeta.oebiotech.com/network/35156	HMDB0038530	93203	181700	C1(O)C=C(CCCCCCCCCCCCCCCCC)C=C(O)C=1	BBGNINPPDHJETF-UHFFFAOYSA-N	Benzenoids	Phenols	Benzenediols	Level 4	37.6	88.9404	0		M-H	C23H40O2	-0.657206	1.58779	10.3533	8.7766	1.57671	2.98289	Up	0.00344716	0.0218022	10.8314	9.64086	9.49466	10.7832	10.7531	10.6167	7.22884	8.80741	9.39451	8.74564	9.39525	9.08798
9.10_325.1683m/z	325.168	9.10217	pos	W146	267285	http://funmeta.oebiotech.com/network/267285		45167	6857802	CCCCCCC1=CC(=CC=C1)NC(=O)C(CCP(=O)(O)O)N	FWJRVGZWNDOOFH-OAHLLOKOSA-N	Organic acids and derivatives	Carboxylic acids and derivatives	Amino acids, peptides, and analogues	Level 4	36	82.5238	0		M+H-H2O	C16H27N2O4P	2.3006	1.98555	9.38272	11.7937	-2.41095	0.188032	Down	0.00349453	0.022054	10.0941	10.8857	10.3203	7.22884	9.1846	8.5828	12.5238	12.4217	12.4118	11.7158	10.7901	10.8989
0.71_308.0985m/z	308.098	0.706917	neg	N-Acetyl-a-neuraminic acid	47214	http://funmeta.oebiotech.com/network/47214	HMDB0000773	5739	444885	[H][C@]1(O[C@](O)(C[C@H](O)[C@H]1NC(C)=O)C(O)=O)[C@H](O)[C@H](O)CO	SQVRNKJHWKZAKO-YRMXFSIDSA-N	Organic oxygen compounds	Organooxygen compounds	Carbohydrates and carbohydrate conjugates	Level 1	56.7	96.1507	84.1	212.8698, 220.0833, 231.2335, 244.9508, 265.7453, 272.1424, 272.8710, 290.0874, 292.1371, 308.0987	M-H	C11H19NO9	-0.73361	0.741059	14.7925	15.1319	-0.339372	0.790385	Down	0.00351295	0.0221225	14.8765	14.8965	14.8317	14.575	14.8113	14.7639	15.4701	15.0429	15.2234	15.0511	15.024	14.9797
4.56_91.0541m/z	91.0541	4.55768	pos	p-Cresol	47679	http://funmeta.oebiotech.com/network/47679	HMDB0001858	4236	2879	CC1=CC=C(O)C=C1	IWDCLRJOBJJRNH-UHFFFAOYSA-N	Benzenoids	Phenols	Cresols	Level 4	38.9	96.0188	0		M+H-H2O	C7H8O	-1.07264	0.660939	9.12368	9.39363	-0.26995	0.829348	Down	0.00360703	0.0226661	9.06593	9.22121	9.01367	9.2879	8.90108	9.25228	9.38813	9.53517	9.41723	9.30561	9.31234	9.40331
0.75_263.0870m/z	263.087	0.750333	pos	gamma-Glutamylaspartic acid	55234	http://funmeta.oebiotech.com/network/55234	HMDB0030419		161197	N[C@@H](CCC(=O)N[C@@H](CC(O)=O)C(O)=O)C(O)=O	JTJZAUVWVBUZAU-WHFBIAKZSA-N	Organic acids and derivatives	Carboxylic acids and derivatives	Amino acids, peptides, and analogues	Level 2	54.2	88.4624	0		M+H	C9H14N2O7	-1.25655	0.81759	12.1299	12.5556	-0.42569	0.744483	Down	0.00364931	0.0228826	11.9813	12.1585	12.1043	12.0173	12.2903	12.2277	13.0216	12.3436	12.3767	12.4542	12.5148	12.6227
12.60_253.2172m/z	253.217	12.6009	neg	15-Hexadecenoic acid	200148	http://funmeta.oebiotech.com/network/200148	HMDB0244666		11680418	OC(=O)CCCCCCCCCCCCCC=C	HVODZEXFHPAFHB-UHFFFAOYSA-N	Lipids and lipid-like molecules	Fatty Acyls	Fatty acids and conjugates	Level 2	56.3	92.7194	0		M-H	C16H30O2	-0.528501	1.35774	9.89097	11.0363	-1.1453	0.452096	Down	0.00365746	0.0228846	10.2265	9.0081	9.11947	10.2642	10.5907	10.1368	10.4461	10.9077	11.3709	10.9864	11.3471	11.1594
13.79_453.3331m/z	453.333	13.7905	pos	PA(O-20:0/0:0)	26111	http://funmeta.oebiotech.com/network/26111		82358	52929769	[C@](COP(=O)(O)O)([H])(O)COCCCCCCCCCCCCCCCCCCCC	QJMMUVQGRUQFOP-HSZRJFAPSA-N	Lipids and lipid-like molecules	Glycerophospholipids	Glycerophosphates	Level 4	37.2	88.2568	0		M+H	C23H49O6P	-1.87529	1.02734	12.0292	12.6848	-0.655584	0.634818	Down	0.00368183	0.0229878	12.0043	12.6135	11.9906	11.6253	12.2269	11.7148	12.7449	13.0137	12.6888	12.3099	12.7522	12.5995
11.85_568.3618m/z	568.362	11.8522	neg	PC(18:0/0:0)	19834	http://funmeta.oebiotech.com/network/19834	HMDB0010384	40292	497299	[C@](COP(=O)([O-])OCC[N+](C)(C)C)([H])(O)COC(CCCCCCCCCCCCCCCCC)=O	IHNKQIMGVNPMTC-RUZDIDTESA-N	Lipids and lipid-like molecules	Glycerophospholipids	Glycerophosphocholines	Level 1	64.6	99.0204	98	468.7473, 480.4628, 487.1067, 490.2731, 498.8996, 508.2675, 508.3400, 521.5955, 568.3591, 568.3658	M+FA-H	C26H54NO7P	-0.357645	1.46122	16.9356	15.6018	1.33382	2.5207	Up	0.00369793	0.0230391	17.3983	16.249	15.8132	17.3965	17.4324	17.3241	14.6523	15.4764	15.9323	15.8405	15.8693	15.8398
0.75_302.2182m/z	302.218	0.750333	pos	(2S)-N-[(2S)-1-[(2-Amino-2-oxoethyl)amino]-4-methyl-1-oxopentan-2-yl]pyrrolidine-2-carboxamide	208792	http://funmeta.oebiotech.com/network/208792	HMDB0254713		3896043	CC(C)CC(NC(=O)C1CCCN1)C(=O)NCC(N)=O	NOOJLZTTWSNHOX-UHFFFAOYSA-N	Organic acids and derivatives	Carboxylic acids and derivatives	Amino acids, peptides, and analogues	Level 4	38.8	95.9245	0		M+NH4	C13H24N4O3	-1.4747	1.58502	11.0742	12.6405	-1.56629	0.337677	Down	0.0037569	0.0233567	11.4181	10.667	11.0039	10.9102	11.0714	11.3748	14.4001	12.579	12.6608	11.8673	11.589	12.7469
11.40_323.2589m/z	323.259	11.4026	neg	SCHEMBL7161160	596042	http://funmeta.oebiotech.com/network/596042			88102924	O=C(O)CCCC/C=C/CCCCCCC/C=C/CCCCO	RYHYNNWEPYGEEH-GFULKKFKSA-N	Lipids and lipid-like molecules	Fatty Acyls	Fatty acids and conjugates	Level 2	51.6	88.9438	0		M-H	C20H36O3	-0.714545	1.18029	10.1232	9.26341	0.859747	1.81472	Up	0.00377574	0.023424	10.1988	9.98801	9.89277	10.31	10.1443	10.2051	10.2696	9.37099	9.12739	8.72645	9.16255	8.92343
0.69_154.0276m/z	154.028	0.687033	neg	N-Methylethanolaminium phosphate	82146	http://funmeta.oebiotech.com/network/82146	HMDB0060173	63347	439436	CNCCOP(O)(O)=O	HZDCAHRLLXEQFY-UHFFFAOYSA-N	Organic acids and derivatives	Organic phosphoric acids and derivatives	Phosphate esters	Level 4	38.8	95.4596	0		M-H	C3H10NO4P	1.1371	1.11796	10.7936	10.0086	0.785092	1.7232	Up	0.0038083	0.023576	10.8518	10.6443	10.8913	10.4125	11.1838	10.7781	9.77312	10.0817	10.524	9.4769	10.5219	9.67377
1.31_345.0799m/z	345.08	1.3124	neg	Azaserine	203808	http://funmeta.oebiotech.com/network/203808	HMDB0248767		5248314	NC(COC(=O)C=[N+]=[N-])C(O)=O	MZZGOOYMKKIOOX-UHFFFAOYSA-N	Organic acids and derivatives	Carboxylic acids and derivatives	Amino acids, peptides, and analogues	Level 4	39.6	98.2148	0	50.4811, 50.5537, 51.7773, 61.9885, 66.1285, 80.3362, 87.5723, 188.5054, 259.8816	2M-H	C5H7N3O4	-0.344198	1.49714	9.83441	11.2373	-1.40285	0.378182	Down	0.00382866	0.0236116	9.48338	9.83972	10.1936	9.84444	9.85785	9.78751	12.8713	11.1124	11.3247	10.3404	10.5581	11.2167
0.84_225.0375n	226.045	0.8376	pos	Furazolidone	52938	http://funmeta.oebiotech.com/network/52938	HMDB0014752	4051	5323714	[O-][N+](=O)C1=CC=C(O1)\C=N\N1CCOC1=O	PLHJDBGFXBMTGZ-WEVVVXLNSA-N	Organoheterocyclic compounds	Furans	Nitrofurans	Level 4	37.9	95.0881	0		M+H, M+NH4	C8H7N3O5	-4.85142	1.14414	11.4452	12.2594	-0.814247	0.568705	Down	0.00389328	0.0238605	11.4651	10.6189	11.8458	11.4046	11.6241	11.7126	12.5104	12.407	12.3987	12.2223	11.657	12.3612
3.73_137.0151n	137.015	3.72798	pos	serine thiol	211809	http://funmeta.oebiotech.com/network/211809	HMDB0258249		129677966	NC(CO)C(=O)OS	WDYJQDSQUSHIQI-UHFFFAOYSA-N	Organic acids and derivatives	Carboxylic acids and derivatives	Amino acids, peptides, and analogues	Level 4	37.4	90.8872	0	119.7892, 120.0441, 120.3558, 124.8566, 128.8383, 129.0449, 130.3314, 133.7031, 136.1115, 137.0156	M+, M+H	C3H7NO3S	3.31037	0.708544	14.0303	13.7174	0.312919	1.24222	Up	0.00389509	0.0238605	14.0562	13.8536	14.1889	14.0493	13.8994	14.1343	13.4565	13.8114	13.6477	13.8247	13.8913	13.6726
2.21_310.0020m/z	310.002	2.20735	neg	Flurochloridone	206864	http://funmeta.oebiotech.com/network/206864	HMDB0252372	68841	91677	FC(F)(F)C1=CC(=CC=C1)N1CC(CCl)C(Cl)C1=O	OQZCSNDVOWYALR-UHFFFAOYSA-N	Organoheterocyclic compounds	Pyrrolidines	Phenylpyrrolidines	Level 4	38.9	59.0698	36	252.8842, 255.2764, 259.8750, 263.9966, 266.0105, 275.4586, 278.1357, 282.0066, 295.9863, 308.4053	M-H	C12H10Cl2F3NO	0.303684	1.34954	11.6291	12.7533	-1.12416	0.458768	Down	0.00391415	0.0239271	11.764	11.4082	12.2255	11.5135	11.4533	11.4101	13.7033	12.7041	13.3798	12.2323	12.5104	11.9898
2.93_233.0870m/z	233.087	2.92738	pos	4,5Dimethyl-3-(2-oxo-2-phenyl-ethyl)-thiazole	211374	http://funmeta.oebiotech.com/network/211374	HMDB0257730		57239676	CC1=C(C)N(CC(=O)C2=CC=CC=C2)CS1	FFELZJZEHUFDMF-UHFFFAOYSA-N	Organic oxygen compounds	Organooxygen compounds	Carbonyl compounds	Level 4	37.1	88.1199	0		M+	C13H15NOS	-2.06086	1.54452	9.41265	10.8943	-1.48161	0.358089	Down	0.00392675	0.023954	9.77479	9.46478	9.34086	9.57143	8.64406	9.68	12.5081	10.6989	11.12	10.3089	9.96694	10.7629
10.19_198.0170m/z	198.017	10.1917	pos	1,N6-Ethenoadenine	199780	http://funmeta.oebiotech.com/network/199780	HMDB0244259	424740	104994	N1C=NC2=C1N=CN1C=CN=C21	OGVOXGPIHFKUGM-UHFFFAOYSA-N	Organoheterocyclic compounds	Imidazopyrimidines	Purines and purine derivatives	Level 4	41.5	95.8535	16.6	157.0249, 157.0961, 158.0111, 163.1475, 174.1855, 186.6588, 188.0978, 192.8410, 197.1549, 197.1897	M+K	C7H5N5	-4.07211	0.766249	14.8906	15.2551	-0.364581	0.776695	Down	0.00394388	0.0240084	14.9857	14.9622	15.0122	14.8166	14.7898	14.7769	15.5842	15.3609	15.2764	15.2528	15.0875	14.969
0.69_258.1098m/z	258.11	0.685667	pos	sn-Glycero-3-phosphocholine	46863	http://funmeta.oebiotech.com/network/46863	HMDB0000086	370	657272	C[N+](C)(C)CCOP([O-])(=O)OC[C@H](O)CO	SUHOQUVVVLNYQR-MRVPVSSYSA-N	Lipids and lipid-like molecules	Glycerophospholipids	Glycerophosphocholines	Level 1	60.3	98.5022	96.7	209.2522, 209.7333, 215.7160, 216.4465, 219.3198, 222.6109, 225.6585, 240.0995, 240.1339, 258.1102	M+H	C8H20NO6P	-1.26016	0.692916	18.0493	18.3525	-0.303116	0.8105	Down	0.00402694	0.0244133	17.8145	17.9952	18.2393	18.0207	18.2012	18.0251	18.4413	18.1526	18.3661	18.4415	18.2438	18.4694
10.41_181.0143m/z	181.014	10.4057	pos	3-(but-3-en-1-yn-1-yl)-6-methyl-1,2-dithiine	10145	http://funmeta.oebiotech.com/network/10145			134812260	C1C=C(C#CC=C)SSC=1C	SEXDKVHSFVCQMZ-UHFFFAOYSA-N	Organoheterocyclic compounds	Dithiins	Unclassified	Level 4	36.8	85.5887	0.238	153.1040, 157.9741, 159.0197, 162.9550, 163.0761, 163.1126, 163.1492, 171.9687, 171.9780, 181.0135	M+H	C9H8S2	1.34306	0.845487	17.4517	17.8945	-0.442836	0.735687	Down	0.00402711	0.0244133	17.5722	17.603	17.5989	17.3688	17.2701	17.2973	18.2447	18.084	17.9251	17.8579	17.6505	17.605
6.54_159.1028m/z	159.103	6.53832	neg	2R-hydroxy-octanoic acid	1828	http://funmeta.oebiotech.com/network/1828	HMDB0002264	6582	5312860	C([C@H](O)CCCCCC)(=O)O	JKRDADVRIYVCCY-SSDOTTSWSA-N	Lipids and lipid-like molecules	Fatty Acyls	Fatty acids and conjugates	Level 2	46.3	90.9743	0		M-H	C8H16O3	1.03616	1.17277	8.47845	7.595	0.883454	1.84479	Up	0.00409923	0.0247256	8.36283	8.4629	8.57825	8.46134	8.68897	8.31641	7.22884	8.27354	8.38109	7.22884	7.22884	7.22884
1.17_304.0905n	303.083	1.16812	neg	N-Acetyl-1-aspartylglutamic acid	209410	http://funmeta.oebiotech.com/network/209410	HMDB0255414	44358	5255	CC(=O)NC(CC(O)=O)C(=O)NC(CCC(O)=O)C(O)=O	OPVPGKGADVGKTG-UHFFFAOYSA-N	Organic acids and derivatives	Carboxylic acids and derivatives	Amino acids, peptides, and analogues	Level 3	48.4	95.3488	47.4	251.6106, 257.5982, 257.9121, 265.6582, 269.9803, 272.2479, 273.2431, 279.0542, 285.0662, 285.0727	M-H2O-H, M-H	C11H16N2O8	-0.516524	0.711342	13.5953	13.2843	0.311021	1.24059	Up	0.00410827	0.0247256	13.6241	13.5592	13.5362	13.7123	13.5843	13.5558	13.4645	13.1392	13.0956	13.5111	13.4022	13.0931
11.84_347.2589m/z	347.259	11.8404	neg	pregnan-21-al	45031	http://funmeta.oebiotech.com/network/45031		57858	5459943	[C@@]12([H])CCC3CCCC[C@]3(C)[C@@]1([H])CC[C@]1(C)[C@H](CC[C@@]21[H])CC=O	UJWPMRYSXHLYMB-XFNFOBRPSA-N	Lipids and lipid-like molecules	Steroids and steroid derivatives	Pregnane steroids	Level 2	40.8	88.9743	0		M+FA-H	C21H34O	-0.880844	1.41314	9.35541	8.09582	1.25959	2.39427	Up	0.00411248	0.0247256	9.30137	9.53373	8.59165	9.46532	9.82613	9.41425	8.35363	7.22884	9.02746	7.22884	8.50353	8.23263
0.69_147.0534n	146.046	0.687033	neg	L-Glutamic acid	46895	http://funmeta.oebiotech.com/network/46895	HMDB0000148	19	33032	N[C@@H](CCC(O)=O)C(O)=O	WHUUTDBJXJRKMK-VKHMYHEASA-N	Organic acids and derivatives	Carboxylic acids and derivatives	Amino acids, peptides, and analogues	Level 1	59.5	93.8767	99	83.0140, 84.0457, 85.0297, 94.2234, 99.0090, 101.0246, 111.0090, 113.6458, 116.3041, 128.0355	M-H2O-H, M-H	C5H9NO4	1.41285	0.958278	19.1566	18.5777	0.57883	1.49364	Up	0.00412817	0.0247528	19.1142	19.1561	19.2586	19.3452	19.3865	18.6789	18.9135	18.6233	18.7653	18.2511	18.7021	18.2112
12.52_686.5555m/z	686.555	12.5156	pos	GlcCer(d15:1/18:0)	40149	http://funmeta.oebiotech.com/network/40149			70699227	[C@](CO[C@H]1[C@H](O)[C@@H](O)[C@H](O)[C@@H](CO)O1)([H])(NC(CCCCCCCCCCCCCCCCC)=O)[C@]([H])(O)/C=C/CCCCCCCCCC	ZSJLFUFUZNAECX-HPDCOOCISA-N	Lipids and lipid-like molecules	Fatty Acyls	Fatty acyl glycosides	Level 3	50.5	80.6814	73.4	250.2529, 250.2779, 268.2641, 275.1635, 278.2181, 451.5503, 488.4828, 506.4903, 668.5443, 686.4369	M+H	C39H75NO8	-1.55426	2.3039	11.1528	14.5029	-3.35014	0.0980636	Down	0.00429418	0.0256597	13.0518	12.3331	10.0975	7.22884	12.3927	11.8126	14.8208	13.6182	14.2039	15.1961	14.626	14.5526
2.20_232.0590m/z	232.059	2.1961	neg	1-(2-Hydroxyethyl)-2-hydroxymethyl-5-nitroimidazole	202019	http://funmeta.oebiotech.com/network/202019	HMDB0246690	693	121858	OCCN1C(CO)=NC=C1[N+]([O-])=O	AEHPOYAOLCAMIU-UHFFFAOYSA-N	Organoheterocyclic compounds	Azoles	Imidazoles	Level 2	45.1	97.3913	0	195.0680, 196.7323, 198.8961, 204.8839, 208.4427, 209.6746, 215.8270, 221.2158, 226.1526, 232.0581	M+FA-H	C6H9N3O4	8.21582	0.887305	12.5265	13.0227	-0.496239	0.708953	Down	0.00451658	0.0269175	12.6121	12.3824	12.3808	12.507	12.5632	12.7133	13.5003	12.9552	13.2144	12.5933	12.9035	12.9694
14.66_310.2870n	309.28	14.6579	neg	Gondoic acid	593	http://funmeta.oebiotech.com/network/593	HMDB0002231	3554	5282768	C(CCCCCCC(=O)O)CC/C=C\CCCCCCCC	BITHHVVYSMSWAG-KTKRTIGZSA-N	Lipids and lipid-like molecules	Fatty Acyls	Fatty acids and conjugates	Level 2	48	96.6396	12.3	251.5084, 252.3742, 270.0579, 277.5211, 299.0910, 304.1763, 305.0471, 309.1407, 309.1741, 309.2795	M-H, M+FA-H, 2M-H	C20H38O2	-0.671457	1.39177	15.3321	16.5482	-1.21614	0.430434	Down	0.0045231	0.0269175	15.6718	14.5634	14.4384	15.9235	15.7706	15.6247	15.584	16.5508	16.9404	16.6869	16.8567	16.6705
11.08_387.2152m/z	387.215	11.0793	neg	13S,14S-epoxy-Maresin	5976	http://funmeta.oebiotech.com/network/5976			72204813	C(CC/C=C\C/C=C\C=C\C=C\[C@@H]1O[C@H]1C/C=C\C/C=C\CC)(=O)O	FFAHMRSFNLJTHE-WGHUZSCTSA-N	Lipids and lipid-like molecules	Fatty Acyls	Fatty acids and conjugates	Level 2	48.1	85.9821	0		M+FA-H	C22H30O3	-7.43155	1.43973	9.86655	8.55136	1.31519	2.48835	Up	0.00456705	0.0271238	10.0008	9.98116	9.82812	9.51675	10.0223	9.85018	9.75643	8.60793	9.17156	8.27823	8.26515	7.22884
12.89_1024.6761m/z	1024.68	12.8903	pos	Trihexosylceramide (d18:1/16:0)	48358	http://funmeta.oebiotech.com/network/48358	HMDB0004879	7136	20057315	CCCCCCCCCCCCCCCC(=O)NC(COC1OC(CO)C(OC2OC(CO)C(OC3OC(CO)C(O)C(O)C3O)C(O)C2O)C(O)C1O)C(O)\C=C\CCCCCCCCCCCCC	MGOOTGNGBOPVIV-ORIPQNMZSA-N	Lipids and lipid-like molecules	Sphingolipids	Glycosphingolipids	Level 3	56	90.1266	92	804.9122, 844.6154, 855.8273, 862.6211, 884.6011, 897.0335, 1006.6673, 1024.4948, 1024.6714, 1024.6892	M+H	C52H97NO18	-1.74868	1.91571	16.0152	18.3493	-2.33408	0.198323	Down	0.00462349	0.0272984	17.2802	17.1603	14.7184	13.6585	16.5526	16.7212	18.4928	17.5305	18.0012	19.1236	18.608	18.3394
10.83_303.2314m/z	303.231	10.8335	pos	Yucalexin B14	60386	http://funmeta.oebiotech.com/network/60386	HMDB0036709	91740	14191186	CC12CC3(CCC4C(C)(C)C(O)CCC4(C)C3CC1=O)C=C2	JPKPHLVETUEKFT-UHFFFAOYSA-N	Lipids and lipid-like molecules	Prenol lipids	Diterpenoids	Level 1	58.7	94.1145	71.8	201.1638, 205.1226, 219.1382, 233.1532, 243.2107, 247.1683, 257.1910, 267.2108, 285.2216, 303.2320	M+H	C20H30O2	-1.40494	1.09351	14.3277	13.5724	0.755328	1.68802	Up	0.00462365	0.0272984	14.2363	14.397	14.4822	14.3248	14.3641	14.1616	14.4985	13.5049	13.7109	13.1525	13.3526	13.2146
3.67_338.1342m/z	338.134	3.67135	pos	SCHEMBL6745239	594807	http://funmeta.oebiotech.com/network/594807			57590841	COc1ccc2c3c1OC1C(=O)CC[C@@]4(O)C(C2)N(C)CC[C@]314	BRUQQQPBMZOVGD-GGXGYQBMSA-N	Benzenoids	Phenanthrenes and derivatives	Unclassified	Level 2	38.5	90.599	0	157.0979, 175.0872, 182.0809, 217.0952, 223.1081, 235.1077, 238.4037, 263.1026, 279.9747, 320.1235	M+Na	C18H21NO4	-6.64826	1.1619	10.6339	11.5021	-0.868159	0.547846	Down	0.00462448	0.0272984	10.567	10.7099	10.487	10.627	10.616	10.7966	12.4507	11.3488	11.1718	10.7424	11.5952	11.7035
4.94_335.1629m/z	335.163	4.93618	pos	Tubastatin A	212709	http://funmeta.oebiotech.com/network/212709	HMDB0259316	64761	49850262	CN1CCC2=C(C1)C1=CC=CC=C1N2CC1=CC=C(C=C1)C(=O)NO	GOVYBPLHWIEHEJ-UHFFFAOYSA-N	Organoheterocyclic compounds	Indoles and derivatives	N-alkylindoles	Level 4	36.1	81.9188	0		M+	C20H21N3O2	-1.36011	1.94553	8.12135	10.5124	-2.39105	0.190643	Down	0.00474501	0.0279535	7.22884	9.13648	9.34143	7.22884	8.5637	7.22884	12.6513	10.3597	11.0313	9.08627	9.44766	10.4982
9.15_375.2138m/z	375.214	9.15413	pos	5-epi-5-iso-LGD2	4167	http://funmeta.oebiotech.com/network/4167		75087	52921932	C(CCC[C@@H](O)/C=C/[C@H](C=O)[C@@H](C/C=C\CCCCC)C(=O)C)(=O)O	HFMAGYDCADKGBI-GJXUSZJUSA-N	Lipids and lipid-like molecules	Fatty Acyls	Fatty acids and conjugates	Level 2	42.8	90.5474	0		M+Na	C20H32O5	-1.1758	1.40059	10.9948	9.75493	1.23983	2.36171	Up	0.00488197	0.0287024	10.521	11.1377	11.1311	11.2279	11.0963	10.8546	10.793	9.76177	10.0112	8.33644	9.98175	9.64537
0.82_104.0528m/z	104.053	0.8155	pos	tetrahydrothiazine	212341	http://funmeta.oebiotech.com/network/212341	HMDB0258908		21696922	C1CCSNC1	AJZGFFKDLABHDD-UHFFFAOYSA-N	Organoheterocyclic compounds	Thiazinanes	Unclassified	Level 4	38.4	92.7017	0		M+H	C4H9NS	-0.758299	1.10977	11.2939	12.0737	-0.77971	0.582484	Down	0.00491963	0.0288658	11.2667	11.4759	11.4507	11.2421	11.0565	11.2718	13.0126	12.0675	12.1451	11.8001	11.5242	11.8924
4.95_127.0767m/z	127.077	4.95498	neg	4-Methyl-5-hexanolide	55784	http://funmeta.oebiotech.com/network/55784	HMDB0031174	87467	544628	CC1CCC(=O)OC1C	HAXARIVGMMVELD-UHFFFAOYSA-N	Organoheterocyclic compounds	Lactones	Delta valerolactones	Level 4	39	95.047	2.38	109.6050, 110.9084, 117.4143, 119.5928, 120.7395, 122.9425, 126.9041, 127.0039, 127.0147, 127.0762	M-H	C7H12O2	1.96982	0.756767	9.49519	9.13544	0.359748	1.2832	Up	0.00495926	0.02904	9.53678	9.58094	9.37359	9.38168	9.55825	9.53988	9.25932	9.31765	9.07098	8.75794	9.36875	9.03797
0.93_239.9738m/z	239.974	0.9287	neg	Umbelliferone sulfate	197215	http://funmeta.oebiotech.com/network/197215	HMDB0240565		17757236	[O-]S(=O)(=O)OC1=CC2=C(C=CC(=O)O2)C=C1	LJOOSFYJELZGMR-UHFFFAOYSA-M	Phenylpropanoids and polyketides	Coumarins and derivatives	Unclassified	Level 4	36.6	84.8796	0		M-H	C9H5O6S-	1.64989	1.27197	11.1917	10.1529	1.0388	2.05452	Up	0.00515191	0.0301078	11.1388	11.192	11.3222	11.142	11.1039	11.2513	8.72761	10.4236	10.2379	10.3876	10.5833	10.5574
10.12_482.3238m/z	482.324	10.1205	pos	Palmitoyl Ara-C	209975	http://funmeta.oebiotech.com/network/209975	HMDB0256087		317641	CCCCCCCCCCCCCCCC(=O)NC1=NC(=O)N(C=C1)C1OC(CO)C(O)C1O	XEFNBUBDJCJOGM-UHFFFAOYSA-N	Nucleosides, nucleotides, and analogues	Pyrimidine nucleosides	Unclassified	Level 2	42.7	89.6105	0		M+H	C25H43N3O6	2.74351	1.98879	11.5391	9.01968	2.51946	5.73368	Up	0.00519466	0.030297	11.8645	10.3116	10.3451	12.3412	12.7002	11.6723	7.22884	7.22884	9.39493	10.087	10.0218	10.1567
1.07_663.1082n	664.115	1.06912	pos	beta-nicotinamide adenine dinucleotide	204143	http://funmeta.oebiotech.com/network/204143	HMDB0249146		925	NC(=O)C1=CC=C[N+](=C1)C1OC(COP([O-])(=O)OP(O)(=O)OCC2OC(C(O)C2O)N2C=NC3=C(N)N=CN=C23)C(O)C1O	BAWFJGJZGIEFAR-UHFFFAOYSA-N	Nucleosides, nucleotides, and analogues	(5'->5')-dinucleotides	Unclassified	Level 1	55.2	74.9424	96.4	390.8468, 407.5632, 417.9738, 428.0368, 444.0938, 476.5305, 492.1161, 524.0582, 542.0684, 664.1167	M+H, M+Na	C21H27N7O14P2	-1.45037	1.02175	17.0853	16.4148	0.670491	1.59161	Up	0.00534213	0.0310681	16.8369	16.9623	17.3994	17.1466	16.917	17.2497	15.7201	16.5925	16.4887	16.9698	16.4169	16.3011
2.80_398.2031m/z	398.203	2.79932	pos	Ser-Phe-Gln	265261	http://funmeta.oebiotech.com/network/265261		22745	145457842	C1=CC=C(C=C1)CC(C(=O)NC(CCC(=O)N)C(=O)O)NC(=O)C(CO)N	FZEUTKVQGMVGHW-AVGNSLFASA-N	Organic acids and derivatives	Carboxylic acids and derivatives	Amino acids, peptides, and analogues	Level 2	52.8	90.7769	0.0364	358.0060, 365.6263, 372.2444, 380.1921, 382.8445, 386.0719, 386.1309, 389.8486, 398.1528, 398.2032	M+NH4	C17H24N4O6	-0.777019	1.18337	12.2228	13.1184	-0.895669	0.537498	Down	0.00534813	0.0310681	12.2977	12.5847	11.9613	12.2397	11.9131	12.34	14.1726	13.1469	13.0851	12.6252	12.6243	13.0565
0.69_174.0885m/z	174.089	0.687033	neg	Carbamoyl (2R)-2,5-diaminopentanoate	211555	http://funmeta.oebiotech.com/network/211555	HMDB0257951		76472149	NCCCC(N)C(=O)OC(N)=O	CFSBKLYCPLFHQU-UHFFFAOYSA-N	Organic acids and derivatives	Carboxylic acids and derivatives	Amino acids, peptides, and analogues	Level 1	57.7	97.0757	87.6	136.8628, 138.8602, 139.4310, 145.0619, 147.0163, 147.3818, 157.0617, 173.4682, 173.8427, 174.0884	M-H	C6H13N3O3	0.657637	1.1026	14.9134	14.1473	0.76611	1.70068	Up	0.00538475	0.0312187	14.5452	14.7601	14.8712	15.4117	15.1333	14.7587	14.8977	13.8916	14.1127	13.6743	14.3442	13.9632
12.83_382.2031m/z	382.203	12.8337	pos	21-Desacetyl Deflazacort	201021	http://funmeta.oebiotech.com/network/201021	HMDB0245604		631051	CC1=NC2(C(CC3C4CCC5=CC(=O)C=CC5(C)C4C(O)CC23C)O1)C(=O)CO	KENSGCYKTRNIST-UHFFFAOYSA-N	Lipids and lipid-like molecules	Steroids and steroid derivatives	Hydroxysteroids	Level 3	37.6	45.608	47.8	95.3393, 96.6349, 96.9122, 98.4938, 104.2476, 107.9670, 169.4789, 354.2078, 381.3012, 382.2047	M+H-H2O	C23H29NO5	4.54893	1.21151	11.527	12.4463	-0.919233	0.52879	Down	0.0055279	0.0319852	12.0042	11.4131	11.6186	11.2896	11.5663	11.2704	12.7149	13.2124	12.8885	11.8557	11.809	12.1971
10.49_277.1443m/z	277.144	10.4852	neg	6-[(3,4-Methylenedioxy)phenyl]-3,3-dimethyl-1-hexene	55530	http://funmeta.oebiotech.com/network/55530	HMDB0030790	87198	71361317	CC(C)(CCCC1=CC2=C(OCO2)C=C1)C=C	IHMNTQCUAJQGEX-UHFFFAOYSA-N	Organoheterocyclic compounds	Benzodioxoles	Unclassified	Level 1	64	98.417	85.3	226.5576, 231.2868, 233.1543, 233.3107, 235.8632, 247.9518, 251.4865, 263.2941, 272.6231, 277.1439	M+FA-H	C15H20O2	-1.11362	0.747832	13.3365	12.982	0.35453	1.27857	Up	0.00566412	0.0326746	13.3216	13.3695	13.2953	13.4299	13.5664	13.0365	13.195	12.9567	12.8838	13.0192	13.1272	12.7101
4.57_131.0716m/z	131.072	4.56513	neg	2-hydroxy-3-methyl-pentanoic acid	1866	http://funmeta.oebiotech.com/network/1866	HMDB0000317	45843	10796774	C(=O)(O)[C@H](O)[C@H](C)CC	RILPIWOPNGRASR-RFZPGFLSSA-N	Lipids and lipid-like molecules	Fatty Acyls	Fatty acids and conjugates	Level 1	67.2	99.0076	95.7	111.3544, 112.5190, 113.0236, 113.0608, 120.1352, 121.2257, 128.7154, 129.0560, 131.0349, 131.0714	M-H	C6H12O3	1.4843	0.640011	17.149	16.8853	0.263649	1.20051	Up	0.00567645	0.0326746	17.0139	17.0635	17.2834	17.1232	17.2465	17.1633	16.7379	17.142	16.8806	16.9102	16.7229	16.9184
4.95_171.0665m/z	171.066	4.95498	neg	4-Hydroxy-4-methyl-5-hexenoic acid gamma lactone	56704	http://funmeta.oebiotech.com/network/56704	HMDB0032333	88370	102550	CC1(CCC(=O)O1)C=C	QESPSAHXYXIGBG-UHFFFAOYSA-N	Organoheterocyclic compounds	Lactones	Gamma butyrolactones	Level 1	59.3	98.5576	84.4	145.4210, 146.2300, 150.3946, 152.5382, 161.0849, 169.4528, 169.5371, 171.0199, 171.0286, 171.0662	M+FA-H	C7H10O2	1.43851	0.680286	13.1796	12.8828	0.296869	1.22848	Up	0.00568059	0.0326746	13.2661	13.2413	13.1339	13.0489	13.2734	13.1142	12.8886	13.1432	12.8823	12.6593	13.0244	12.6988
1.18_326.0721n	327.079	1.184	pos	TRIPHENYL PHOSPHATE	212661	http://funmeta.oebiotech.com/network/212661	HMDB0259262	69897	8289	O=P(OC1=CC=CC=C1)(OC1=CC=CC=C1)OC1=CC=CC=C1	XZZNDPSIHUTMOC-UHFFFAOYSA-N	Organic acids and derivatives	Organic phosphoric acids and derivatives	Phosphate esters	Level 4	41.2	92.1979	18.7	254.2057, 262.8771, 267.0596, 268.0436, 280.8885, 281.0741, 281.5210, 285.0714, 309.0689, 327.0798	M+H, M+Na	C18H15O4P	4.04404	0.921285	14.9674	14.4172	0.550184	1.46427	Up	0.00571855	0.0328276	14.8644	14.6688	15.3103	15.0804	14.8914	14.9891	14.5297	14.6657	14.4573	14.6851	13.8248	14.3406
0.69_365.1049m/z	365.105	0.685667	pos	D-Maltose	46905	http://funmeta.oebiotech.com/network/46905	HMDB0000163	413	10991489	OC[C@H]1O[C@H](O[C@H]2[C@H](O)[C@H](O)[C@@H](O)O[C@@H]2CO)[C@H](O)[C@@H](O)[C@@H]1O	GUBGYTABKSRVRQ-DKBJLJRDSA-N	Organic oxygen compounds	Organooxygen compounds	Carbohydrates and carbohydrate conjugates	Level 1	49.7	93.3912	53.8	110.8555, 136.0616, 152.0567, 162.3064, 164.9312, 202.3520, 203.0531, 266.9609, 287.2987, 365.1058	M+Na	C12H22O11	-1.54167	0.692519	14.1865	13.8766	0.309835	1.23957	Up	0.00579229	0.0331063	13.9509	14.2942	14.2751	14.1163	14.1813	14.301	13.761	13.8512	13.9558	14.0591	13.6137	14.019
4.50_352.0236m/z	352.024	4.49675	neg	Nitazoxanide	52853	http://funmeta.oebiotech.com/network/52853	HMDB0014649	64837	41684	CC(=O)OC1=CC=CC=C1C(=O)NC1=NC=C(S1)[N+]([O-])=O	YQNQNVDNTFHQSW-UHFFFAOYSA-N	Benzenoids	Benzene and substituted derivatives	Benzoic acids and derivatives	Level 4	36.3	84.9681	0		M+FA-H	C12H9N3O5S	-3.01223	0.729196	12.2579	11.9129	0.345029	1.27018	Up	0.00580097	0.0331063	12.0616	12.1511	12.4365	12.2353	12.3651	12.2977	11.6554	12.171	12.0067	11.9392	11.6981	12.0068
12.21_399.2502m/z	399.25	12.2117	pos	1-(2,6-Dihydroxy-4-methoxyphenyl)-6Z,9Z,12Z,15Z-octadecatetraen-1-one	35048	http://funmeta.oebiotech.com/network/35048			23426967	C(CCCC/C=C\C/C=C\C/C=C\C/C=C\CC)(=O)C1=C(O)C=C(OC)C=C1O	ZVJQMVACQOETOP-GJDCDIHCSA-N	Organic oxygen compounds	Organooxygen compounds	Carbonyl compounds	Level 2	42.9	81.8002	0		M+H	C25H34O4	-6.99005	0.861325	12.532	12.0658	0.466216	1.38148	Up	0.00590799	0.0335485	12.4214	12.5974	12.7367	12.288	12.566	12.5828	12.0906	11.9764	11.6333	11.9545	12.2627	12.4775
1.54_293.0739m/z	293.074	1.54057	pos	2-hydroxyflutamide	82798	http://funmeta.oebiotech.com/network/82798	HMDB0060949	674	91649	CC(C)(O)C(O)=NC1=CC(=C(C=C1)N(=O)=O)C(F)(F)F	YPQLFJODEKMJEF-UHFFFAOYSA-N	Benzenoids	Benzene and substituted derivatives	Trifluoromethylbenzenes	Level 4	38.2	92.8724	0	118.9668, 123.9403, 130.9698, 147.2940, 156.9494, 161.0323, 171.2291, 235.2925, 265.3094, 293.0755	M+H	C11H11F3N2O4	-1.64217	1.21648	10.5341	9.57427	0.959802	1.94504	Up	0.0059129	0.0335485	10.363	10.0561	10.9173	10.7635	10.3828	10.7218	9.05097	9.86392	9.63102	10.5721	8.97397	9.35368
5.03_449.1518m/z	449.152	5.0282	pos	FLUMETHASONE	266914	http://funmeta.oebiotech.com/network/266914		44291	16490	CC1CC2C3CC(C4=CC(=O)C=CC4(C3(C(CC2(C1(C(=O)CO)O)C)O)F)C)F	WXURHACBFYSXBI-GQKYHHCASA-N	Lipids and lipid-like molecules	Steroids and steroid derivatives	Hydroxysteroids	Level 4	36	85.4957	0		M+K	C22H28F2O5	-4.5833	1.84025	7.9667	10.1322	-2.16549	0.222907	Down	0.00595468	0.0337201	7.22884	9.66815	7.22884	9.21672	7.22884	7.22884	9.52845	8.40152	10.7457	11.1018	10.3574	10.6583
10.41_207.0173m/z	207.017	10.4057	pos	2-Pyrroloylglycine	81820	http://funmeta.oebiotech.com/network/81820	HMDB0059778		21126202	OC(=O)CNC(=O)C1=CC=CN1	GCBXCOXVQXMSOS-UHFFFAOYSA-N	Organic acids and derivatives	Carboxylic acids and derivatives	Amino acids, peptides, and analogues	Level 4	39	94.9356	4.64	165.1261, 165.9911, 166.0495, 166.0862, 166.0980, 184.0018, 189.1652, 190.0974, 203.4849, 207.0177	M+K	C7H8N2O3	4.12072	0.766905	14.6436	15.0199	-0.376294	0.770414	Down	0.00597755	0.0337841	14.6908	14.7674	14.8516	14.5831	14.4966	14.472	15.3689	15.1429	15.0299	14.9565	14.8728	14.7483
11.37_347.2590m/z	347.259	11.3673	neg	Carbocyclic Thromboxane A2	267531	http://funmeta.oebiotech.com/network/267531		45632	5311387	CCCCCC(C=CC1CC2CC(C2)C1CC=CCCCC(=O)O)O	ZIWNJZLXPXFNGN-GXTQQWMXSA-N	Lipids and lipid-like molecules	Fatty Acyls	Fatty acids and conjugates	Level 1	60.1	95.4926	79.6	273.9548, 280.2782, 285.2577, 291.6444, 308.1513, 313.6824, 329.2483, 337.5387, 346.0645, 347.2582	M-H	C22H36O3	-0.426742	1.25026	13.0693	12.0682	1.00105	2.00146	Up	0.00601936	0.0339548	13.0121	13.2793	13.0533	13.0594	13.0635	12.948	13.4367	11.8667	11.9857	11.4372	11.7616	11.9214
11.86_653.3398m/z	653.34	11.8627	neg	Azaperone	203805	http://funmeta.oebiotech.com/network/203805	HMDB0248764	3933	15443	FC1=CC=C(C=C1)C(=O)CCCN1CCN(CC1)C1=CC=CC=N1	XTKDAFGWCDAMPY-UHFFFAOYSA-N	Organic oxygen compounds	Organooxygen compounds	Carbonyl compounds	Level 4	38.7	97.7885	0		2M-H	C19H22FN3O	-3.49169	1.65243	11.8195	10.0438	1.77569	3.42402	Up	0.0060946	0.0343129	12.498	11.1003	10.3981	12.3283	12.3165	12.2757	8.35719	9.61877	10.5875	10.5855	10.4226	10.6912
9.76_422.3258m/z	422.326	9.7627	pos	(9Z,12Z)-6-Hydroxyoctadeca-9,12-dienoylcarnitine	198084	http://funmeta.oebiotech.com/network/198084	HMDB0241543			CCCCCC=CCC=CCCC(O)CCCCC(=O)OC(CC([O-])=O)C[N+](C)(C)C	CLELUHOHSFDURZ-UHFFFAOYSA-N	Lipids and lipid-like molecules	Fatty Acyls	Fatty acid esters	Level 2	50.5	87.8019	0	81.3418, 85.0284, 94.5761, 96.0681, 128.5765, 184.0737, 196.6264, 210.3080, 389.7545, 422.3263	M+H-H2O	C25H45NO5	-1.4572	1.66164	11.3157	13.0712	-1.75553	0.296165	Down	0.0062111	0.0348848	12.2758	9.90548	10.5256	11.6804	11.6274	11.8794	11.5048	13.2829	14.1253	13.0341	13.3124	13.1679
2.33_236.0794n	237.087	2.32938	pos	N'-Formylkynurenine	47449	http://funmeta.oebiotech.com/network/47449	HMDB0001200		910	NC(CC(=O)C1=CC=CC=C1NC=O)C(O)=O	BYHJHXPTQMMKCA-UHFFFAOYSA-N	Organic oxygen compounds	Organooxygen compounds	Carbonyl compounds	Level 1	63.6	96.5436	54.1	202.0499, 203.9385, 208.5741, 213.9224, 213.9410, 220.0604, 231.9325, 236.9386, 237.0151, 237.0877	M+H, M+Na	C11H12N2O4	-1.27918	1.52355	12.6044	14.1399	-1.53549	0.344962	Down	0.00622519	0.0348848	12.1376	12.0555	12.0913	13.61	13.2537	12.4784	15.5267	13.1879	13.4834	13.6759	14.47	14.4955
1.07_132.0243n	150.058	1.06912	pos	3-Methyl sulfolene	81751	http://funmeta.oebiotech.com/network/81751	HMDB0059667	96259	70941	CC1=CCS(=O)(=O)C1	FAYFWMOSHFCQPG-UHFFFAOYSA-N	Organoheterocyclic compounds	Dihydrothiophenes	Unclassified	Level 4	38.6	91.5242	2.88	113.9639, 114.1278, 114.9640, 115.0211, 115.0505, 116.0705, 131.9748, 132.1384, 132.9758, 133.0318	M+H, M+NH4	C5H8O2S	-1.31665	1.07212	17.4955	18.2354	-0.73989	0.598785	Down	0.006232	0.0348848	17.4293	17.7981	17.739	17.1728	17.1279	17.7058	18.9383	18.3845	18.3912	18.1022	17.7816	17.8144
2.21_444.9684m/z	444.968	2.20735	neg	Bis(perfluorobutyl)ethene	202738	http://funmeta.oebiotech.com/network/202738	HMDB0247519		128620	FC(F)(F)C(F)(F)C(F)(F)C(F)(F)C=CC(F)(F)C(F)(F)C(F)(F)C(F)(F)F	FSOCDJTVKIHJDC-UHFFFAOYSA-N	Organohalogen compounds	Organofluorides	Unclassified	Level 4	37.6	89.7927	0		M-H2O-H	C10H2F18	-1.33777	0.893801	9.49549	10.0168	-0.521261	0.696763	Down	0.0062476	0.0349053	9.57428	8.87257	9.63616	9.59536	9.66483	9.62974	10.4095	9.80882	10.0217	9.93699	10.0121	9.91139
14.66_382.2961m/z	382.296	14.6579	neg	AX 048	274673	http://funmeta.oebiotech.com/network/274673		64840	15950454	CCCCCCCCCCCCCCC(=O)C(=O)NCCCC(=O)OCC	FMFKQXKYWWJNJS-UHFFFAOYSA-N	Organic acids and derivatives	Carboxylic acids and derivatives	Amino acids, peptides, and analogues	Level 4	37.4	87.3002	0		M-H	C22H41NO4	-0.401791	1.65658	7.63727	9.38899	-1.75172	0.296948	Down	0.00634048	0.0353372	8.38182	7.22884	7.22884	7.22884	8.52648	7.22884	7.22884	9.58231	10.0565	9.68286	10.0135	9.76993
12.11_386.2718m/z	386.272	12.1069	pos	N-Oleoyl Cysteine	198475	http://funmeta.oebiotech.com/network/198475	HMDB0241957			CCCCCCCCC=CCCCCCCCC(=O)NC(CS)C(O)=O	DPSHWWWXNMQZTQ-UHFFFAOYSA-N	Organic acids and derivatives	Carboxylic acids and derivatives	Amino acids, peptides, and analogues	Level 4	36.9	86.0888	0		M+H	C21H39NO3S	-1.52899	1.36372	12.2698	13.4574	-1.18757	0.439043	Down	0.00634908	0.0353372	12.9358	11.9524	11.2044	12.3372	12.5952	12.594	12.4153	13.9059	14.0054	13.7087	13.4331	13.276
0.67_140.0121m/z	140.012	0.67275	neg	2-Aminoethyl dihydrogen phosphate	46942	http://funmeta.oebiotech.com/network/46942	HMDB0000224	54	1015	NCCOP(O)(O)=O	SUHOOTKUPISOBE-UHFFFAOYSA-N	Organic acids and derivatives	Organic phosphoric acids and derivatives	Phosphate esters	Level 1	60.5	97.7779	79.2	130.2018, 131.1284, 133.4427, 134.8841, 135.4948, 137.2904, 137.8551, 139.9175, 139.9846, 140.0113	M-H	C2H8NO4P	1.64798	0.755532	14.183	14.5556	-0.37257	0.772405	Down	0.00642449	0.0356889	14.0845	14.132	14.1504	14.4088	14.408	13.9143	14.8104	14.5229	14.5904	14.4376	14.6805	14.2916
4.43_338.2046m/z	338.205	4.43323	pos	Ile-Ala-Ile	260823	http://funmeta.oebiotech.com/network/260823		18107	145456039	CCC(C)C(C(=O)NC(C)C(=O)NC(C(C)CC)C(=O)O)N	QICVAHODWHIWIS-HTFCKZLJSA-N	Organic acids and derivatives	Carboxylic acids and derivatives	Amino acids, peptides, and analogues	Level 2	42.6	97.8268	0		M+Na	C15H29N3O4	-1.23715	1.05331	8.98599	9.70451	-0.718522	0.60772	Down	0.00653123	0.0361444	9.15987	9.01449	9.55463	8.55547	8.40801	9.22346	10.2432	9.59302	9.70596	9.49685	9.70035	9.48764
4.68_308.0908m/z	308.091	4.68203	pos	12-sulfooxy-9,10-dihydrojasmonic acid	594855	http://funmeta.oebiotech.com/network/594855			121232650	O=C(O)C[C@H]1CCC(=O)[C@@H]1CCCCCOS(=O)(=O)O	CJUJDLFIAYZPPV-NXEZZACHSA-N	Lipids and lipid-like molecules	Fatty Acyls	Lineolic acids and derivatives	Level 2	38.1	81.8471	0		M+	C12H20O7S	-7.21357	1.21881	10.8002	9.84262	0.957632	1.94212	Up	0.00654379	0.0361455	10.4862	10.6384	10.5922	11.0193	11.2418	10.8236	10.4887	10.0547	10.1486	9.82693	9.87017	8.66659
0.71_280.0201m/z	280.02	0.706917	neg	Creatinine citrate	205292	http://funmeta.oebiotech.com/network/205292	HMDB0250529		129718074	CN1C2=NOC(=O)CC3(O)CC(=O)OC1(OC3=O)C(=O)N2	UASUGYXGXCQNJH-UHFFFAOYSA-N	Organic acids and derivatives	Carboxylic acids and derivatives	Amino acids, peptides, and analogues	Level 4	36.6	87.041	0		M-H2O-H	C10H9N3O8	-3.28912	1.75682	11.7441	9.72665	2.01742	4.04859	Up	0.00655651	0.0361474	11.4678	11.8741	11.9061	11.4658	12.3073	11.4433	7.22884	10.4383	10.3077	10.7357	10.7518	8.89759
1.16_148.0473m/z	148.047	1.16103	pos	2-O-Methylcytosine	48282	http://funmeta.oebiotech.com/network/48282	HMDB0004339	58237	160679	COC1=NC=CC(N)=N1	DHYLZDVDOQLEAQ-UHFFFAOYSA-N	Organoheterocyclic compounds	Diazines	Pyrimidines and pyrimidine derivatives	Level 2	38.8	93.444	0		M+Na	C5H7N3O	-6.65003	0.912277	8.92699	9.47842	-0.551428	0.682344	Down	0.0065787	0.0362014	8.95191	8.80202	9.07083	9.02013	8.53645	9.18062	9.8722	9.68823	8.95787	9.28534	9.48163	9.58526
0.80_222.9837m/z	222.984	0.802033	neg	5-(Methylthio)-2,3-dioxopentyl phosphate	81722	http://funmeta.oebiotech.com/network/81722	HMDB0059620	5947	561	CSCCC(=O)C(=O)COP(O)(O)=O	HKEAOVFNWRDVAJ-UHFFFAOYSA-N	Organic acids and derivatives	Organic phosphoric acids and derivatives	Phosphate esters	Level 4	37.8	89.3234	0		M-H2O-H	C6H11O6PS	0.456834	1.2776	11.0494	9.97898	1.07038	2.09999	Up	0.00669717	0.0367151	10.9102	11.1346	10.8774	11.1915	11.1634	11.0192	8.44082	10.2939	10.186	10.3861	10.3622	10.2049
0.77_192.0323m/z	192.032	0.77335	pos	4-Hydroxybenzenesulfonic acid	266269	http://funmeta.oebiotech.com/network/266269		34512	4765	C1=CC(=CC=C1O)S(=O)(=O)O	FEPBITJSIHRMRT-UHFFFAOYSA-N	Benzenoids	Benzene and substituted derivatives	Benzenesulfonic acids and derivatives	Level 4	37.7	90.0223	0		M+NH4	C6H6O4S	-1.44631	1.37716	11.3864	12.5961	-1.2097	0.43236	Down	0.00671745	0.0367573	11.4481	12.5385	11.4295	11.4253	10.7346	10.7423	12.4117	11.619	13.1802	13.1012	12.5199	12.7446
0.69_132.0656m/z	132.066	0.685667	pos	cis-3-Hydroxy-DL-proline	274718	http://funmeta.oebiotech.com/network/274718		64947	7098652	C1CNC(C1O)C(=O)O	BJBUEDPLEOHJGE-DMTCNVIQSA-N	Organic acids and derivatives	Carboxylic acids and derivatives	Amino acids, peptides, and analogues	Level 2	42.6	98.5669	0		M+H	C5H9NO3	0.33374	0.832759	14.5033	14.9532	-0.449842	0.732123	Down	0.00682135	0.037256	14.321	14.843	14.3918	14.5084	14.6001	14.3557	15.1689	14.4939	15.1732	15.0856	14.8495	14.9479
12.07_401.1423m/z	401.142	12.0665	neg	Misonidazole	208831	http://funmeta.oebiotech.com/network/208831	HMDB0254755		26105	COCC(O)CN1C=CN=C1[N+]([O-])=O	OBBCSXFCDPPXOL-UHFFFAOYSA-N	Organic 1,3-dipolar compounds	Allyl-type 1,3-dipolar organic compounds	Organic nitro compounds	Level 4	38.7	94.4147	0		2M-H	C7H11N3O4	-0.777173	1.10417	8.70695	9.48369	-0.776739	0.583685	Down	0.00697393	0.0379309	9.49691	8.27215	8.71931	8.48879	8.54916	8.71537	9.30399	9.33496	10.0825	9.16927	9.80857	9.20287
0.58_79.0178m/z	79.0178	0.57775	pos	Protoanemonin	82396	http://funmeta.oebiotech.com/network/82396	HMDB0060503	66577	66948	C=C1OC(=O)C=C1	RNYZJZKPGHQTJR-UHFFFAOYSA-N	Organoheterocyclic compounds	Dihydrofurans	Furanones	Level 4	39.6	94.2821	4.1	67.5100, 68.0118, 69.4589, 70.0132, 73.4837, 74.9756, 75.7699, 76.5152, 77.0169, 79.0176	M+H-H2O	C5H4O2	-0.321499	1.04091	13.2977	12.5865	0.711174	1.63714	Up	0.00698385	0.0379309	13.7211	12.7647	12.937	13.3672	13.5454	13.4506	12.1237	12.3799	12.7487	13.1715	12.635	12.4601
10.74_356.3155m/z	356.316	10.7383	pos	N-Hexadecyl-L-hydroxyproline	266282	http://funmeta.oebiotech.com/network/266282		34538	66690736	CCCCCCCCCCCCCCCCN1CC(CC1C(=O)O)O	FDSLJAYOPNMZIY-UXHICEINSA-N	Organic acids and derivatives	Carboxylic acids and derivatives	Amino acids, peptides, and analogues	Level 1	63	89.6794	88.8	53.4616, 61.1437, 72.0808, 122.5482, 292.3015, 292.4713, 310.3112, 315.1132, 338.3427, 356.3148	M+H	C21H41NO3	-1.11748	1.161	10.4511	11.3425	-0.891426	0.539081	Down	0.00707024	0.0383288	10.5669	9.69325	9.82638	10.9544	11.0068	10.659	11.0639	11.8109	11.0503	11.6301	11.3688	11.1312
10.88_589.2486m/z	589.249	10.8805	neg	N(6),O(2)-Dimethyladenosine	209296	http://funmeta.oebiotech.com/network/209296	HMDB0255287		14366984	CNC1=NC=NC2=C1N=CN2C1OC(CO)C(O)C1OC	GRYSXUXXBDSYRT-UHFFFAOYSA-N	Nucleosides, nucleotides, and analogues	Purine nucleosides	Unclassified	Level 4	39.3	96.8483	0		2M-H	C12H17N5O4	-0.420993	1.74187	8.9593	10.943	-1.98367	0.252845	Down	0.00710544	0.0383551	9.91207	7.22884	7.22884	9.42582	9.6196	10.3406	10.1484	11.0482	11.2997	11.3375	10.9285	10.8956
4.22_85.0284m/z	85.0284	4.22015	pos	Succinic acid semialdehyde	6583	http://funmeta.oebiotech.com/network/6583	HMDB0001259	275	1112	C(=O)(O)CCC=O	UIUJIQZEACWQSV-UHFFFAOYSA-N	Lipids and lipid-like molecules	Fatty Acyls	Fatty acids and conjugates	Level 2	52	97.354	0		M+H-H2O	C4H6O3	-0.377254	0.725384	8.95353	8.60834	0.34519	1.27032	Up	0.00711363	0.0383551	8.95491	8.90384	8.86191	9.08443	8.78047	9.13561	8.27774	8.4381	8.67809	8.64132	8.81315	8.80162
1.56_279.1006m/z	279.101	1.55877	pos	Glutamylmethionine	53858	http://funmeta.oebiotech.com/network/53858	HMDB0028825	23687	6426949	CSCC[C@H](NC(=O)[C@@H](N)CCC(O)=O)C(O)=O	SXGAGTVDWKQYCX-BQBZGAKWSA-N	Organic acids and derivatives	Carboxylic acids and derivatives	Amino acids, peptides, and analogues	Level 2	47.6	90.724	0		M+H	C10H18N2O5S	-1.13541	1.83635	7.22884	9.45231	-2.22347	0.214126	Down	0.00711446	0.0383551	7.22884	7.22884	7.22884	7.22884	7.22884	7.22884	12.7033	9.07492	9.14428	8.77898	8.45698	8.55536
3.44_497.1152m/z	497.115	3.4382	pos	Daf-FM DA	205526	http://funmeta.oebiotech.com/network/205526	HMDB0250829	451837	2762646	CNC1=C(N)C2=C(C=C1)C1(OC2=O)C2=CC(F)=C(OC(C)=O)C=C2OC2=CC(OC(C)=O)=C(F)C=C12	BEVHTVRRVVEMEF-UHFFFAOYSA-N	Organoheterocyclic compounds	Benzopyrans	1-benzopyrans	Level 4	36	80.7645	0	283.6030, 291.9877, 348.0704, 390.0819, 428.0338, 429.0451, 432.6525, 437.1528, 464.1272, 497.1169	M+H	C25H18F2N2O7	-0.618581	1.71176	11.3432	9.44197	1.90127	3.73543	Up	0.00719794	0.0387337	11.1157	10.4848	10.9121	11.6008	12.0844	11.8617	9.35456	9.24307	9.85392	10.9506	10.0208	7.22884
12.58_297.2896m/z	297.29	12.5762	pos	Linoleamide	8571	http://funmeta.oebiotech.com/network/8571	HMDB0062656	43435	6435901	C(CCCCCCC/C=C\C/C=C\CCCCC)(=O)N	SFIHQZFZMWZOJV-HZJYTTRNSA-N	Lipids and lipid-like molecules	Fatty Acyls	Fatty amides	Level 4	39.8	97.0925	4.08	158.1538, 172.1695, 186.1853, 200.2007, 214.2164, 256.1753, 256.2210, 256.2634, 279.2292, 297.2901	M+NH4	C18H33NO	-1.70161	1.18519	15.6477	14.7099	0.937718	1.9155	Up	0.00725136	0.0389232	15.8929	15.5687	15.9032	15.2234	15.8487	15.4491	13.932	14.5585	15.3962	14.0549	15.244	15.0741
4.31_395.1686n	418.158	4.31405	pos	Glu-Phe-Thr	263782	http://funmeta.oebiotech.com/network/263782		21210	122514755	CC(C(C(=O)O)NC(=O)C(CC1=CC=CC=C1)NC(=O)C(CCC(=O)O)N)O	ITVBKCZZLJUUHI-HTUGSXCWSA-N	Organic acids and derivatives	Carboxylic acids and derivatives	Amino acids, peptides, and analogues	Level 1	64.7	92.2323	60.5	241.0948, 271.1057, 317.1086, 339.6985, 339.9378, 349.9685, 356.1595, 405.1960, 407.3110, 418.1584	M+H, M+Na	C18H25N3O7	-1.56055	1.35072	11.6082	12.7809	-1.17273	0.443582	Down	0.00725981	0.0389232	11.7958	11.5508	11.699	11.9324	10.9524	11.7187	13.6839	12.3992	13.3778	12.0171	11.8621	13.3454
0.93_206.9472m/z	206.947	0.9287	neg	Methylene diphosphate	208722	http://funmeta.oebiotech.com/network/208722	HMDB0254634		10262446	OP(O)(=O)OCOP(O)(O)=O	FKKCPZSMQFVXFV-UHFFFAOYSA-N	Organic acids and derivatives	Organic phosphoric acids and derivatives	Phosphate esters	Level 4	38.6	96.9895	0		M-H	CH6O8P2	3.34023	0.660987	9.83507	9.5504	0.284674	1.21814	Up	0.00736892	0.0394359	9.71868	10.0021	9.73877	9.79373	10.0438	9.71331	9.30273	9.66614	9.46773	9.67863	9.54839	9.63879
8.70_271.2144n	272.222	8.70267	pos	N-LAUROYLSARCOSINE	209184	http://funmeta.oebiotech.com/network/209184	HMDB0255165		7348	CCCCCCCCCCCC(=O)N(C)CC(O)=O	BACYUWVYYTXETD-UHFFFAOYSA-N	Organic acids and derivatives	Carboxylic acids and derivatives	Amino acids, peptides, and analogues	Level 2	43.9	88.9123	0		M+H-H2O, M+H	C15H29NO3	-1.2751	0.983116	11.7342	11.0928	0.641417	1.55986	Up	0.00742033	0.0396384	12.1983	11.964	11.6537	11.0114	11.6961	11.8819	11.3021	10.7677	11.3588	10.8836	11.0312	11.2136
12.55_353.1424m/z	353.142	12.5533	neg	4-Amino-8-(2-fluoro-6-methoxyphenyl)-N-propylcinnoline-3-carboxamide	203818	http://funmeta.oebiotech.com/network/203818	HMDB0248777		23581869	CCCNC(=O)C1=C(N)C2=C(N=N1)C(=CC=C2)C1=C(OC)C=CC=C1F	KYDURMHFWXCKMW-UHFFFAOYSA-N	Organoheterocyclic compounds	Diazanaphthalenes	Benzodiazines	Level 4	39.7	95.6324	4.43	167.7959, 213.9703, 216.9627, 229.0942, 229.6106, 250.6030, 297.5235, 345.2125, 345.5375, 353.1419	M-H	C19H19FN4O2	1.26232	1.26301	11.767	12.811	-1.04399	0.484983	Down	0.00755484	0.0402833	12.2326	11.0238	10.7343	12.2315	12.3227	12.0573	12.3331	12.5683	13.1857	12.7928	13.0161	12.9703
4.33_180.0655m/z	180.065	4.33428	pos	4-Acetamidobenzoic acid	201675	http://funmeta.oebiotech.com/network/201675	HMDB0246328	2830	19266	CC(=O)NC1=CC=C(C=C1)C(O)=O	QCXJEYYXVJIFCE-UHFFFAOYSA-N	Benzenoids	Benzene and substituted derivatives	Benzoic acids and derivatives	Level 1	63.7	97.2263	97	139.9629, 139.9875, 146.8840, 149.6770, 152.0705, 157.9742, 162.0551, 162.0910, 165.4042, 180.0657	M+H	C9H9NO3	-0.340112	0.79677	14.2912	13.8605	0.430675	1.34786	Up	0.00763655	0.0406448	14.2878	14.5327	14.4226	14.1184	14.0891	14.2967	13.6946	13.641	14.2773	13.9606	13.5853	14.0044
4.57_189.0301m/z	189.03	4.56513	neg	Nitroxoline	53546	http://funmeta.oebiotech.com/network/53546	HMDB0015491	85514	19910	OC1=C2N=CC=CC2=C(C=C1)[N+]([O-])=O	RJIWZDNTCBHXAL-UHFFFAOYSA-N	Organoheterocyclic compounds	Quinolines and derivatives	Nitroquinolines and derivatives	Level 4	37.8	91.733	0	111.7968, 120.0457, 121.9442, 131.0715, 137.5177, 138.4477, 144.9225, 163.0566, 164.0354, 189.0295	M-H	C9H6N2O3	-2.33649	0.661718	12.3889	12.1002	0.288764	1.22159	Up	0.00784363	0.041671	12.255	12.3169	12.5507	12.3169	12.4729	12.4212	11.9251	12.3868	12.0441	12.1514	11.9034	12.1903
1.07_229.1544m/z	229.154	1.06912	pos	Pro-Ile	257560	http://funmeta.oebiotech.com/network/257560	HMDB0304810			[H][C@](C)(CC)[C@]([H])(N=C(O)[C@]1([H])CCCN1)C(O)=O	OCYROESYHWUPBP-CIUDSAMLSA-N	Organic acids and derivatives	Carboxylic acids and derivatives	Amino acids, peptides, and analogues	Level 4	45.2	92.2202	35.4	55.9351, 70.0652, 72.0811, 90.9476, 113.9638, 128.9516, 142.0863, 159.9692, 189.0037, 229.1548	M+H	C11H20N2O3	-1.21521	0.726999	12.391	12.7433	-0.352299	0.783335	Down	0.0078685	0.0417273	12.2505	12.1006	12.6423	12.325	12.4817	12.5457	12.849	12.8561	12.7144	12.9177	12.6462	12.4762
0.71_230.9439m/z	230.944	0.706917	neg	2-Thiophenethiol	54619	http://funmeta.oebiotech.com/network/54619	HMDB0029720	86444	522674	SC1=CC=CS1	SWEDAZLCYJDAGW-UHFFFAOYSA-N	Organoheterocyclic compounds	Heteroaromatic compounds	Unclassified	Level 4	36.9	86.2918	0		2M-H	C4H4S2	1.4589	1.29956	12.0246	10.9033	1.12131	2.17544	Up	0.00791054	0.0418742	11.6878	12.1776	12.1574	11.9515	12.3911	11.7824	9.63834	10.9419	11.449	11.4231	11.6593	10.3084
2.93_188.1159n	189.123	2.92738	pos	Glycyl-Isoleucine	53873	http://funmeta.oebiotech.com/network/53873	HMDB0028844		259613	CCC(C)C(N=C(O)CN)C(O)=O	KGVHCTWYMPWEGN-UHFFFAOYSA-N	Organic acids and derivatives	Carboxylic acids and derivatives	Amino acids, peptides, and analogues	Level 1	56.6	97.3846	81	166.9434, 166.9810, 168.2297, 171.1128, 182.9929, 188.4546, 189.0322, 189.0658, 189.1160, 189.1252	M+H, M+Na, M+H-H2O	C8H16N2O3	-0.806618	1.23231	14.4925	15.4956	-1.00302	0.498955	Down	0.00792907	0.0418965	14.5121	14.5713	14.3772	14.6232	14.2842	14.5873	16.8552	15.1949	15.5551	14.854	14.938	15.5763
11.26_494.3235m/z	494.323	11.2606	pos	PE(19:1/0:0)	21180	http://funmeta.oebiotech.com/network/21180		77685	52925138	[C@](COP(=O)(O)OCCN)([H])(O)COC(CCCCCCC/C=C\CCCCCCCCC)=O	QXOXODCLNBXHKD-ZXEGGCGDSA-N	Lipids and lipid-like molecules	Glycerophospholipids	Glycerophosphoethanolamines	Level 2	50.1	85.9577	0		M+H	C24H48NO7P	-1.34895	1.73184	11.564	9.55848	2.0055	4.01528	Up	0.00800909	0.0422429	12.163	10.3858	10.4688	12.3714	12.0782	11.9166	7.22884	9.47398	10.5319	10.1198	10.0577	9.93866
1.36_276.0175m/z	276.017	1.36058	neg	L-DOPA-4'-Sulfate	595425	http://funmeta.oebiotech.com/network/595425			167996267	NC(Cc1ccc(OS(=O)(=O)O)c(O)c1)C(=O)O	KKZVNIAHQBJWCU-UHFFFAOYSA-N	Organic acids and derivatives	Carboxylic acids and derivatives	Amino acids, peptides, and analogues	Level 2	38.6	95.0641	0	205.1747, 207.9176, 207.9918, 211.0383, 227.3446, 227.9337, 230.0118, 244.6907, 248.0228, 248.6982	M-H	C9H11NO7S	-3.07349	1.30772	12.8332	13.9311	-1.09792	0.467191	Down	0.00807087	0.042492	13.0147	12.4192	13.848	12.7147	12.518	12.4845	13.9844	13.9587	14.9532	14.0166	13.5581	13.1154
5.04_375.0994m/z	375.099	5.03517	neg	Rhodamine 110	210929	http://funmeta.oebiotech.com/network/210929	HMDB0257198			NC1=CC2=C(C=C1)C(C1=CC=CC=C1C(O)=O)=C1C=CC(=N)C=C1O2	UPZKDDJKJWYWHQ-UHFFFAOYSA-N	Organoheterocyclic compounds	Benzopyrans	1-benzopyrans	Level 4	40.9	94.1348	13	265.2990, 268.1212, 278.7169, 294.3123, 296.0760, 296.2745, 307.1126, 329.0931, 375.0307, 375.0994	M+FA-H	C20H14N2O3	2.21618	0.707955	13.5646	13.2278	0.336731	1.26289	Up	0.00812939	0.0427232	13.781	13.646	13.5611	13.4157	13.2757	13.7079	13.2872	13.428	13.3509	13.1265	13.2007	12.9737
4.30_241.1193m/z	241.119	4.30002	neg	7-(1-Imidazolyl)heptanoic acid	200330	http://funmeta.oebiotech.com/network/200330	HMDB0244878		173117	OC(=O)CCCCCCN1C=CN=C1	KZUXSHYAXPMDNJ-UHFFFAOYSA-N	Organoheterocyclic compounds	Azoles	Imidazoles	Level 2	49.3	93.2685	0		M+FA-H	C10H16N2O2	-0.23772	0.708673	8.80077	9.12236	-0.32159	0.800188	Down	0.00817362	0.0428195	8.82653	9.0406	8.90069	8.66171	8.68519	8.68989	9.05537	9.18238	9.46829	8.95721	9.07811	8.99277
4.27_378.1667m/z	378.167	4.26808	pos	Met-Asp-Leu	264554	http://funmeta.oebiotech.com/network/264554		22016	145456878	CC(C)CC(C(=O)O)NC(=O)C(CC(=O)O)NC(=O)C(CCSC)N	OSOLWRWQADPDIQ-DCAQKATOSA-N	Organic acids and derivatives	Peptidomimetics	Hybrid peptides	Level 2	48.7	88.0539	0		M+H	C15H27N3O6S	-7.04763	1.17183	9.51722	10.4082	-0.890929	0.539267	Down	0.00817703	0.0428195	9.6347	9.10918	10.207	9.18771	9.58657	9.37822	10.9323	10.5322	10.8624	10.0438	9.53302	10.5452
4.39_202.0843m/z	202.084	4.39097	pos	1,2,3,4,5,6-Hexahydro-5-(1-hydroxyethylidene)-7H-cyclopenta[b]pyridin-7-one	62913	http://funmeta.oebiotech.com/network/62913	HMDB0039655			C\C(O)=C1\CC(=O)C2=C1CCCN2	BJPWZQDKNZJLFC-SOFGYWHQSA-N	Organoheterocyclic compounds	Pyridines and derivatives	Hydropyridines	Level 4	44	88.6557	34.5	166.3118, 170.0602, 178.9596, 178.9936, 181.3897, 184.1334, 185.1372, 196.9741, 202.0466, 202.0838	M+Na	C10H13NO2	2.60304	0.913853	12.0567	11.5042	0.552541	1.46667	Up	0.00831345	0.0433784	11.8756	11.9959	12.7568	11.6874	11.7559	12.2686	11.6345	11.6293	11.4605	11.4765	11.3845	11.4397
14.87_330.3361m/z	330.336	14.871	pos	19:0(11Me)	412	http://funmeta.oebiotech.com/network/412		73754	52921772	C(CCCCCCCCCC(C)CCCCCCCC)(=O)O	QHWDSAMTIZLUAO-UHFFFAOYSA-N	Lipids and lipid-like molecules	Fatty Acyls	Fatty acids and conjugates	Level 2	44.6	92.445	0		M+NH4	C20H40O2	-1.90103	0.650689	12.6407	12.3632	0.277521	1.21211	Up	0.00861603	0.0447769	12.3737	12.7448	12.7291	12.5117	12.5941	12.8911	12.2166	12.3076	12.364	12.3655	12.4322	12.4935
10.74_402.1379n	447.136	10.7357	neg	Setipiprant	211817	http://funmeta.oebiotech.com/network/211817	HMDB0258261			OC(=O)CN1C2=C(CN(CC2)C(=O)C2=CC=CC3=CC=CC=C23)C2=CC(F)=CC=C12	IHAXLPDVOWLUOS-UHFFFAOYSA-N	Benzenoids	Naphthalenes	Naphthalenecarboxylic acids and derivatives	Level 4	39.2	95.9004	0		M-H, M+FA-H	C24H19FN2O3	-0.0834136	0.669096	12.2824	12.5816	-0.299212	0.812696	Down	0.00862926	0.0447769	12.3047	12.3665	12.4912	12.1776	12.3428	12.0116	12.7883	12.4764	12.4013	12.7005	12.4811	12.6421
0.63_284.1365m/z	284.137	0.62855	pos	Histidylglutamine	53907	http://funmeta.oebiotech.com/network/53907	HMDB0028883	23820	9900427	N[C@@H](CC1=CNC=N1)C(=O)N[C@@H](CCC(N)=O)C(O)=O	CTCFZNBRZBNKAX-YUMQZZPRSA-N	Organic acids and derivatives	Carboxylic acids and derivatives	Amino acids, peptides, and analogues	Level 2	37.5	86.23	0		M+H	C11H17N5O4	4.15787	1.13945	10.6243	11.4873	-0.862935	0.549833	Down	0.00863708	0.0447769	10.5912	11.1361	10.5116	10.9995	10.3514	10.1562	12.2696	10.7151	11.4791	11.8299	11.3938	11.2361
5.04_370.1076m/z	370.108	5.03517	neg	Epoxy Fluor 7	274582	http://funmeta.oebiotech.com/network/274582		64657	25093347	COC1=CC2=C(C=C1)C=C(C=C2)C(C#N)OC(=O)OCC3C(O3)C4=CC=CC=C4	HDHFVICVWRKCHQ-UHFFFAOYSA-N	Benzenoids	Naphthalenes	Unclassified	Level 4	36.8	86.6501	0	115.3316, 138.5243, 146.4374, 149.7210, 155.2703, 181.8544, 212.7285, 263.2899, 274.0495, 310.2038	M-H2O-H	C23H19NO5	-2.22862	0.684722	11.7316	11.4135	0.318069	1.24666	Up	0.00865063	0.0447769	11.9389	11.7194	11.8547	11.6104	11.4552	11.8107	11.5731	11.4597	11.5915	11.3379	11.3549	11.1637
11.60_485.3321m/z	485.332	11.5977	pos	1-(2-methoxy-6Z-hexadecenyl)-sn-glycero-3-phosphoethanolamine	21250	http://funmeta.oebiotech.com/network/21250			137323920	[C@](COP(=O)(O)OCCN)([H])(O)COCC(OC)CCC/C=C\CCCCCCCCC	VSKPQTQVDMCUNG-LRAJJFKUSA-N	Lipids and lipid-like molecules	Glycerophospholipids	Glycerophosphoethanolamines	Level 2	39	80.5033	0		M+NH4	C22H46NO7P	-6.25153	1.37793	11.5967	10.3229	1.2738	2.41797	Up	0.0086581	0.0447769	11.9243	11.0459	10.6064	11.9783	12.0668	11.9583	8.99721	10.2984	11.0113	10.841	10.7084	10.0808
1.51_255.0961m/z	255.096	1.51392	neg	1-(beta-D-Ribofuranosyl)-1,4-dihydronicotinamide	51436	http://funmeta.oebiotech.com/network/51436	HMDB0011648	62397	11507134	NC(=O)C1=CN(C=CC1)[C@@H]1O[C@H](CO)[C@@H](O)[C@H]1O	MAKBMGXNXXXBFE-TURQNECASA-N	Organic oxygen compounds	Organooxygen compounds	Carbohydrates and carbohydrate conjugates	Level 2	40.3	92.4915	0		M-H	C11H16N2O5	-9.87919	1.37321	8.33394	9.59491	-1.26097	0.417264	Down	0.00873651	0.0451026	8.61654	8.29865	7.22884	8.74494	8.72037	8.39431	11.069	9.34757	9.70326	8.97358	9.17407	9.30197
14.38_385.1776m/z	385.178	14.3758	pos	Carnosic acid 12-methyl ether	255840	http://funmeta.oebiotech.com/network/255840	HMDB0302940			COC1=C(O)C2=C(CCC3C2C(CCC3(C)C)C(O)=O)C=C1C(C)C	LGAMCBOKOMIWEL-UHFFFAOYSA-N	Lipids and lipid-like molecules	Prenol lipids	Diterpenoids	Level 4	37.6	88.3835	0	213.2802, 221.8843, 323.6190, 325.7792, 326.3494, 329.5641, 337.6880, 367.3363, 376.2621, 385.1787	M+K	C21H30O4	0.214479	1.10638	12.3907	13.1905	-0.799797	0.57443	Down	0.00900484	0.0462428	13.0947	12.1193	12.3739	12.5507	12.5991	11.6067	13.3955	13.5849	13.4373	12.8815	13.1304	12.7136
11.56_633.2749m/z	633.275	11.5638	neg	Sialorphin	211830	http://funmeta.oebiotech.com/network/211830	HMDB0258277			NC(CCCN=C(N)N)C(=O)NC(CCC(O)=O)C(=O)NC(CC1=CN=CN1)C(=O)NC(CC(O)=O)C(=O)N1CCCC1C(O)=O	RHFWFWRXHPWFHP-UHFFFAOYSA-N	Organic acids and derivatives	Carboxylic acids and derivatives	Amino acids, peptides, and analogues	Level 4	36.9	84.685	0		M-H2O-H	C26H40N10O10	-0.28307	1.3928	11.9247	10.6258	1.29895	2.4605	Up	0.00907276	0.0465098	12.5729	11.2801	10.7212	12.2377	12.523	12.2136	9.57458	10.2823	11.0382	11.1066	11.2562	10.4968
3.67_334.1393m/z	334.139	3.67135	pos	Trp-Glu	266167	http://funmeta.oebiotech.com/network/266167		23842	7009663	C1=CC=C2C(=C1)C(=CN2)CC(C(=O)NC(CCC(=O)O)C(=O)O)N	PWIQCLSQVQBOQV-AAEUAGOBSA-N	Organic acids and derivatives	Carboxylic acids and derivatives	Amino acids, peptides, and analogues	Level 2	52.5	93.6291	0		M+H	C16H19N3O5	-1.25068	1.06324	10.2736	11.0371	-0.76342	0.589098	Down	0.00910837	0.0466106	10.3403	10.2847	10.593	10.1759	9.92152	10.3265	12.0197	11.0567	10.7875	10.5489	11.1669	10.6427
1.05_72.0808m/z	72.0808	1.04977	pos	3-Buten-1-amine	277519	http://funmeta.oebiotech.com/network/277519		69390	443732	C=CCCN	ASVKKRLMJCWVQF-UHFFFAOYSA-N	Organic nitrogen compounds	Organonitrogen compounds	Amines	Level 2	40.4	98.1258	0		M+H	C4H9N	-0.00719962	0.698969	11.8239	12.1546	-0.330724	0.795137	Down	0.00921677	0.0470828	11.7727	11.5442	11.9171	11.9114	11.9039	11.8939	12.4818	12.2438	12.0128	12.0496	11.9148	12.2248
4.39_273.1305m/z	273.13	4.39097	pos	Isopentyl beta-D-glucoside	58727	http://funmeta.oebiotech.com/network/58727	HMDB0034750	90176	17978147	CC(C)CCOC1OC(CO)C(O)C(O)C1O	PPOCTRFLRHRTTR-UHFFFAOYSA-N	Lipids and lipid-like molecules	Fatty Acyls	Fatty acyl glycosides	Level 2	40.2	95.5644	0	66.9490, 74.3461, 91.1490, 129.0184, 165.2616, 173.7903, 193.3287, 215.1872, 236.7444, 273.1325	M+Na	C11H22O6	-1.48162	0.891756	10.0501	9.51424	0.535902	1.44985	Up	0.00929146	0.0473816	10.1254	10.3279	10.2876	10.1359	9.35119	10.073	9.54772	9.68027	9.49447	9.45322	9.73717	9.17258
2.78_319.1397m/z	319.14	2.77917	pos	Tryptophyl-Asparagine	54089	http://funmeta.oebiotech.com/network/54089	HMDB0029078	85971	18218248	NC(CC1=CNC2=C1C=CC=C2)C(=O)NC(CC(N)=O)C(O)=O	GRQCSEWEPIHLBI-UHFFFAOYSA-N	Organic acids and derivatives	Carboxylic acids and derivatives	Amino acids, peptides, and analogues	Level 2	43.4	90.5882	0		M+H	C15H18N4O4	-1.23391	1.84951	7.75048	10.0557	-2.30523	0.202328	Down	0.00934499	0.0475312	7.22884	8.98126	8.60625	7.22884	7.22884	7.22884	13.171	9.9094	9.46969	9.47636	8.91714	9.39067
14.33_418.3306m/z	418.331	14.329	pos	N-(eicosanoyl)-homoserine lactone	8972	http://funmeta.oebiotech.com/network/8972			68865091	[C@@H]1(CCOC1=O)NC(=O)CCCCCCCCCCCCCCCCCCC	HCSKHYGRQHJOLY-QFIPXVFZSA-N	Organic acids and derivatives	Carboxylic acids and derivatives	Amino acids, peptides, and analogues	Level 4	38.1	94.6208	0		M+Na	C24H45NO3	3.60479	1.7672	12.2766	10.1566	2.12006	4.34713	Up	0.00935333	0.0475312	12.7666	11.7657	11.222	12.4315	12.9131	12.5611	7.22884	10.4379	11.3037	10.2994	11.0173	10.6522
10.01_464.2411m/z	464.241	10.0053	pos	PS(15:1/0:0)	22445	http://funmeta.oebiotech.com/network/22445		78842	52926283	C(O)(=O)[C@@]([H])(N)COP(OC[C@]([H])(O)COC(CCCCCCC/C=C\CCCCC)=O)(=O)O	OOFVILSDFIYUCR-MGBKSAOESA-N	Lipids and lipid-like molecules	Glycerophospholipids	Glycerophosphoserines	Level 4	36	80.7484	0		M+H-H2O	C21H40NO9P	0.679109	1.52888	9.24026	10.8002	-1.55997	0.339158	Down	0.00939963	0.0476836	9.88946	8.96629	7.22884	9.96876	10.2712	9.11703	10.0483	11.2649	11.0857	10.9316	10.9149	10.556
5.66_260.1854m/z	260.185	5.6603	pos	SCHEMBL21550299	595096	http://funmeta.oebiotech.com/network/595096			146240737	CCCCCCCCC(O)CC(O)=NCC(=O)O	GLNJHIVZKXCAHQ-UHFFFAOYSA-N	Organic acids and derivatives	Carboxylic acids and derivatives	Amino acids, peptides, and analogues	Level 2	40.2	88.7557	0		M+H	C13H25NO4	-0.935739	0.656423	9.99929	9.70974	0.289551	1.22226	Up	0.00948233	0.0480197	10.0549	10.0693	10.2104	9.69501	10.0354	9.93067	9.49278	9.75812	9.61874	9.86853	9.70377	9.81652
11.56_616.2843m/z	616.284	11.5638	neg	LysoPS(22:5/0:0)	551148	http://funmeta.oebiotech.com/network/551148			154573544	CC\C=C/C\C=C/C\C=C/C\C=C/C\C=C/CCCCCC(=O)OCC(O)COP(O)(=O)OCC(N)C(O)=O	HQAKMYLHPCPHCD-JLNKQSITNA-N	Lipids and lipid-like molecules	Glycerophospholipids	Glycerophosphoserines	Level 2	39.1	90.8692	0.542	417.2873, 417.4820, 427.0330, 445.5786, 453.0055, 462.4946, 480.3091, 526.9347, 548.2961, 616.2847	M+FA-H	C28H46NO9P	-8.56002	1.31958	13.3552	12.1822	1.17302	2.25484	Up	0.00950542	0.0480533	13.9555	12.565	12.4474	13.6325	13.9589	13.5721	11.1188	11.9711	12.5263	12.7195	12.574	12.1837
2.27_240.1017m/z	240.102	2.26533	pos	2,3-Bis(4-hydroxyphenyl)propionitrile	200103	http://funmeta.oebiotech.com/network/200103	HMDB0244616		102614	OC1=CC=C(CC(C#N)C2=CC=C(O)C=C2)C=C1	GHZHWDWADLAOIQ-UHFFFAOYSA-N	Phenylpropanoids and polyketides	Stilbenes	Unclassified	Level 4	38.8	94.9296	0		M+H	C15H13NO2	-0.943446	1.0818	8.96888	9.74242	-0.773539	0.584981	Down	0.00953885	0.0480602	8.97742	9.28466	9.54737	8.73709	8.79208	8.47466	10.2445	9.79164	9.84435	10.1179	9.05835	9.39783
0.62_901.2848m/z	901.285	0.624933	neg	5-O-Feruloylnigrumin	62095	http://funmeta.oebiotech.com/network/62095	HMDB0038735	93388	131752443	COC1=C(O)C=CC(\C=C\C(=O)OC\C(=C/COC2OC(CO)C(O)C(O)C2O)C#N)=C1	ZZGPJESHTGYKSG-WIMOKQHYSA-N	Lipids and lipid-like molecules	Fatty Acyls	Fatty acyl glycosides	Level 4	36.6	87.5481	0		2M-H	C21H25NO10	-3.95356	1.80341	8.37901	10.5281	-2.14912	0.22545	Down	0.00955645	0.0480602	9.63043	7.22884	10.4365	8.52057	7.22884	7.22884	9.18884	10.0932	10.262	11.6628	11.095	10.8669
10.57_394.2771m/z	394.277	10.5724	pos	N-Linoleoyl Methionine	198487	http://funmeta.oebiotech.com/network/198487	HMDB0241981		76065023	CCCCCC=CCC=CCCCCCCCC(=O)NC(CCSC)C(O)=O	CWHQRHLVBQMEQP-UHFFFAOYSA-N	Organic acids and derivatives	Carboxylic acids and derivatives	Amino acids, peptides, and analogues	Level 4	37.6	89.1054	0		M+H-H2O	C23H41NO3S	-0.912877	1.24984	10.7206	11.7483	-1.02762	0.490517	Down	0.00956581	0.0480602	11.3751	10.3956	10.4851	10.553	10.0196	11.4954	11.9867	12.1249	12.41	11.674	11.2661	11.0279
5.04_392.0896m/z	392.09	5.03517	neg	Q-100035	210787	http://funmeta.oebiotech.com/network/210787	HMDB0257013		15200290	CCC1(O)C(=O)OCC2=C1C=C1N(CC3=C1N=C1C=CC=C(C1=C3)[N+]([O-])=O)C2=O	VHXNKPBCCMUMSW-UHFFFAOYSA-N	Alkaloids and derivatives	Camptothecins	Unclassified	Level 4	37.5	89.7152	0		M-H	C20H15N3O6	2.03931	0.723716	12.5986	12.2432	0.355474	1.27941	Up	0.00957257	0.0480602	12.7823	12.6569	12.6641	12.41	12.2793	12.7992	12.3562	12.4591	12.3391	12.0946	12.2132	11.997
5.66_278.1748m/z	278.175	5.6603	pos	(x)-2-Heptanol glucoside	58948	http://funmeta.oebiotech.com/network/58948	HMDB0035028	90386	14138808	CCCCCC(C)OC1OC(CO)C(O)C(O)C1O	NZLSMMMVSHTELV-UHFFFAOYSA-N	Lipids and lipid-like molecules	Fatty Acyls	Fatty acyl glycosides	Level 2	41.3	89.0134	0		M+	C13H26O6	6.50897	1.22583	11.4411	10.4416	0.999517	1.99933	Up	0.00967521	0.0484922	11.3639	11.4321	11.5132	11.4169	11.8709	11.0498	11.6764	10.921	10.1646	9.74449	10.0126	10.1308
10.19_332.2191m/z	332.219	10.1917	pos	(2Z,4E,6Z,8E)-3,7-dimethyl-9-(2,6,6-trimethyl-3-oxocyclohex-1-enyl)nona-2,4,6,8-tetraenoic acid	595083	http://funmeta.oebiotech.com/network/595083			134689734	CC(C=CC1=C(C)C(=O)CCC1(C)C)=C/C=C/C(C)=CC(=O)O	GGCUJPCCTQNTJF-IPLAXSRNSA-N	Lipids and lipid-like molecules	Prenol lipids	Retinoids	Level 2	42.6	87.3787	0		M+NH4	C20H26O3	-9.25473	0.684165	12.6457	12.3385	0.307212	1.23731	Up	0.00977179	0.0488924	12.4388	12.6258	12.7127	12.7886	12.7363	12.5722	12.2129	12.2695	12.0669	12.4006	12.4459	12.6353
1.79_160.0756m/z	160.076	1.78915	pos	1-Acetylindole	266263	http://funmeta.oebiotech.com/network/266263		34502	68470	CC(=O)N1C=CC2=CC=CC=C21	UUCUQJHYUPXDHN-UHFFFAOYSA-N	Organoheterocyclic compounds	Indoles and derivatives	Indoles	Level 4	38.5	93.4466	0		M+H	C10H9NO	-0.843557	1.17786	10.8165	9.86764	0.94885	1.93033	Up	0.00986071	0.049253	11.0774	10.8101	11.2477	10.316	10.3033	11.1445	10.22	10.5795	10.2518	9.84808	9.159	9.14752
0.77_254.1245m/z	254.125	0.77335	pos	Didanosine	53165	http://funmeta.oebiotech.com/network/53165	HMDB0015037	1998	50599	OC[C@@H]1CC[C@@H](O1)N1C=NC2=C1NC=NC2=O	BXZVVICBKDXVGW-NKWVEPMBSA-N	Nucleosides, nucleotides, and analogues	Purine nucleosides	Purine 2',3'-dideoxyribonucleosides	Level 4	38.6	94.1515	0		M+NH4	C10H12N4O3	-1.05279	1.00706	11.9231	12.6086	-0.685471	0.621803	Down	0.00997289	0.0495678	11.6715	12.3172	12.1797	11.3313	11.6591	12.3802	13.0688	12.682	12.6087	12.2784	12.2406	12.7732
7.40_251.1617m/z	251.162	7.39882	pos	Prostaglandin lactone-diol	196981	http://funmeta.oebiotech.com/network/196981	HMDB0240213			[H][C@]12C[C@@H](O)[C@H](\C=C\[C@@H](O)CCCCC)[C@@]1([H])CC(=O)O2	UMDQPEMZJHAFNL-FNLFQXNBSA-N	Lipids and lipid-like molecules	Fatty Acyls	Fatty alcohols	Level 2	45.7	84.0533	0		M+H-H2O	C15H24O4	-9.35362	0.760032	10.308	9.91938	0.388645	1.30916	Up	0.00997503	0.0495678	10.1209	10.3617	10.4468	10.3889	10.4162	10.1136	10.0866	9.7069	9.95792	10.3401	9.70197	9.72278
3.49_320.1239m/z	320.124	3.4915	pos	Tryptophyl-Aspartate	54090	http://funmeta.oebiotech.com/network/54090	HMDB0029079		14717801	NC(CC1=CNC2=C1C=CC=C2)C(=O)NC(CC(O)=O)C(O)=O	PEEAINPHPNDNGE-UHFFFAOYSA-N	Organic acids and derivatives	Carboxylic acids and derivatives	Amino acids, peptides, and analogues	Level 2	39.2	90.8233	0		M+H	C15H17N3O5	-0.621142	1.42713	8.18175	9.55113	-1.36938	0.387057	Down	0.00998998	0.0495678	7.22884	8.60766	8.86352	8.82841	7.22884	8.33321	10.8168	9.24393	9.82627	8.76175	9.01164	9.64635
5.15_506.1540m/z	506.154	5.15212	pos	10-EdAM	199787	http://funmeta.oebiotech.com/network/199787	HMDB0244267		54586	CCC(CC1=CN=C2N=C(N)N=C(N)C2=N1)C1=CC=C(C=C1)C(=O)NC(CCC(O)=O)C(O)=O	FSIRXIHZBIXHKT-UHFFFAOYSA-N	Organic acids and derivatives	Carboxylic acids and derivatives	Amino acids, peptides, and analogues	Level 4	36.3	83.7361	0		M+K	C22H25N7O5	-1.8741	1.35517	11.2264	9.99153	1.23489	2.35364	Up	0.00999158	0.0495678	11.0005	11.0336	11.6478	11.5616	11.2237	10.8913	11.4117	8.6411	10.2283	9.86754	9.64126	10.1593
4.57_335.0334m/z	335.033	4.56513	neg	2'-Phosphophloretin	200968	http://funmeta.oebiotech.com/network/200968	HMDB0245540		9798663	OC1=CC=C(CCC(=O)C2=C(O)C=C(O)C=C2OP(O)(O)=O)C=C1	PHNOWZISRACWQS-UHFFFAOYSA-N	Phenylpropanoids and polyketides	Linear 1,3-diarylpropanoids	Chalcones and dihydrochalcones	Level 4	37.4	89.8515	0		M-H2O-H	C15H15O8P	2.32414	0.666236	13.1313	12.8298	0.301516	1.23244	Up	0.0100323	0.0496341	13.0402	13.005	13.3026	13.1124	13.1289	13.1986	12.5695	13.1657	12.8313	12.8358	12.6671	12.9092
10.05_340.3207m/z	340.321	10.0529	pos	Neryl 8-methyldecanoate	7675	http://funmeta.oebiotech.com/network/7675				O=C(CCCCCCC(C)CC)OC/C=C(\CC/C=C(\C)/C)/C	CGTSMPFIFKBTNI-SILNSSARSA-N	Lipids and lipid-like molecules	Fatty Acyls	Fatty alcohol esters	Level 3	53.9	96.5916	74	238.5585, 276.0922, 281.2478, 281.2793, 281.9773, 282.2534, 301.3697, 338.3690, 340.2815, 340.3213	M+NH4	C21H38O2	-0.971081	1.45298	13.3752	14.7857	-1.41052	0.376177	Down	0.0100389	0.0496341	14.0504	12.4841	12.3297	13.8032	13.9012	13.6824	13.4178	14.4204	15.3572	15.4638	15.2974	14.7575
1.96_267.1336m/z	267.134	1.9647	pos	Phenylalanylthreonine	54022	http://funmeta.oebiotech.com/network/54022	HMDB0029005	23662	18218233	C[C@@H](O)[C@H](NC(=O)[C@@H](N)CC1=CC=CC=C1)C(O)=O	NYQBYASWHVRESG-MIMYLULJSA-N	Organic acids and derivatives	Carboxylic acids and derivatives	Amino acids, peptides, and analogues	Level 1	58.6	95.9211	92.8	197.6297, 197.9228, 208.6779, 225.9143, 230.7287, 243.8523, 244.0009, 249.1243, 249.1378, 267.1344	M+H	C13H18N2O4	-1.25519	1.21289	12.9876	13.9855	-0.997933	0.500717	Down	0.0101005	0.0497702	12.8324	13.071	13.1661	13.2665	12.8435	12.746	15.4605	13.8083	13.8055	13.4376	13.5219	13.8792
11.99_269.2471m/z	269.247	11.9925	pos	Avocadene	6359	http://funmeta.oebiotech.com/network/6359	HMDB0031042	43516	158573	C=CCCCCCCCCCCCC(O)CC(O)CO	DFEHQWFIOMAGBM-UHFFFAOYSA-N	Lipids and lipid-like molecules	Fatty Acyls	Fatty alcohols	Level 4	37.7	90.0647	0		M+H-H2O	C17H34O3	-1.42529	1.39544	9.36183	10.6772	-1.31541	0.401812	Down	0.0102033	0.0501096	9.26803	8.574	8.86759	9.31247	9.79519	10.3537	9.17068	10.8643	11.1415	11.028	11.3703	10.4887
5.50_732.4606m/z	732.461	5.49932	neg	PE(18:4/18:3)	20441	http://funmeta.oebiotech.com/network/20441	HMDB0009193	60599	52924453	[C@](COP(=O)(O)OCCN)([H])(OC(CCCC/C=C\C/C=C\C/C=C\CCCCC)=O)COC(CCCC/C=C\C/C=C\C/C=C\C/C=C\CC)=O	BCAWHBQEZZFGOK-FGCAYDHWSA-N	Lipids and lipid-like molecules	Glycerophospholipids	Glycerophosphoethanolamines	Level 4	37.6	88.5282	0		M-H	C41H68NO8P	-0.546838	0.873718	12.7502	12.2399	0.510295	1.42434	Up	0.0102037	0.0501096	12.9523	12.4782	12.759	12.783	13.1656	12.363	12.2147	12.3716	12.0303	12.5301	12.4475	11.845
1.17_316.0413m/z	316.041	1.16812	neg	isoxicam	208018	http://funmeta.oebiotech.com/network/208018	HMDB0253714	44108	54677972	CN1C(C(=O)N=C2NOC(C)=C2)=C(O)C2=CC=CC=C2S1(=O)=O	YYUAYBYLJSNDCX-UHFFFAOYSA-N	Organoheterocyclic compounds	Benzothiazines	Unclassified	Level 4	36.4	87.5199	0	270.0352, 281.5157, 287.9716, 292.3404, 292.5975, 296.6644, 298.0443, 299.1466, 300.3755, 300.4099	M-H2O-H	C14H13N3O5S	4.73338	0.859681	11.6205	12.1272	-0.50672	0.703821	Down	0.0102541	0.0502727	11.622	11.593	11.4262	11.8262	11.4698	11.7857	12.8312	12.0087	11.8987	11.9217	11.9337	12.1693
1.29_318.0607m/z	318.061	1.28817	neg	N-Gluconyl ethanolamine phosphate	56678	http://funmeta.oebiotech.com/network/56678	HMDB0032294	88338	71587802	OC[C@@H](O)[C@H](O)[C@H](O)[C@@H](O)C(=O)NCCOP(O)(O)=O	JNXDTQSHHDGYGF-JRTVQGFMSA-N	Organic acids and derivatives	Organic phosphoric acids and derivatives	Phosphate esters	Level 4	38.2	95.387	0		M-H	C8H18NO10P	3.72559	1.57009	7.56914	9.25232	-1.68318	0.311395	Down	0.010379	0.0507999	7.22884	7.22884	7.22884	7.22884	8.24304	8.25644	10.9649	9.40917	9.43282	7.22884	9.00974	9.46844
3.38_153.1386m/z	153.139	3.38372	pos	(S)-(-)-N,alpha-Dimethylbenzylamine	289984	http://funmeta.oebiotech.com/network/289984		103465	2060073	CC(C1=CC=CC=C1)NC	RCSSHZGQHHEHPZ-QMMMGPOBSA-N	Organic nitrogen compounds	Organonitrogen compounds	Amines	Level 4	38.6	93.6201	0		M+NH4	C9H13N	-0.493061	0.702737	10.1373	9.81071	0.326634	1.25408	Up	0.0105991	0.051704	9.90942	10.2269	10.3714	9.96559	10.0957	10.255	9.97936	9.9097	9.62718	9.98017	9.81244	9.55543
9.45_312.2298n	295.226	9.45265	pos	8,13-DiHODE	3120	http://funmeta.oebiotech.com/network/3120		35506	5282963	C(/C=C/C(O)CCCCC)=C\C(O)CCCCCCC(=O)O	HIEIDLBUOKMENO-UTLPMFLDSA-N	Lipids and lipid-like molecules	Fatty Acyls	Lineolic acids and derivatives	Level 1	63.4	92.4953	73.3	121.1008, 151.1119, 158.9642, 161.1323, 173.1332, 179.1435, 231.8997, 277.2173, 295.1621, 295.2264	M+H-H2O, M+NH4	C18H32O4	-0.886151	0.7733	9.9394	10.3382	-0.398759	0.758511	Down	0.0106302	0.0517693	10.0883	10.2602	9.6698	9.6259	9.80492	10.1873	10.288	10.4629	10.5215	10.2893	10.1025	10.3648
3.47_332.2175m/z	332.217	3.46938	pos	Ile-Leu-Ser	265422	http://funmeta.oebiotech.com/network/265422		22914	145456196	CCC(C)C(C(=O)NC(CC(C)C)C(=O)NC(CO)C(=O)O)N	GVKKVHNRTUFCCE-BJDJZHNGSA-N	Organic acids and derivatives	Carboxylic acids and derivatives	Amino acids, peptides, and analogues	Level 2	38.9	91.286	0		M+H	C15H29N3O5	-1.6462	1.50165	7.91234	9.43156	-1.51921	0.348876	Down	0.0106956	0.0518284	8.25292	7.22884	8.87474	8.65988	7.22884	7.22884	11.0686	9.049	9.52811	8.35042	9.40964	9.18359
0.77_162.0759m/z	162.076	0.77335	pos	Glutamic acid gamma-methyl ester	83286	http://funmeta.oebiotech.com/network/83286	HMDB0061715	314259	68662	COC(=O)CC[C@H](N)C(O)=O	ZGEYCCHDTIDZAE-BYPYZUCNSA-N	Organic acids and derivatives	Carboxylic acids and derivatives	Amino acids, peptides, and analogues	Level 1	60	97.7016	96.6	130.0600, 132.0812, 133.0289, 135.0437, 143.9969, 144.0656, 145.0496, 146.9615, 162.0521, 162.0763	M+H	C6H11NO4	-0.971673	0.712058	15.8997	15.553	0.346711	1.27166	Up	0.0107697	0.0521011	15.6267	15.9751	16.115	15.8821	16.0299	15.7692	15.3104	15.2909	15.7506	15.637	15.5945	15.7344
12.65_352.3204m/z	352.32	12.6545	pos	Semiplenamide F	8855	http://funmeta.oebiotech.com/network/8855			10022023	C([C@]1(O[C@@H]1CCCCCCCCCCCCCCC)C)(=O)NC(C)CO	WTOKUHHGBBPESF-VRAFCGOGSA-N	Organoheterocyclic compounds	Epoxides	Oxirane carboxylic acids and derivatives	Level 2	42.7	90.9507	1.12	184.8884, 203.5445, 216.9220, 226.9516, 243.9426, 279.0940, 335.2939, 346.8468, 352.2502, 352.3235	M+H-H2O	C22H43NO3	-1.66031	1.17963	13.3601	12.4159	0.944188	1.92411	Up	0.0107946	0.0521354	13.4214	13.727	13.2963	12.0295	13.7236	13.9627	12.2256	12.5844	12.6449	12.6899	12.0663	12.2843
10.41_342.3363m/z	342.336	10.4057	pos	3-Methyl-3-butenyl hexadecanoate	7374	http://funmeta.oebiotech.com/network/7374		97325	56936015	O=C(CCCCCCCCCCCCCCC)OCCC(C)=C	ZYMJMSWGXGHNKM-UHFFFAOYSA-N	Lipids and lipid-like molecules	Fatty Acyls	Fatty acid esters	Level 3	47.7	94.3323	45.4	273.1259, 283.2635, 291.2027, 301.0757, 301.1415, 301.1748, 316.1902, 342.1689, 342.2973, 342.3371	M+NH4	C21H40O2	-1.07816	1.46401	12.7211	14.1679	-1.4468	0.366834	Down	0.0108246	0.0521939	13.4264	11.5672	11.7134	13.2952	13.251	13.0735	12.9405	13.5991	14.5404	15.0051	14.5588	14.3637
10.40_564.3305m/z	564.331	10.4	neg	PC(18:2/0:0)	19838	http://funmeta.oebiotech.com/network/19838		40300	24779467	[C@](COP(=O)([O-])OCC[N+](C)(C)C)([H])(O)COC(/C=C/C=C/CCCCCCCCCCCCC)=O	CLDXAAPENVNFAW-JRMAHNDFSA-N	Lipids and lipid-like molecules	Glycerophospholipids	Glycerophosphocholines	Level 2	50.6	91.2768	0		M+FA-H	C26H50NO7P	-0.358211	1.26702	12.2251	11.1254	1.09966	2.14304	Up	0.0108797	0.0523729	12.689	11.731	11.4631	12.494	12.488	12.4852	9.74869	11.0174	11.4862	11.5516	11.564	11.3846
11.89_590.3827m/z	590.383	11.8894	neg	PC(4:0/18:1)	18546	http://funmeta.oebiotech.com/network/18546		39955	24779222	[C@](COP(=O)([O-])OCC[N+](C)(C)C)([H])(OC(CCCCCCC/C=C\CCCCCCCC)=O)COC(CCC)=O	IMHOVHFGWLRYFW-KYEYSNFOSA-N	Lipids and lipid-like molecules	Glycerophospholipids	Glycerophosphocholines	Level 2	40	84.0283	0		M-H	C30H58NO8P	-0.0558614	1.6689	8.28763	10.1851	-1.89751	0.268406	Down	0.0110012	0.0528711	8.4586	7.22884	7.22884	9.61584	9.96482	7.22884	9.01765	9.5444	10.0592	10.5713	10.8196	11.0987
13.30_328.3204m/z	328.32	13.3	pos	4,6-Icosanedione	59438	http://funmeta.oebiotech.com/network/59438	HMDB0035574	90854	131751806	CCCCCCCCCCCCCCC(=O)CC(=O)CCC	DVKCIVZAWWOUDL-UHFFFAOYSA-N	Organic oxygen compounds	Organooxygen compounds	Carbonyl compounds	Level 1	63.4	96.6727	67	283.9545, 286.9854, 292.2291, 293.2098, 305.1342, 310.3109, 310.3270, 311.2937, 328.2330, 328.3211	M+NH4	C20H38O2	-1.83653	1.19741	14.7165	15.6863	-0.969816	0.510571	Down	0.0110266	0.0529061	15.0211	14.1841	13.855	15.1758	15.0661	14.9969	14.6809	15.5622	15.9481	16.1167	15.9682	15.8418
1.60_302.1108m/z	302.111	1.60268	pos	Xanthosine (Not validated)	542129	http://funmeta.oebiotech.com/network/542129				OC=1N=C(O)C=2N=CN(C2N1)C3OC(CO)C(O)C3O	UBORTCNDUKBEOP-UHFFFAOYSA-N	Nucleosides, nucleotides, and analogues	Purine nucleosides	Unclassified	Level 2	45.1	87.1107	0		M+NH4	C10H12N4O6	4.50663	1.55724	7.22884	8.88732	-1.65848	0.316772	Down	0.0113018	0.0539603	7.22884	7.22884	7.22884	7.22884	7.22884	7.22884	11.1883	8.67528	8.67054	9.25033	7.22884	8.31065
9.74_446.3258m/z	446.326	9.73902	pos	(10E)-11-(3,4-Dimethyl-5-propylfuran-2-yl)undec-10-enoylcarnitine	596167	http://funmeta.oebiotech.com/network/596167			156962873	CCCc1oc(/C=C/CCCCCCCCC(=O)OC(CC(=O)[O-])C[N+](C)(C)C)c(C)c1C	UHTSMWUHUFIZKQ-SAPNQHFASA-N	Lipids and lipid-like molecules	Fatty Acyls	Fatty acid esters	Level 2	52.9	79.7429	0		M+H-H2O	C27H45NO5	-1.44029	1.40913	10.1946	11.535	-1.34035	0.394925	Down	0.0116434	0.0553338	10.6515	9.79891	10.2955	8.55977	11.0722	10.79	10.851	11.4808	12.4906	11.7291	11.366	11.2925
10.49_345.1317m/z	345.132	10.4852	neg	1-Propanone, 3-phenyl-1-(2,4,6-trimethoxyphenyl)-	594738	http://funmeta.oebiotech.com/network/594738			7330521	COc1cc(OC)c(C(=O)CCc2ccccc2)c(OC)c1	ASIBRDHUNIEPQI-UHFFFAOYSA-N	Phenylpropanoids and polyketides	Linear 1,3-diarylpropanoids	Unclassified	Level 2	40.3	91.7425	0	134.2126, 168.3081, 169.6144, 189.2088, 193.6416, 203.0944, 264.7831, 267.5812, 277.1437, 318.9131	M+FA-H	C18H20O4	-8.77013	0.717256	10.6872	10.3429	0.344287	1.26952	Up	0.0116462	0.0553338	10.6263	10.7567	10.6765	10.7438	10.9435	10.3763	10.5624	10.4548	10.1255	10.3291	10.502	10.0836
1.27_311.1234m/z	311.123	1.27082	pos	1,7-Dimethylguanosine	47740	http://funmeta.oebiotech.com/network/47740	HMDB0001961	58069	160130	CN1C=[N+]([C@@H]2O[C@H](CO)[C@@H](O)[C@H]2[O-])C2=C1C(=O)N(C)C(N)=N2	AISVAXNALHBFPC-IOSLPCCCSA-N	Nucleosides, nucleotides, and analogues	Purine nucleosides	Unclassified	Level 4	37.8	90.5376	0		M+	C12H17N5O5	1.35322	1.03845	11.2931	12.0356	-0.742494	0.597705	Down	0.0117548	0.0557587	11.268	11.235	11.3287	11.4224	11.3809	11.1234	13.1997	11.6962	12.0145	11.8174	11.7155	11.7699
4.58_317.0692m/z	317.069	4.5811	pos	Cyanthoate	205367	http://funmeta.oebiotech.com/network/205367	HMDB0250616	72733	77322	CCOP(=O)(OCC)SCC(O)=NC(C)(C)C#N	TWDJIKFUVRYBJF-UHFFFAOYSA-N	Organophosphorus compounds	Organothiophosphorus compounds	Unclassified	Level 4	37.2	87.3248	0	134.5055, 138.3210, 157.0011, 181.4005, 187.6417, 188.4838, 198.5562, 205.1522, 232.0920, 288.1122	M+Na	C10H19N2O4PS	-1.17247	0.624344	11.1258	10.8547	0.271096	1.20672	Up	0.0117768	0.0557727	10.9985	11.2499	11.172	11.1834	10.9125	11.2386	10.6727	10.7276	11.0043	11.0678	10.7289	10.927
11.26_506.3601m/z	506.36	11.2606	pos	PC(P-18:1/0:0)	19924	http://funmeta.oebiotech.com/network/19924	HMDB0010408	46693	24779513	[C@](COP(=O)([O-])OCC[N+](C)(C)C)([H])(O)CO/C=C\CCCCCC/C=C\CCCCCCCC	KJUNGQXFZYMUOH-FKWLWHCOSA-N	Lipids and lipid-like molecules	Glycerophospholipids	Glycerophosphocholines	Level 2	44.5	89.8774	0		M+H	C26H52NO6P	-0.804005	1.22053	12.6804	11.655	1.0254	2.03552	Up	0.0118107	0.0558428	13.122	12.1806	11.8179	12.8658	13.1105	12.9852	10.5931	11.4889	12.0937	12.1216	12.1519	11.4807
15.01_420.3461m/z	420.346	15.0141	pos	2-(5-((3Z,13Z)-eicosa-3,13-dien-1-yl)furan-2-yl)-ethanoic acid	2647	http://funmeta.oebiotech.com/network/2647			23427118	C(=C/CCCCCCCC/C=C\CCCCCC)/CCC1=CC=C(CC(=O)O)O1	WRGYPEJIHKRYHB-GROAESOISA-N	Lipids and lipid-like molecules	Fatty Acyls	Fatty acids and conjugates	Level 2	42.3	85.0417	0		M+NH4	C26H42O3	-2.84319	1.55533	10.4491	8.77795	1.67115	3.18468	Up	0.0119797	0.0564657	10.6032	9.6745	9.90525	10.7564	10.7773	10.9779	7.22884	7.22884	9.78321	9.065	9.63236	9.72947
10.55_295.2277m/z	295.228	10.555	neg	Dimorphecolic acid	3106	http://funmeta.oebiotech.com/network/3106	HMDB0010223	35488	5282945	C(CCCCCCC(=O)O)C(O)/C=C/C=C/CCCCC	NPDSHTNEKLQQIJ-SIGMCMEVSA-N	Lipids and lipid-like molecules	Fatty Acyls	Lineolic acids and derivatives	Level 2	52.8	87.6505	0		M-H	C18H32O3	-0.665831	1.19194	9.10826	8.13901	0.969258	1.95783	Up	0.0119811	0.0564657	9.1057	9.21545	9.05244	8.82681	9.46267	8.98652	8.84991	7.22884	8.31104	7.22884	8.34461	8.87081
10.38_612.3308m/z	612.331	10.3767	neg	PC(22:6/0:0)	19850	http://funmeta.oebiotech.com/network/19850	HMDB0010404	40322	10415542	[C@](COP(=O)([O-])OCC[N+](C)(C)C)([H])(O)COC(CC/C=C\C/C=C\C/C=C\C/C=C\C/C=C\C/C=C\CC)=O	LSOWKZULVQWMLY-APPDJCNMSA-N	Lipids and lipid-like molecules	Glycerophospholipids	Glycerophosphocholines	Level 2	56.5	89.8944	0		M+FA-H	C30H50NO7P	0.227391	1.47831	9.62597	8.11532	1.51065	2.84938	Up	0.012212	0.0573002	10.4208	8.95193	8.79975	9.28185	10.1286	10.1729	7.22884	7.22884	9.01791	7.22884	9.30672	8.6808
10.55_270.3152m/z	270.315	10.5487	pos	1-Octadecene	9436	http://funmeta.oebiotech.com/network/9436		97733	8217	C=CCCCCCCCCCCCCCCCC	CCCMONHAUSKTEQ-UHFFFAOYSA-N	Hydrocarbons	Unsaturated hydrocarbons	Unsaturated aliphatic hydrocarbons	Level 4	39.8	96.1423	4.46	229.1456, 229.2355, 235.2083, 239.1486, 246.2428, 253.6386, 262.3275, 270.2415, 270.2856, 270.3158	M+NH4	C18H36	-1.46205	1.01405	13.5224	12.8088	0.713573	1.63986	Up	0.012217	0.0573002	14.0292	12.7895	13.0558	13.6945	13.9156	13.6498	12.2597	12.8114	13.0643	12.8092	12.8569	13.0515
2.19_397.1107m/z	397.111	2.19425	pos	Swertiamarin	276461	http://funmeta.oebiotech.com/network/276461		67944	442435	C=CC1C(OC=C2C1(CCOC2=O)O)OC3C(C(C(C(O3)CO)O)O)O	HEYZWPRKKUGDCR-QBXMEVCASA-N	Organic oxygen compounds	Organooxygen compounds	Carbohydrates and carbohydrate conjugates	Level 4	37.9	90.3982	0		M+Na	C16H22O10	0.603759	1.26815	10.588	11.7066	-1.11861	0.460539	Down	0.0122891	0.0573748	10.0027	11.0556	10.6573	10.5226	10.2781	11.0118	12.9592	11.8365	11.4665	12.1881	10.9105	10.8791
12.48_458.1885m/z	458.188	12.4754	pos	Propylene glycol alginate	63100	http://funmeta.oebiotech.com/network/63100	HMDB0039860	94406	131752735	COC1OC(C(OC2OC(C(C)C(O)C2O)C(=O)OCC(C)O)C(O)C1O)C(O)=O	HDSBZMRLPLPFLQ-UHFFFAOYSA-N	Organic oxygen compounds	Organooxygen compounds	Carbohydrates and carbohydrate conjugates	Level 4	37.7	92.6468	0		M+NH4	C17H28O13	3.72622	1.34999	9.64364	10.8663	-1.2227	0.42848	Down	0.0122918	0.0573748	10.6099	9.48942	8.90513	10.0902	8.98863	9.77844	11.238	11.2983	11.6648	10.9839	10.3405	9.67253
14.54_106.0650m/z	106.065	14.5402	pos	4-Vinylpyridine	201927	http://funmeta.oebiotech.com/network/201927	HMDB0246594	325006	7502	C=CC1=CC=NC=C1	KFDVPJUYSDEJTH-UHFFFAOYSA-N	Organoheterocyclic compounds	Pyridines and derivatives	Unclassified	Level 4	39.5	98.3494	0		M+H	C7H7N	-0.889334	0.907049	9.42659	8.86258	0.564002	1.47836	Up	0.0123889	0.0576259	8.75769	9.36213	9.79112	9.98529	9.20433	9.45896	8.72792	8.92103	8.89069	9.06243	8.71816	8.85527
10.29_337.2346m/z	337.235	10.2869	pos	SCHEMBL7671515	595753	http://funmeta.oebiotech.com/network/595753			88183544	CCCCCCCC/C(O)=C(\O)CCCCCCCC(=O)O	OBHCDUFJGRIUGO-WUKNDPDISA-N	Lipids and lipid-like molecules	Fatty Acyls	Fatty acids and conjugates	Level 2	53	81.2954	0		M+Na	C18H34O4	-1.11285	0.759876	11.1594	10.7752	0.384131	1.30507	Up	0.0124048	0.0576259	10.8941	11.1464	11.1631	11.4004	11.2047	11.1475	10.8153	10.497	10.4044	10.9102	11.0021	11.0225
2.46_180.0160m/z	180.016	2.46447	neg	Dihydroxyethyldithiocarbamate	205971	http://funmeta.oebiotech.com/network/205971	HMDB0251344		32064	OCCN(CCO)C(S)=S	PCBLZWZCGNKODY-UHFFFAOYSA-N	Organic nitrogen compounds	Organonitrogen compounds	Amines	Level 4	37	85.9066	0		M-H	C5H11NO2S2	0.886816	1.80588	10.2185	7.96362	2.25486	4.77287	Up	0.0124609	0.057795	10.598	9.13845	12.0031	11.301	8.23323	10.0371	8.99516	9.87121	7.22884	7.22884	7.22884	7.22884
4.50_313.0242m/z	313.024	4.49903	pos	Serotonin sulfate	197315	http://funmeta.oebiotech.com/network/197315	HMDB0240717		17948	OS([O-])(=O)=O.[NH3+]CCC1=CNC2=C1C=C(O)C=C2	BYNFKPVCVMZGOI-UHFFFAOYSA-N	Organoheterocyclic compounds	Indoles and derivatives	Tryptamines and derivatives	Level 4	36.3	87.0239	0	107.9673, 123.1173, 135.7811, 175.9617, 177.0499, 177.0621, 191.0175, 208.9179, 248.9017, 266.9142	M+K	C10H14N2O5S	-4.59184	0.720367	12.0267	11.6567	0.370041	1.29239	Up	0.012551	0.0581204	12.2794	12.332	11.9791	12.0074	11.7296	11.8329	11.5025	11.4787	11.9013	11.828	11.5374	11.6921
1.96_296.1005n	297.108	1.9647	pos	Aspartyl-Tyrosine	53802	http://funmeta.oebiotech.com/network/53802	HMDB0028765		19365650	NC(CC(O)=O)C(=O)NC(CC1=CC=C(O)C=C1)C(O)=O	NALWOULWGHTVDA-UHFFFAOYSA-N	Organic acids and derivatives	Carboxylic acids and derivatives	Amino acids, peptides, and analogues	Level 1	64	95.6172	90.5	273.8441, 274.9026, 274.9112, 279.0974, 279.2317, 280.0817, 283.0313, 291.3459, 292.1027, 297.1080	M+H, M+Na	C13H16N2O6	-1.15445	1.04366	13.7886	14.544	-0.755395	0.592384	Down	0.0128557	0.0594371	13.5634	13.8619	13.892	14.1185	13.6568	13.6393	15.6259	14.5304	14.4605	13.9717	14.1517	14.5239
10.71_339.2892m/z	339.289	10.7147	pos	Japanic acid	2850	http://funmeta.oebiotech.com/network/2850		35988	9543668	C(CCCCCCCCCCCCCCCCCCCC(=O)O)(=O)O	PWLXTFFHCFWCGG-UHFFFAOYSA-N	Lipids and lipid-like molecules	Fatty Acyls	Fatty acids and conjugates	Level 3	48.2	92.7513	49	233.9017, 247.2419, 248.4330, 256.9176, 265.2545, 277.2145, 294.2445, 315.8162, 339.1428, 339.2887	M+H-H2O	C21H40O4	-0.578813	1.38279	12.2314	13.5508	-1.3194	0.400703	Down	0.0128917	0.0595097	12.7091	11.7762	10.9987	12.6858	13.0826	12.136	12.3944	12.8646	13.6859	13.9759	14.1712	14.2128
3.67_222.1002n	223.108	3.67135	pos	Glycyl-Phenylalanine	53876	http://funmeta.oebiotech.com/network/53876	HMDB0028848		97415	NCC(O)=NC(CC1=CC=CC=C1)C(O)=O	JBCLFWXMTIKCCB-UHFFFAOYSA-N	Organic acids and derivatives	Carboxylic acids and derivatives	Amino acids, peptides, and analogues	Level 2	45.9	89.7952	26.1	177.9792, 181.9905, 182.9023, 182.9859, 200.9724, 205.0978, 205.1224, 217.2287, 223.0632, 223.1083	M+H, M+Na	C11H14N2O3	-0.942212	1.07993	13.2462	14.0667	-0.820546	0.566228	Down	0.012958	0.0596357	13.1946	13.3519	13.2457	13.1302	13.2463	13.3081	15.3612	13.8082	13.7241	13.5014	13.9938	14.0116
4.22_506.1800m/z	506.18	4.22015	pos	18-carboxy-19,20-dinor-N-acetyl-leukotriene E4	3905	http://funmeta.oebiotech.com/network/3905				C(S[C@H](/C=C/C=C/C=C\C/C=C\CCC(=O)O)[C@@H](O)CCCC(=O)O)[C@H](NC(C)=O)C(O)=O	QGAYARJCHQVTKP-IDMSBJKASA-N	Organic acids and derivatives	Carboxylic acids and derivatives	Amino acids, peptides, and analogues	Level 4	40.7	82.9542	25.2	294.6128, 329.7791, 337.6222, 377.1381, 419.5260, 430.0033, 457.9633, 469.6480, 488.1113, 506.1792	M+Na	C23H33NO8S	-3.87283	1.01578	12.1251	11.415	0.710144	1.63597	Up	0.0129687	0.0596357	11.8997	11.9062	11.897	12.6005	12.3419	12.1054	12.3222	11.2793	11.6479	11.0398	11.0574	11.1432
5.59_170.1538m/z	170.154	5.58503	pos	10-amino-decanoic acid	2453	http://funmeta.oebiotech.com/network/2453		74855	83150	C(CCCCCCCCCN)(=O)O	XAUQWYHSQICPAZ-UHFFFAOYSA-N	Lipids and lipid-like molecules	Fatty Acyls	Fatty acids and conjugates	Level 2	39.3	88.8797	0		M+H-H2O	C10H21NO2	-0.796033	1.08	8.0422	7.22884	0.813366	1.75731	Up	0.0129803	0.0596357	8.23332	8.5488	8.76537	7.22884	7.22884	8.24804	7.22884	7.22884	7.22884	7.22884	7.22884	7.22884
8.78_159.0207m/z	159.021	8.78003	pos	Phenylphosphonic acid	210302	http://funmeta.oebiotech.com/network/210302	HMDB0256444			OP(O)(=O)C1=CC=CC=C1	QLZHNIAADXEJJP-UHFFFAOYSA-N	Benzenoids	Benzene and substituted derivatives	Unclassified	Level 4	38.4	93.0328	0		M+H	C6H7O3P	0.818383	0.72881	10.023	9.65319	0.369813	1.29219	Up	0.0132606	0.060828	9.97763	10.2733	10.1235	9.84521	10.0303	9.88808	9.42643	9.24376	9.74016	9.87824	9.80361	9.82694
6.85_334.2945m/z	334.295	6.84828	pos	7,8-dihydroxy stearic acid	3094	http://funmeta.oebiotech.com/network/3094		35465	5282928	C(CCCC)CCCCCC(O)C(O)CCCCCC(=O)O	AZZCJRLYIUPWQJ-UHFFFAOYSA-N	Lipids and lipid-like molecules	Fatty Acyls	Fatty acids and conjugates	Level 4	37.3	88.7823	0		M+NH4	C18H36O4	-2.03191	0.934442	10.3149	10.8992	-0.584323	0.666962	Down	0.0132831	0.060836	11.0041	10.2862	10.1959	10.4428	9.8678	10.0928	10.6159	10.6616	11.3078	10.7398	11.1206	10.9497
0.77_194.0481m/z	194.048	0.77335	pos	S-(2-Carboxyethyl)-L-cysteine	201976	http://funmeta.oebiotech.com/network/201976	HMDB0246645		19945	NC(CSCCC(O)=O)C(O)=O	FBPINGSGHKXIQA-UHFFFAOYSA-N	Organic acids and derivatives	Carboxylic acids and derivatives	Amino acids, peptides, and analogues	Level 1	51.3	88.5021	60.4	154.0246, 158.0270, 170.9128, 170.9728, 176.0376, 177.0218, 188.9245, 193.1084, 194.0225, 194.0506	M+H	C6H11NO4S	-0.253769	0.851362	12.1732	12.6756	-0.502348	0.705957	Down	0.013618	0.0622722	11.8957	12.817	12.283	12.0389	11.9911	12.0139	13.0736	12.4738	12.7043	12.7128	12.4179	12.6711
12.21_408.2293m/z	408.229	12.2117	pos	1-palmitoylglycerone 3-phosphate	18150	http://funmeta.oebiotech.com/network/18150	HMDB0062190	65568	167650	C(OC(CCCCCCCCCCCCCCC)=O)C(=O)COP(=O)(O)O	MLWXSIMRTQAWHY-UHFFFAOYSA-N	Organic oxygen compounds	Organooxygen compounds	Carbonyl compounds	Level 2	41.6	96.2159	0	206.9865, 209.1012, 241.5058, 251.0479, 251.0719, 253.8029, 262.7383, 271.3286, 284.2710, 388.7464	M+	C19H37O7P	3.82845	0.909475	11.9037	12.4743	-0.570651	0.673313	Down	0.0136458	0.0623015	12.0122	11.546	11.7236	12.0295	11.9858	12.1248	11.6493	12.6391	12.6128	12.6347	12.7841	12.5259
1.36_321.0151m/z	321.015	1.36058	neg	Sulfotep	212092	http://funmeta.oebiotech.com/network/212092	HMDB0258605	72469	19395	CCOP(=S)(OCC)OP(=S)(OCC)OCC	XIUROWKZWPIAIB-UHFFFAOYSA-N	Organic acids and derivatives	Organic thiophosphoric acids and derivatives	Thiophosphoric acid esters	Level 4	36.8	85.2333	0	103.9201, 104.9581, 116.9288, 118.6726, 123.2639, 189.0083, 228.2772, 248.3861, 269.7772, 288.1479	M-H	C8H20O5P2S2	-1.22893	0.830614	10.2201	10.6827	-0.462553	0.725701	Down	0.0137991	0.062903	10.4799	10.1295	10.4515	10.0824	10.1061	10.0712	10.3306	10.5998	11.0398	11.0928	10.3471	10.6859
12.96_210.1962m/z	210.196	12.965	pos	Amiflamina	203411	http://funmeta.oebiotech.com/network/203411	HMDB0248301		3043606	CC(N)CC1=C(C)C=C(C=C1)N(C)C	HFQMYSHATTXRTC-UHFFFAOYSA-N	Benzenoids	Benzene and substituted derivatives	Phenethylamines	Level 4	37.1	87.078	0		M+NH4	C12H20N2	-1.18531	1.32502	8.6884	9.88225	-1.19386	0.437133	Down	0.0138259	0.0629274	8.77372	9.16469	8.54055	9.82693	8.59565	7.22884	9.98598	10.1635	10.294	10.2751	9.33748	9.23744
4.42_241.1193m/z	241.119	4.41877	neg	3'-Hydroxyamobarbital	201465	http://funmeta.oebiotech.com/network/201465	HMDB0246097	497	121454	CCC1(CCC(C)(C)O)C(=O)NC(=O)NC1=O	PUVZPWLDMBLALZ-UHFFFAOYSA-N	Organoheterocyclic compounds	Diazines	Pyrimidines and pyrimidine derivatives	Level 2	41.6	92.7086	0		M-H	C11H18N2O4	-0.325687	0.900702	9.17537	9.74768	-0.572304	0.672542	Down	0.0140463	0.0637318	8.94337	9.32667	9.05096	9.14465	9.06709	9.51951	10.3743	9.08074	9.79233	9.89414	9.57643	9.76813
6.25_240.0998n	239.093	6.25425	neg	2-carboxyethyl-5-furanpentanoic acid	2666	http://funmeta.oebiotech.com/network/2666			86139902	C(C(O)=O)CC1=CC=C(CCCCC(=O)O)O1	BLYHZIBKUKIQDU-UHFFFAOYSA-N	Lipids and lipid-like molecules	Fatty Acyls	Fatty acids and conjugates	Level 2	40.7	90.2106	0		M-H2O-H, M-H	C12H16O5	0.159243	0.686255	11.1022	10.7788	0.323333	1.25122	Up	0.0140895	0.0638287	10.8116	11.4029	10.9351	11.0706	11.2215	11.1714	10.8825	10.9189	10.8019	10.8603	10.7371	10.4724
3.69_258.1810m/z	258.181	3.69475	pos	(2S)-2-Amino-6-[(3-formylpiperidin-1-yl)amino]hexanoic acid	209326	http://funmeta.oebiotech.com/network/209326	HMDB0255325			NC(CCCCNN1CCCC(C1)C=O)C(O)=O	KVXSPXCUAWCXEI-UHFFFAOYSA-N	Organic acids and derivatives	Carboxylic acids and derivatives	Amino acids, peptides, and analogues	Level 4	37	86.0794	0		M+H	C12H23N3O3	-0.936117	1.52075	7.22884	8.81948	-1.59065	0.332022	Down	0.0142239	0.0642385	7.22884	7.22884	7.22884	7.22884	7.22884	7.22884	10.4645	9.14149	9.56923	7.22884	7.22884	9.28403
3.63_348.1763m/z	348.176	3.63285	pos	alpha-(4-Fluorophenyl)-4-(5-fluoro-2-pyrimidinyl)-1-piperazine butanol	204294	http://funmeta.oebiotech.com/network/204294	HMDB0249324		108046	OC(CCCN1CCN(CC1)C1=NC=C(F)C=N1)C1=CC=C(F)C=C1	ZXUYYZPJUGQHLQ-UHFFFAOYSA-N	Organoheterocyclic compounds	Diazinanes	Piperazines	Level 4	37.4	87.4118	0		M+	C18H22F2N4O	0.267715	0.843928	10.642	11.1482	-0.506225	0.704062	Down	0.0144687	0.0652433	10.3063	10.6598	10.4265	11.0483	10.4961	10.9148	11.2898	11.1912	11.0747	10.5876	11.4702	11.2757
14.12_537.5118n	538.519	14.1173	pos	Cer(d18:1/16:0)	39028	http://funmeta.oebiotech.com/network/39028	HMDB0004949	5756	5283564	[C@](CO)([H])(NC(CCCCCCCCCCCCCCC)=O)[C@]([H])(O)/C=C/CCCCCCCCCCCCC	YDNKGFDKKRUKPY-TURZORIXSA-N	Lipids and lipid-like molecules	Sphingolipids	Ceramides	Level 1	59.4	90.9353	81	434.7517, 446.8981, 479.0719, 479.2694, 490.4973, 502.4973, 520.3685, 520.3790, 520.3854, 520.5096	M+H-H2O, M+H	C34H67NO3	-0.502055	1.23457	16.1601	17.2348	-1.07477	0.474747	Down	0.0145695	0.0655963	16.9438	16.7118	15.7813	14.9918	16.1742	16.3575	17.1128	16.4589	16.7466	17.8192	17.6617	17.6098
0.73_168.9909m/z	168.991	0.730033	neg	(1-Hydroxy-3-oxopropan-2-yl) dihydrogen phosphate	198749	http://funmeta.oebiotech.com/network/198749	HMDB0242284	103468	449139	OCC(OP(O)(O)=O)C=O	XWNOCINUJAJTTH-UHFFFAOYSA-N	Organic acids and derivatives	Organic phosphoric acids and derivatives	Phosphate esters	Level 2	51.3	95.3904	35.9	124.8858, 125.0970, 132.8679, 133.1316, 134.0475, 134.8652, 140.9579, 168.4996, 168.8362, 168.9910	M-H	C3H7O6P	0.936908	0.894714	12.3416	11.7796	0.561986	1.4763	Up	0.0146097	0.0656761	12.2229	12.4946	12.4431	12.1418	12.2849	12.4621	10.9238	12.0457	11.8266	12.0744	12.0802	11.7268
3.34_132.0768m/z	132.077	3.33832	pos	Dihydrouracil	46858	http://funmeta.oebiotech.com/network/46858	HMDB0000076	285	649	O=C1CCNC(=O)N1	OIVLITBTBDPEFK-UHFFFAOYSA-N	Organoheterocyclic compounds	Diazines	Pyrimidines and pyrimidine derivatives	Level 4	38.9	94.5862	0		M+NH4	C4H6N2O2	-0.0104204	0.698566	9.8698	10.2099	-0.340124	0.789973	Down	0.0146738	0.0658629	10.0778	10.2149	9.72298	9.60049	9.69685	9.90583	10.362	10.1964	10.1624	10.4109	10.1092	10.0187
0.77_174.1004n	175.108	0.77335	pos	N-Acetylornithine	48074	http://funmeta.oebiotech.com/network/48074	HMDB0003357	3303	439232	CC(=O)N[C@@H](CCCN)C(O)=O	JRLGPAXAGHMNOL-LURJTMIESA-N	Organic acids and derivatives	Carboxylic acids and derivatives	Amino acids, peptides, and analogues	Level 2	45.1	94.7178	19.7	157.1084, 158.0278, 158.0448, 158.0927, 159.0768, 169.9484, 174.9539, 175.0020, 175.0226, 175.0388	M+H, M+Na	C7H14N2O3	-0.450575	1.3658	12.7076	14.0192	-1.31158	0.40288	Down	0.0147054	0.0659036	12.8845	12.6599	12.7603	12.5477	12.4901	12.903	16.0999	13.4264	13.9268	13.3522	13.2018	14.1078
5.01_307.1119m/z	307.112	5.0128	neg	Penilloic acid	210112	http://funmeta.oebiotech.com/network/210112	HMDB0256237			CC1(C)SC(CNC(=O)CC2=CC=CC=C2)NC1C(O)=O	LRWFMQCGNBOTQP-UHFFFAOYSA-N	Organic acids and derivatives	Carboxylic acids and derivatives	Amino acids, peptides, and analogues	Level 1	52.9	95.5495	55.2	190.2987, 193.1698, 216.0897, 220.8947, 229.1110, 229.1344, 233.0930, 273.1246, 298.6020, 307.1120	M-H	C15H20N2O3S	-0.773719	0.613967	15.9416	15.6729	0.268758	1.20477	Up	0.0147497	0.0659521	16.1351	16.0346	15.9648	15.8651	15.6114	16.0388	15.7496	15.7874	15.7689	15.5638	15.6924	15.4754
10.98_387.2151m/z	387.215	10.9818	neg	16,17S-DHA-epoxide	4863	http://funmeta.oebiotech.com/network/4863		75212	52921993	CCC=CCC1C(O1)C=CC=CC=CCC=CCC=CCCC(=O)O	XLYRHVKBJYDBOS-DZMZNAAPSA-N	Lipids and lipid-like molecules	Fatty Acyls	Fatty acids and conjugates	Level 2	49.7	89.0804	0		M+FA-H	C22H30O3	-7.54364	1.36733	9.74168	8.42755	1.31413	2.48652	Up	0.0148785	0.0663732	9.67812	9.81603	9.65934	9.60582	9.7898	9.90098	10.0987	8.8862	8.69088	7.22884	7.22884	8.43188
5.04_443.0868m/z	443.087	5.03517	neg	4-Benzyl-2-methyl-1,2,4-thiadiazolidine-3,5-dione	212214	http://funmeta.oebiotech.com/network/212214	HMDB0258758			CN1SC(=O)N(CC2=CC=CC=C2)C1=O	JDSJDASOXWCHPN-UHFFFAOYSA-N	Benzenoids	Benzene and substituted derivatives	Unclassified	Level 4	37.5	91.3463	0	175.7350, 195.8169, 224.2810, 229.1337, 297.9073, 307.1124, 307.5511, 337.7788, 375.0285, 375.0987	2M-H	C10H10N2O2S	3.36111	0.699211	12.3264	11.9786	0.34784	1.27265	Up	0.0149451	0.0664131	12.5148	12.4348	12.2975	12.2317	11.9796	12.4998	12.1261	12.1298	12.1523	11.7611	12.0238	11.6783
1.52_189.1232m/z	189.123	1.51857	pos	Ile-Gly	266163	http://funmeta.oebiotech.com/network/266163		23807	6992868	CCC(C)C(C(=O)NCC(=O)[O-])[NH3+]	UCGDDTHMMVWVMV-FSPLSTOPSA-N	Organic acids and derivatives	Carboxylic acids and derivatives	Amino acids, peptides, and analogues	Level 1	59.5	97.6218	86.3	149.0233, 160.0767, 166.4996, 166.9433, 166.9818, 166.9876, 188.9024, 189.0520, 189.0659, 189.1241	M+H	C8H16N2O3	-0.95765	1.02398	14.0901	14.8268	-0.736692	0.600114	Down	0.0149555	0.0664131	13.8373	14.1361	14.287	14.2617	13.7459	14.2727	15.8343	14.641	14.85	14.3133	14.3165	15.0058
4.18_198.0890m/z	198.089	4.17595	pos	1-(3,4-Dimethoxyphenyl)ethane-1,2-diol	278878	http://funmeta.oebiotech.com/network/278878		71279	13625920	COC1=C(C=C(C=C1)C(CO)O)OC	KFMXFWBXSCYUCM-UHFFFAOYSA-N	Benzenoids	Benzene and substituted derivatives	Methoxybenzenes	Level 2	47.2	88.7942	0		M+	C10H14O4	-1.118	0.65724	10.8869	10.5835	0.303449	1.23409	Up	0.0149985	0.0664264	10.7231	11.0417	11.223	10.7664	10.6682	10.8991	10.3786	10.5056	10.5316	10.7086	10.6301	10.7464
10.45_452.3730m/z	452.373	10.4535	pos	3alpha,7alpha,12alpha-trihydroxy-5beta-cholestan-26-al	46470	http://funmeta.oebiotech.com/network/46470	HMDB0003533	57926	439479	C1[C@H](O)CC[C@]2(C)[C@]3(C[C@H](O)[C@@]4([C@](CC[C@@]4([H])[C@]3([H])[C@H](O)C[C@]12[H])([C@H](C)CCCC(C)C=O)[H])C)[H]	USFJGINJGUIFSY-XZULNKEGSA-N	Lipids and lipid-like molecules	Steroids and steroid derivatives	Bile acids, alcohols and derivatives	Level 2	55.2	91.2778	0		M+NH4	C27H46O4	-1.04837	1.4197	12.0325	13.4491	-1.41661	0.374591	Down	0.0150039	0.0664264	12.4129	10.6441	10.7518	12.5491	12.7947	13.0422	12.4301	13.3535	13.8525	13.5615	13.8584	13.6385
9.94_284.2944m/z	284.294	9.93767	pos	SCHEMBL13285654	595806	http://funmeta.oebiotech.com/network/595806			89054496	CCCCCCCCCCCCCCCC(O)[C@@H](N)CO	OTKJDMGTUTTYMP-ZENAZSQFSA-N	Organic nitrogen compounds	Organonitrogen compounds	Amines	Level 2	45.2	93.4916	0		M+H-H2O	C18H39NO2	-1.1884	1.13711	10.9775	11.8875	-0.910053	0.532165	Down	0.0155661	0.0686034	11.4583	10.1607	10.1723	11.2076	11.5762	11.2897	11.4185	11.3502	12.1774	12.3531	12.1502	11.8757
12.76_512.5030m/z	512.503	12.7645	pos	Diazeniumdiolate	205798	http://funmeta.oebiotech.com/network/205798	HMDB0251147		136791992	CCCCCCCCCCCC[NH2+]CCCCCCN(CCCCCCCCCCCC)[N+]([O-])=N[O-]	MUMXDRRTIYLYMY-UHFFFAOYSA-N	Organic nitrogen compounds	Organonitrogen compounds	Quaternary ammonium salts	Level 4	36.3	81.7894	0		M+	C30H64N4O2	0.192607	1.74694	8.35833	10.4365	-2.07813	0.23682	Down	0.0156604	0.068911	10.7769	8.94487	7.22884	8.74168	7.22884	7.22884	9.11038	9.59379	11.8722	10.9692	10.9463	10.127
11.57_481.3162n	482.323	11.5739	pos	PE(18:0/0:0)	21163	http://funmeta.oebiotech.com/network/21163	HMDB0011130	40775	9547068	[C@](COP(=O)(O)OCCN)([H])(O)COC(CCCCCCCCCCCCCCCCC)=O	BBYWOYAFBUOUFP-JOCHJYFZSA-N	Lipids and lipid-like molecules	Glycerophospholipids	Glycerophosphoethanolamines	Level 1	67.5	98.3682	95	283.1743, 285.2810, 310.3111, 341.3051, 421.2713, 464.2451, 464.3141, 464.3761, 482.3187, 482.3242	M+H, M+Na, M+K, M+H-H2O	C23H48NO7P	-1.28253	1.10324	19.9638	19.1005	0.863235	1.81911	Up	0.015683	0.068911	20.488	19.3226	18.9905	20.3434	20.4024	20.2357	18.5241	18.9228	19.4536	19.418	19.2181	19.0665
13.98_362.2369m/z	362.237	13.9788	neg	N-palmitoyl taurine	8657	http://funmeta.oebiotech.com/network/8657	HMDB0240594	44910	14504290	C(CNC(CCCCCCCCCCCCCCC)=O)S(O)(=O)=O	LPDJCYFKKSLKRO-UHFFFAOYSA-N	Lipids and lipid-like molecules	Fatty Acyls	Fatty amides	Level 4	36.5	82.8733	0		M-H	C18H37NO4S	-0.425224	1.5863	9.63272	11.3943	-1.76155	0.29493	Down	0.015709	0.0689216	10.7048	8.79918	7.22884	10.5815	10.3197	10.1622	10.2498	11.3726	11.9497	11.6817	11.606	11.5057
3.50_375.1871m/z	375.187	3.50225	pos	16-dimethylarsinoyl-9Z-hexadecenoic acid	28	http://funmeta.oebiotech.com/network/28			101891711	C(CCCCC/C=C\CCCCCCCC(O)=O)[As](C)(=O)C	FZOQEVBDCNSQIJ-HYXAFXHYSA-N	Lipids and lipid-like molecules	Fatty Acyls	Fatty acids and conjugates	Level 4	38.6	94.1742	0		M+H	C18H35AsO3	-0.953817	0.940271	10.0235	10.6417	-0.618205	0.651481	Down	0.015811	0.0692001	10.1993	10.1441	10.7134	9.5338	9.35919	10.1911	10.9514	10.496	10.6443	10.6462	10.5596	10.5526
11.31_321.2433m/z	321.243	11.3092	neg	12R-HETrE	3943	http://funmeta.oebiotech.com/network/3943	HMDB0062290	36270	5283149	C(/CC[C@@H](O)C/C=C\CCCCC)=C/C/C=C\CCCC(=O)O	RFAKHEWADWLSJX-ZIQRGBBDSA-N	Lipids and lipid-like molecules	Fatty Acyls	Eicosanoids	Level 2	48.4	91.4728	0		M-H	C20H34O3	-0.792632	0.832025	10.6701	10.1818	0.488255	1.40275	Up	0.0161115	0.0702652	10.7666	10.7488	10.7543	10.5903	10.6783	10.482	10.8709	9.87229	10.2634	9.73781	10.2663	10.0801
5.17_208.0306n	209.038	5.16833	pos	Isoquinolinesulfonamide	207993	http://funmeta.oebiotech.com/network/207993	HMDB0253686		10104496	NS(=O)(=O)C1=NC=CC2=CC=CC=C12	GZZCYMXZJQCAJU-UHFFFAOYSA-N	Organoheterocyclic compounds	Isoquinolines and derivatives	Unclassified	Level 4	37.8	89.6702	0	188.9943, 190.2076, 191.2492, 199.7697, 205.1434, 207.4618, 218.4861, 226.3807, 230.1413, 231.0178	M+H, M+Na	C9H8N2O2S	-0.457291	0.671795	11.5567	11.2372	0.319532	1.24793	Up	0.0162843	0.0707246	11.2391	11.4503	11.7812	11.6061	11.5951	11.6683	11.0932	11.2138	11.3088	11.544	10.9789	11.2843
12.67_417.1982m/z	417.198	12.672	pos	AB-MECA	199096	http://funmeta.oebiotech.com/network/199096	HMDB0242721		1970	CNC(=O)C1OC(C(O)C1O)N1C=NC2=C1N=CN=C2NCC1=CC=C(N)C=C1	LDYMCRRFCMRFKB-UHFFFAOYSA-N	Nucleosides, nucleotides, and analogues	Purine nucleosides	Unclassified	Level 4	37.2	89.5741	0		M+NH4	C18H21N7O4	-2.82891	1.09139	10.1375	10.9585	-0.821034	0.566036	Down	0.0163026	0.0707246	10.4883	9.87398	9.52572	10.4987	10.3663	10.0719	11.1615	11.4474	11.7614	10.474	10.3846	10.5223
8.90_431.0943m/z	431.094	8.8971	pos	4-(2-Hydroxy-3-(tert-butylamino)propoxy)-3-iodo-1H-indole-2-carbonitrile	199988	http://funmeta.oebiotech.com/network/199988	HMDB0244489		187238	CC(C)(C)NCC(O)COC1=CC=CC2=C1C(I)=C(N2)C#N	JBLUMBNIBNHRSO-UHFFFAOYSA-N	Organoheterocyclic compounds	Indoles and derivatives	Indoles	Level 4	39	96.281	0		M+NH4	C16H20IN3O2	0.996104	0.793297	11.3301	11.7827	-0.452625	0.730712	Down	0.0163359	0.0707246	11.3231	11.1533	11.1552	11.9004	11.3158	11.1328	12.1528	11.9484	11.4821	11.6057	11.8677	11.6397
12.05_534.3201m/z	534.32	12.0548	neg	PC(16:1/2:0)	18298	http://funmeta.oebiotech.com/network/18298		39434	24778770	[C@](COP(=O)([O-])OCC[N+](C)(C)C)([H])(OC(C)=O)COC(CCCCCCC/C=C\CCCCCC)=O	QALLXIUHRUVULB-OKFWSBNLSA-N	Lipids and lipid-like molecules	Glycerophospholipids	Glycerophosphocholines	Level 4	38	89.8567	0		M-H	C26H50NO8P	-0.00484139	1.8568	7.22884	9.68057	-2.45173	0.182791	Down	0.0163378	0.0707246	7.22884	7.22884	7.22884	7.22884	7.22884	7.22884	7.22884	7.22884	9.39288	10.8108	11.9206	11.5014
4.58_152.1069m/z	152.107	4.5811	pos	4-Methoxy-2,3-dimethylaniline	594990	http://funmeta.oebiotech.com/network/594990			11094809	COc1ccc(N)c(C)c1C	FAQCNWWPXWOMAH-UHFFFAOYSA-N	Benzenoids	Phenol ethers	Aminophenyl ethers	Level 2	40.7	91.93	0		M+H	C9H13NO	-0.581432	0.612623	10.7747	10.5084	0.266276	1.2027	Up	0.0163641	0.0707337	10.5815	10.732	10.6804	11.1865	10.7353	10.7324	10.495	10.531	10.528	10.4937	10.371	10.6317
14.48_347.2259m/z	347.226	14.4758	neg	9-Thiastearic Acid	267231	http://funmeta.oebiotech.com/network/267231		45061	15775255	CCCCCCCCCSCCCCCCCC(=O)O	IYDVFMFKIKZKEK-UHFFFAOYSA-N	Lipids and lipid-like molecules	Fatty Acyls	Fatty acids and conjugates	Level 4	38	90.7752	0	138.2165, 150.2780, 162.1053, 194.4337, 205.5412, 214.5494, 278.9240, 294.4268, 295.3110, 347.2259	M+FA-H	C17H34O2S	-0.675909	1.35056	13.768	12.4699	1.29814	2.45912	Up	0.0164194	0.0707632	14.3666	12.7974	12.5398	14.4123	14.3009	14.1911	11.1055	12.4088	12.8159	12.9548	12.8569	12.6774
4.57_346.1268m/z	346.127	4.56513	neg	Gum arabic	257575	http://funmeta.oebiotech.com/network/257575	HMDB0304829	450130	158788	[Na+].OC(=O)CCCCCCC\N=C(/O)C1=CC=CC=C1[O-]	UOENJXXSKABLJL-UHFFFAOYSA-M	Benzenoids	Benzene and substituted derivatives	Benzoic acids and derivatives	Level 4	38.7	94.9253	0		M+FA-H	C15H20NNaO4	-1.1811	0.690943	10.8263	11.1675	-0.341211	0.789379	Down	0.0165875	0.0713823	10.5757	10.5836	11.202	10.7773	11.0388	10.7804	11.0206	11.4435	11.1228	11.1657	11.1876	11.0648
9.82_498.2625m/z	498.263	9.81622	neg	PE(0:0/20:5)	21214	http://funmeta.oebiotech.com/network/21214	HMDB0011489	62277	53480938	C(OP(OCCN)(O)=O)[C@]([H])(OC(=O)CCC/C=C\C/C=C\C/C=C\C/C=C\C/C=C\CC)CO	MMHCCHGAKPRCIO-KOYQJJOGSA-N	Lipids and lipid-like molecules	Glycerophospholipids	Glycerophosphoethanolamines	Level 1	57.4	92.9929	76.8	354.5344, 357.8680, 369.2334, 398.6317, 403.6985, 415.7881, 440.9066, 458.3063, 465.1402, 498.2630	M-H	C25H42NO7P	-0.175889	1.68124	10.9937	13.0016	-2.00787	0.24864	Down	0.0167716	0.0720684	11.7414	9.39323	9.2573	12.3767	12.3568	10.8368	11.7681	11.758	13.2618	13.8166	13.7599	13.6451
11.14_434.3389m/z	434.339	11.1418	pos	ELAIDYLPHOSPHOCHOLINE	266806	http://funmeta.oebiotech.com/network/266806		44013	14856193	CCCCCCCCC=CCCCCCCCCOP(=O)([O-])OCC[N+](C)(C)C	SLVOKEOPLJCHCQ-OUKQBFOZSA-N	Organic nitrogen compounds	Organonitrogen compounds	Quaternary ammonium salts	Level 2	50.9	94.8219	45	358.2411, 367.2476, 382.1713, 384.2715, 393.2995, 397.8849, 427.0668, 430.5805, 434.2823, 434.3395	M+H	C23H48NO4P	-1.06193	1.1638	15.9308	14.9634	0.967446	1.95538	Up	0.0168716	0.0723919	16.251	15.2471	15.0506	16.3504	16.3943	16.2915	13.8776	14.8521	15.3247	15.291	15.2474	15.1873
5.33_219.1378m/z	219.138	5.33043	pos	cis-3-Hexenyl phenylacetate	61690	http://funmeta.oebiotech.com/network/61690	HMDB0038281	93006	5367698	CC\C=C/CCOC(=O)CC1=CC=CC=C1	FJKFIIYSBXHBCT-ARJAWSKDSA-N	Benzenoids	Benzene and substituted derivatives	Unclassified	Level 3	49.8	92.0737	58	191.1089, 193.3971, 195.9841, 196.2007, 198.8910, 201.1298, 203.1425, 214.6118, 219.1164, 219.1384	M+H	C14H18O2	-0.890546	0.860025	10.8504	10.3268	0.523614	1.43755	Up	0.0169823	0.0724813	10.8105	11.3487	10.9614	10.225	10.9815	10.7752	10.1347	10.4992	10.0648	10.5106	10.0962	10.655
13.11_325.2746m/z	325.275	13.1093	neg	MG(17:0/0:0/0:0)[rac]	10432	http://funmeta.oebiotech.com/network/10432		4248	107036	OCC([H])(O)COC(CCCCCCCCCCCCCCCC)=O	SVUQHVRAGMNPLW-UHFFFAOYSA-N	Lipids and lipid-like molecules	Glycerolipids	Monoradylglycerols	Level 2	43.4	89.2597	0		M-H2O-H	C20H40O4	-0.607475	1.28356	8.31106	9.47458	-1.16352	0.446422	Down	0.0169839	0.0724813	8.71894	7.22884	7.22884	9.15241	8.77642	8.7609	8.45038	9.5534	9.84027	9.69403	9.53041	9.77898
1.07_175.0478n	198.037	1.06912	pos	N-Formyl-L-glutamic acid	48115	http://funmeta.oebiotech.com/network/48115	HMDB0003470	63245	439376	OC(=O)CC[C@H](NC=O)C(O)=O	ADZLWSMFHHHOBV-BYPYZUCNSA-N	Organic acids and derivatives	Carboxylic acids and derivatives	Amino acids, peptides, and analogues	Level 2	55.4	95.9038	0	165.9156, 167.7907, 174.5054, 174.9638, 174.9858, 177.2459, 189.0660, 197.9847, 198.0017, 198.0377	M+H, M+Na, M+H-H2O	C6H9NO5	-1.27599	0.742568	14.6493	14.2583	0.391006	1.31131	Up	0.0170165	0.0724813	14.3781	14.609	14.9227	14.6456	14.4911	14.8492	13.8977	14.4678	14.2663	14.5924	14.3088	14.0166
2.56_295.1286m/z	295.129	2.56365	pos	Tyrosylhydroxyproline	54117	http://funmeta.oebiotech.com/network/54117	HMDB0029106		69040603	N[C@@H](CC1=CC=C(O)C=C1)C(=O)N1C[C@H](O)C[C@H]1C(O)=O	FTWOPDCJCRFTHX-WOPDTQHZSA-N	Organic acids and derivatives	Carboxylic acids and derivatives	Amino acids, peptides, and analogues	Level 1	60.6	95.4443	74.2	260.0914, 264.7287, 267.8813, 271.8470, 271.9390, 272.8549, 273.0578, 277.1187, 291.6956, 295.1290	M+H	C14H18N2O5	-0.964578	1.1739	13.2325	14.2142	-0.981646	0.506402	Down	0.0170545	0.0725376	13.2428	13.1866	13.4437	13.2813	12.7645	13.4761	15.7097	14.0317	14.2419	13.3883	13.702	14.2113
1.07_158.1174m/z	158.117	1.06912	pos	methyl 1-methylpiperidine-3-carboxylate	208659	http://funmeta.oebiotech.com/network/208659	HMDB0254560		15535	COC(=O)C1CCCN(C)C1	LLEOWWWENNCINW-UHFFFAOYSA-N	Organoheterocyclic compounds	Piperidines	Piperidinecarboxylic acids and derivatives	Level 2	38	88.1074	0		M+H	C8H15NO2	-0.944512	0.841048	10.9583	11.4625	-0.504173	0.705064	Down	0.017253	0.0731687	10.7459	10.8543	11.104	11.0536	10.6462	11.3457	12.0475	11.4948	11.6115	11.3737	11.0919	11.1553
12.92_355.2813m/z	355.281	12.9249	pos	Ceriporic acid B	2926	http://funmeta.oebiotech.com/network/2926		45934	52921867	C(C(=C)[C@H](C(O)=O)CCCCCCCCCCCCCCCC)(=O)O	GFBJXFMJWQHQJC-LJQANCHMSA-N	Lipids and lipid-like molecules	Fatty Acyls	Fatty acids and conjugates	Level 2	41.9	94.6806	0		M+H	C21H38O4	-8.28969	0.657667	14.0536	14.3569	-0.303267	0.810415	Down	0.0174315	0.0737116	14.047	14.222	14.1285	14.1357	14.0376	13.7511	14.5656	14.538	14.3946	14.4199	14.0541	14.1692
4.78_263.0511m/z	263.051	4.77767	neg	Malonylglycine	197327	http://funmeta.oebiotech.com/network/197327	HMDB0240730		15909779	OC(=O)CNC(=O)CC(=O)NCC(O)=O	UIDDUAFEZLMYMF-UHFFFAOYSA-N	Organic acids and derivatives	Peptidomimetics	Hybrid peptides	Level 4	37.6	93.3362	0		M+FA-H	C7H10N2O6	-4.67386	0.618735	9.56504	9.29962	0.265415	1.20198	Up	0.0175245	0.0739979	9.61054	9.50566	9.33393	9.46099	9.70667	9.77243	9.2536	9.1862	9.21175	9.35068	9.60318	9.19232
2.22_504.0089m/z	504.009	2.22233	neg	alpha,beta-Methylene ATP	203367	http://funmeta.oebiotech.com/network/203367	HMDB0248246		3104	NC1=NC=NC2=C1N=CN2C1OC(COP(O)(=O)CP(O)(=O)OP(O)(O)=O)C(O)C1O	CAWZRIXWFRFUQB-UHFFFAOYSA-N	Nucleosides, nucleotides, and analogues	Purine nucleotides	Purine ribonucleotides	Level 4	36.8	84.5912	0		M-H	C11H18N5O12P3	-0.600794	0.65585	10.2698	10.5817	-0.311961	0.805546	Down	0.0176641	0.0744799	10.1565	10.0639	10.3045	10.2397	10.4567	10.3972	10.7724	10.5005	10.6624	10.192	10.8103	10.5528
2.95_255.0961m/z	255.096	2.9479	neg	Edoxudine	206301	http://funmeta.oebiotech.com/network/206301	HMDB0251705		1814	CCC1=CN(C2CC(O)C(CO)O2)C(=O)NC1=O	XACKNLSZYYIACO-UHFFFAOYSA-N	Nucleosides, nucleotides, and analogues	Pyrimidine nucleosides	Pyrimidine 2'-deoxyribonucleosides	Level 2	38.9	90.4992	0		M-H	C11H16N2O5	-9.88401	1.28953	8.29779	9.48416	-1.18637	0.439408	Down	0.0179246	0.0754333	8.45898	8.55336	8.46594	8.63296	7.22884	8.44667	11.0978	9.59186	9.32008	8.5951	8.81231	9.48778
14.21_298.3100m/z	298.31	14.2114	pos	Palmitoyl N-Isopropylamide	274716	http://funmeta.oebiotech.com/network/274716		64930	5063962	CCCCCCCCCCCCCCCC(=O)NC(C)C	TZYVUGCYYQOTQR-UHFFFAOYSA-N	Lipids and lipid-like molecules	Fatty Acyls	Fatty amides	Level 2	42.3	92.6604	0		M+H	C19H39NO	-1.65174	1.21839	10.8605	11.9174	-1.05688	0.48067	Down	0.0179419	0.0754333	11.4496	10.2334	9.58918	11.1574	11.3389	11.3943	10.9603	11.8985	12.2795	12.2363	12.2089	11.9207
13.44_392.3131m/z	392.313	13.4383	pos	N-stearoyl GABA	8683	http://funmeta.oebiotech.com/network/8683	HMDB0062341	75488	162685	C(CCCCCCCCCCCCCCCCC)(=O)NCCCC(=O)O	CCGXSETVBNBVKJ-UHFFFAOYSA-N	Organic acids and derivatives	Carboxylic acids and derivatives	Amino acids, peptides, and analogues	Level 2	39.6	82.0812	0		M+Na	C22H43NO3	-1.15747	0.813963	10.9841	11.4408	-0.4567	0.728651	Down	0.0179683	0.075436	11.0177	10.7348	10.9585	11.2808	11.0685	10.8444	11.2015	11.5683	11.9848	11.5803	10.993	11.317
3.86_144.0655m/z	144.065	3.8562	pos	AKOS006383980	596580	http://funmeta.oebiotech.com/network/596580			55301999	O=CCCC#CC(=O)O	ZEGZVUYYBIARSS-UHFFFAOYSA-N	Lipids and lipid-like molecules	Fatty Acyls	Fatty acids and conjugates	Level 2	40.9	94.6069	0	121.0270, 121.9663, 122.0191, 126.0263, 126.0551, 126.0914, 127.0389, 144.0372, 144.0482, 144.0657	M+NH4	C6H6O3	-0.347926	0.641161	13.204	12.9108	0.293191	1.22535	Up	0.0181218	0.0758624	13.2081	13.293	13.2398	13.1814	12.8647	13.4372	12.9662	13.1716	12.7322	12.9521	12.7116	12.9313
0.60_204.1341m/z	204.134	0.59945	pos	Lysylglycine	53972	http://funmeta.oebiotech.com/network/53972	HMDB0028951	23747	7022320	NCCCC[C@H](N)C(=O)NCC(O)=O	HGNRJCINZYHNOU-LURJTMIESA-N	Organic acids and derivatives	Carboxylic acids and derivatives	Amino acids, peptides, and analogues	Level 1	60	95.5479	71.4	169.0972, 170.0814, 180.9549, 181.0300, 181.9509, 186.1239, 186.9566, 187.1078, 204.0659, 204.1344	M+H	C8H17N3O3	-1.04503	1.00332	13.1372	13.8557	-0.718454	0.607748	Down	0.0181658	0.0759375	13.1563	12.7252	13.5009	13.3035	13.0955	13.0418	14.9122	13.5901	14.0668	13.6815	13.4096	13.4738
1.88_293.1371n	294.144	1.88283	pos	Phenylalanylglutamine	54014	http://funmeta.oebiotech.com/network/54014	HMDB0028993	23659	11779156	N[C@@H](CC1=CC=CC=C1)C(=O)N[C@@H](CCC(N)=O)C(O)=O	KLAONOISLHWJEE-QWRGUYRKSA-N	Organic acids and derivatives	Carboxylic acids and derivatives	Amino acids, peptides, and analogues	Level 1	54.7	94.9566	71.9	260.8423, 269.9811, 270.8377, 271.8476, 276.1344, 276.5211, 277.1185, 279.3430, 286.4216, 294.1448	M+H, M+Na	C14H19N3O4	-1.54686	1.17705	12.9139	13.9135	-0.999586	0.500143	Down	0.0183424	0.0765216	12.9994	12.6935	12.8437	13.0069	12.9503	12.9894	15.5556	13.9272	13.8232	13.1887	13.2433	13.7428
12.07_301.2171m/z	301.217	12.0665	neg	Eicosapentaenoic Acid	1173	http://funmeta.oebiotech.com/network/1173	HMDB0001999	6423	446284	OC(=O)CCC/C=C\C/C=C\C/C=C\C/C=C\C/C=C\CC	JAZBEHYOTPTENJ-JLNKQSITSA-N	Lipids and lipid-like molecules	Fatty Acyls	Fatty acids and conjugates	Level 2	57.7	95.4891	40.7	267.9321, 274.1670, 276.2962, 276.7859, 280.3103, 283.6143, 283.9218, 300.2762, 300.3850, 301.2173	M-H	C20H30O2	-0.707989	0.851413	11.3624	11.8755	-0.513083	0.700723	Down	0.0183579	0.0765216	11.8253	10.8247	11.0339	11.2539	11.5952	11.6414	11.8703	11.8292	12.2766	11.7376	11.9074	11.6316
4.46_302.2071m/z	302.207	4.45727	pos	Gly-Ile-Ile	258712	http://funmeta.oebiotech.com/network/258712		15900	145455641	CCC(C)C(C(=O)NC(C(C)CC)C(=O)O)NC(=O)CN	AAHSHTLISQUZJL-QSFUFRPTSA-N	Organic acids and derivatives	Carboxylic acids and derivatives	Amino acids, peptides, and analogues	Level 2	45.9	89.5894	0		M+H	C14H27N3O4	-1.21046	1.30125	8.95346	10.1552	-1.20172	0.434758	Down	0.018451	0.0767655	9.05642	9.24074	9.2201	9.52891	7.22884	9.44575	10.9869	9.83668	10.2131	9.61249	9.55773	10.7241
1.40_100.1120m/z	100.112	1.40258	pos	2-Diethylaminoethanol	58116	http://funmeta.oebiotech.com/network/58116	HMDB0033971	89647	7497	CCN(CC)CCO	BFSVOASYOCHEOV-UHFFFAOYSA-N	Organic nitrogen compounds	Organonitrogen compounds	Amines	Level 2	39.9	98.2255	0		M+H-H2O	C6H15NO	-0.362628	1.01769	8.8184	8.05116	0.76724	1.70201	Up	0.0184751	0.0767655	8.86069	8.81239	8.91783	8.98126	8.66553	8.67272	7.22884	8.75869	8.42503	8.29927	7.22884	8.36632
3.37_246.1446m/z	246.145	3.3691	pos	Morph	208948	http://funmeta.oebiotech.com/network/208948	HMDB0254890		115379	CC1(O)CC(NN2CCOCC2)=C(O)C1=O	LIHDYIAAKPQZSN-UHFFFAOYSA-N	Organoheterocyclic compounds	Oxazinanes	Morpholines	Level 2	40.4	93.2721	0	143.1180, 145.5263, 155.7323, 189.1229, 201.1219, 201.2044, 202.9482, 209.2448, 221.3991, 236.1317	M+NH4	C10H16N2O4	-0.891589	0.989481	10.6889	11.3693	-0.680346	0.624016	Down	0.0184952	0.0767655	10.8636	10.8572	10.6253	11.1819	9.94212	10.6635	11.5293	11.4802	11.8595	10.7951	10.9086	11.643
9.70_418.3521m/z	418.352	9.69717	pos	DG(10:0/10:0/0:0)	113784	http://funmeta.oebiotech.com/network/113784	HMDB0092961	63008	162916	[H][C@](CO)(COC(=O)CCCCCCCCC)OC(=O)CCCCCCCCC	GNSDEDOVXZDMKM-NRFANRHFSA-N	Lipids and lipid-like molecules	Glycerolipids	Diradylglycerols	Level 4	37.7	90.1241	0		M+NH4	C23H44O5	-1.39874	1.54665	11.0487	9.31468	1.73398	3.32645	Up	0.0185678	0.0769576	11.7513	10.2076	9.46813	11.4979	11.909	11.458	7.22884	8.72695	10.1808	10.1322	9.94012	9.67918
1.76_158.0028m/z	158.003	1.75822	pos	Phosphocysteamine	210324	http://funmeta.oebiotech.com/network/210324	HMDB0256474			NCCSP(O)(O)=O	RZPNFYXFSHGGBE-UHFFFAOYSA-N	Organophosphorus compounds	Organothiophosphorus compounds	Unclassified	Level 4	37.6	93.5	0		M+H	C2H8NO3PS	-4.7953	0.724259	10.8147	10.4301	0.384594	1.30549	Up	0.0186225	0.077075	11.1117	10.7005	10.9054	10.655	10.8254	10.6903	10.1717	10.8221	10.358	10.5918	10.0573	10.5799
11.02_708.4248m/z	708.425	11.0231	pos	PS(12:0/20:5)	21324	http://funmeta.oebiotech.com/network/21324		77727	52925173	C(O)(=O)[C@@]([H])(N)COP(OC[C@]([H])(OC(CCC/C=C\C/C=C\C/C=C\C/C=C\C/C=C\CC)=O)COC(CCCCCCCCCCC)=O)(=O)O	CQYDNNORIADLEH-LSHFLDIJSA-N	Lipids and lipid-like molecules	Glycerophospholipids	Glycerophosphoserines	Level 4	41	94.1364	13.2	579.3829, 633.3952, 642.0428, 642.8619, 654.3129, 669.4053, 690.3951, 707.5872, 707.5965, 708.4228	M+H-H2O	C38H64NO10P	1.80399	1.93398	11.3413	13.9824	-2.64119	0.160296	Down	0.0188987	0.0781076	12.6468	12.1981	10.4	12.9722	12.6016	7.22884	12.8451	13.5116	14.4203	14.5857	14.4042	14.1279
0.78_301.0423m/z	301.042	0.7779	neg	uric acid lactate	212974	http://funmeta.oebiotech.com/network/212974	HMDB0259719		129680664	CC(O)C(=O)ON1C(=O)NC2=C(NC(=O)N2)C1=O	XDJHJQPBGOLKRS-UHFFFAOYSA-N	Organoheterocyclic compounds	Imidazopyrimidines	Purines and purine derivatives	Level 2	45.2	89.0435	0		M+FA-H	C8H8N4O6	-1.01735	1.53113	9.82638	8.10748	1.7189	3.29185	Up	0.0190717	0.0786745	10.2448	11.0142	10.3999	8.30154	8.52113	10.4768	8.65369	9.47686	8.82782	7.22884	7.22884	7.22884
1.07_175.1076m/z	175.108	1.06912	pos	L-Theanine	58404	http://funmeta.oebiotech.com/network/58404	HMDB0034365	44433	439378	CCNC(=O)CC[C@H](N)C(O)=O	DATAGRPVKZEWHA-YFKPBYRVSA-N	Organic acids and derivatives	Carboxylic acids and derivatives	Amino acids, peptides, and analogues	Level 2	55.8	96.8909	0		M+H	C7H14N2O3	-0.746412	1.3775	12.8734	14.2445	-1.37108	0.386603	Down	0.0190897	0.0786745	12.7441	13.1033	12.8546	12.9303	12.436	13.1722	16.4945	14.0486	14.3319	13.3862	13.2728	13.9329
1.79_319.0909m/z	319.091	1.79	neg	(Z)-2-methylureidoacrylate peracid	256832	http://funmeta.oebiotech.com/network/256832	HMDB0304003			[H]\C(NC(O)=N)=C(/C)C(=O)OO	GHIKATUDZMBUJC-IHWYPQMZSA-N	Organic acids and derivatives	Carboxylic acids and derivatives	Peroxycarboxylic acids and derivatives	Level 4	38.8	98.8329	0		2M-H	C5H8N2O4	4.1834	1.43249	8.07705	9.56019	-1.48313	0.357711	Down	0.019244	0.0791986	9.00065	7.22884	7.22884	8.34706	8.35305	8.30389	11.6465	9.43933	9.54165	8.57772	8.75391	9.40199
13.45_374.1319m/z	374.132	13.448	neg	Haloperidol	52849	http://funmeta.oebiotech.com/network/52849	HMDB0014645	3157	3559	OC1(CCN(CCCC(=O)C2=CC=C(F)C=C2)CC1)C1=CC=C(Cl)C=C1	LNEPOXFFQSENCJ-UHFFFAOYSA-N	Organic oxygen compounds	Organooxygen compounds	Carbonyl compounds	Level 4	44.3	86.8791	37.6	198.8938, 200.0501, 207.8213, 217.2854, 236.9390, 261.2716, 295.3981, 338.1552, 362.2184, 374.1311	M-H	C21H23ClFNO2	-2.56171	1.59415	11.1341	12.9576	-1.82353	0.282528	Down	0.0193145	0.0793768	11.3393	10.3275	8.7515	12.3501	12.4727	11.5635	11.8696	12.4413	14.0338	13.6074	12.958	12.8356
5.00_509.0586m/z	509.059	5.00355	neg	Ellagic acid glucoside	254787	http://funmeta.oebiotech.com/network/254787	HMDB0301703		91072206	[H][C@]1(CO)O[C@@]([H])(OC2=CC3=C4C(OC(=O)C5=CC(O)=C(O)C(OC3=O)=C45)=C2O)[C@]([H])(O)[C@@]([H])(O)[C@]1([H])O	DOPSJTNYZLQUNU-XQKIPRNGSA-N	Phenylpropanoids and polyketides	Tannins	Hydrolyzable tannins	Level 4	36.7	86.7821	0		M+FA-H	C20H16O13	2.87576	0.614271	10.1404	9.86813	0.272284	1.20772	Up	0.0193755	0.0795156	10.1818	10.3433	10.2871	10.125	9.86791	10.0374	10.0611	9.93256	9.80529	9.69922	10.0336	9.67694
12.67_232.1078m/z	232.108	12.672	pos	Hexahydro-1,3,5-tris(1-oxoallyl)-1,3,5-triazine	302905	http://funmeta.oebiotech.com/network/302905		328743	70397	C=CC(=O)N1CN(CN(C1)C(=O)C=C)C(=O)C=C	FYBFGAFWCBMEDG-UHFFFAOYSA-N	Organoheterocyclic compounds	Triazinanes	1,3,5-triazinanes	Level 4	38.5	93.5989	0		M+H-H2O	C12H15N3O3	-1.05542	0.673488	10.0383	10.3694	-0.331099	0.794931	Down	0.0195807	0.0800207	9.69596	10.0944	10.4154	9.92201	9.83687	10.2655	10.4973	10.4856	10.3199	10.39	10.225	10.2989
0.69_110.9854m/z	110.985	0.687033	neg	Methylphosphate	83285	http://funmeta.oebiotech.com/network/83285	HMDB0061711		13130	COP(O)(O)=O	CAAULPUQFIIOTL-UHFFFAOYSA-N	Organic acids and derivatives	Organic phosphoric acids and derivatives	Phosphate esters	Level 2	40.4	97.9279	0		M-H	CH5O4P	1.50919	1.12043	13.7422	12.8307	0.911482	1.88098	Up	0.0196155	0.0800508	13.3638	13.6785	13.9301	13.6199	14.2286	13.632	11.4474	12.9822	13.2046	13.355	13.4353	12.5595
2.34_267.0973m/z	267.097	2.33835	pos	N-(4-Aminobenzoyl)-L-glutamic acid	209047	http://funmeta.oebiotech.com/network/209047	HMDB0255007		65138	NC1=CC=C(C=C1)C(=O)NC(CCC(O)=O)C(O)=O	GADGMZDHLQLZRI-UHFFFAOYSA-N	Organic acids and derivatives	Carboxylic acids and derivatives	Amino acids, peptides, and analogues	Level 1	50.6	86.0686	62.6	113.9636, 120.0445, 129.6846, 130.4724, 132.4971, 199.5109, 220.9050, 226.6785, 229.4539, 254.7332	M+H	C12H14N2O5	-1.07534	1.06847	10.4214	11.2567	-0.835342	0.56045	Down	0.0196899	0.0802425	10.1214	10.8397	10.8646	10.304	10.0763	10.3223	12.5658	11.0142	10.9413	10.8886	10.9281	11.2022
14.56_400.3780m/z	400.378	14.564	pos	24-hydroxy-10Z-tetracosenoic acid	1779	http://funmeta.oebiotech.com/network/1779		74592	5312782	C(CCCCCCCC/C=C\CCCCCCCCCCCCCO)(=O)O	VQZGIEKNJUIUHV-XQRVVYSFSA-N	Lipids and lipid-like molecules	Fatty Acyls	Fatty acids and conjugates	Level 2	45.7	87.7182	0		M+NH4	C24H46O3	-1.48005	1.62306	9.11357	11.0174	-1.90385	0.267229	Down	0.0198012	0.0805836	9.7247	7.22884	7.22884	10.0421	10.395	10.0619	9.54694	10.6318	11.743	11.4586	11.4735	11.2507
0.71_208.9621m/z	208.962	0.706917	neg	3-thiodimethylarsenopropanoic acid	36	http://funmeta.oebiotech.com/network/36			86091218	C(CC(O)=O)[As](C)(=S)C	ICLSKJLFAMHPGA-UHFFFAOYSA-N	Organometallic compounds	Organometalloid compounds	Organoarsenic compounds	Level 4	37.6	89.4482	0		M-H	C5H11AsO2S	-1.01007	0.947208	11.9592	11.3006	0.658641	1.57859	Up	0.0201732	0.0816429	11.6156	12.1795	12.115	11.747	12.332	11.7664	10.4659	11.3403	11.8437	11.4723	11.7095	10.9719
2.05_279.0985m/z	279.098	2.05335	neg	Phenylalanylaspartic acid	54012	http://funmeta.oebiotech.com/network/54012	HMDB0028991	23739	6992643	N[C@@H](CC1=CC=CC=C1)C(=O)N[C@@H](CC(O)=O)C(O)=O	HWMGTNOVUDIKRE-UWVGGRQHSA-N	Organic acids and derivatives	Carboxylic acids and derivatives	Amino acids, peptides, and analogues	Level 3	49.3	89.5237	57.6	75.0088, 88.0406, 90.0493, 94.0655, 110.6952, 115.0034, 147.8261, 163.0873, 163.0942, 279.0993	M-H	C13H16N2O5	-0.634498	1.08913	9.35519	10.2171	-0.861866	0.55024	Down	0.0203684	0.0822052	9.38027	9.53334	9.18191	9.56281	9.25085	9.22197	11.608	10.2476	10.2063	9.54082	9.58234	10.1172
0.84_221.0685n	239.102	0.8376	pos	Methyl dioxindole-3-acetate	62307	http://funmeta.oebiotech.com/network/62307	HMDB0038991	93598	14033762	COC(=O)CC1(O)C(=O)NC2=CC=CC=C12	BHWUWPHGCCRYBU-UHFFFAOYSA-N	Organoheterocyclic compounds	Indoles and derivatives	Indolyl carboxylic acids and derivatives	Level 4	41	91.8267	15.2	180.9050, 197.9836, 197.9927, 198.0378, 211.9409, 215.9355, 222.0759, 239.0797, 239.0865, 239.1038	M+H-H2O, M+NH4	C11H11NO4	-1.47403	1.02633	11.9965	12.7667	-0.770167	0.586349	Down	0.0204817	0.0824762	12.0586	11.8001	12.0067	12.1584	11.9943	11.9608	14.0103	12.5348	12.6336	12.1334	12.3019	12.9861
5.75_208.0074m/z	208.007	5.74868	neg	6-Hydroxyindoxyl sulfate	257677	http://funmeta.oebiotech.com/network/257677	HMDB0304937			CC1=CC2=C(C=C1)C(OS(O)(=O)=O)=CN2	LTCLZQOHPYRNCF-UHFFFAOYSA-N	Organic acids and derivatives	Organic sulfuric acids and derivatives	Arylsulfates	Level 4	39.4	95.9163	1.05	178.2182, 179.9362, 180.9417, 184.0564, 187.5585, 192.9861, 195.2103, 196.0299, 199.9566, 208.0072	M-H2O-H	C9H9NO4S	-0.111306	0.606781	13.9125	13.642	0.270422	1.20616	Up	0.020492	0.0824762	13.8153	14.032	13.7724	13.9042	13.8987	14.0522	13.3027	13.4583	13.8301	13.7766	13.6947	13.79
12.32_326.3048m/z	326.305	12.3209	pos	Oleoylethanolamide	9026	http://funmeta.oebiotech.com/network/9026	HMDB0002088	24103	5283454	C(CCCCCCC/C=C\CCCCCCCC)(=O)NCCO	BOWVQLFMWHZBEF-KTKRTIGZSA-N	Organic nitrogen compounds	Organonitrogen compounds	Amines	Level 1	73	95.6161	86.7	261.8950, 265.2525, 286.0477, 288.0958, 294.2766, 308.2927, 309.2785, 326.1622, 326.2463, 326.3059	M+H	C20H39NO2	-1.571	1.06182	13.1797	13.9979	-0.818192	0.567152	Down	0.0207713	0.0834852	13.5915	12.3563	12.3428	13.551	13.7056	13.531	13.3654	13.8573	14.2773	14.1872	14.2037	14.0964
9.70_297.1105m/z	297.11	9.69717	pos	2'-Hydroxy-2,4',6'-trimethoxychalcone	33696	http://funmeta.oebiotech.com/network/33696		52009	637261	C1(OC)C=C(O)C(C(/C=C/C2C(OC)=CC=CC=2)=O)=C(OC)C=1	KKTYCZKXENFEJP-CMDGGOBGSA-N	Phenylpropanoids and polyketides	Linear 1,3-diarylpropanoids	Chalcones and dihydrochalcones	Level 2	42.3	82.8281	0	228.1664, 232.9032, 233.9008, 244.2171, 254.2107, 256.2638, 256.2903, 274.0961, 279.2330, 294.5411	M+H-H2O	C18H18O5	-5.34918	0.718346	11.5819	11.9522	-0.370305	0.773619	Down	0.0211626	0.0849411	11.527	11.7871	11.9486	11.3954	11.4266	11.4065	12.2059	12.0036	12.1331	12.0183	11.7895	11.5626
1.14_284.0409m/z	284.041	1.14362	neg	Flosequinan	206809	http://funmeta.oebiotech.com/network/206809	HMDB0252316	322329	4474062	CN1C=C(C(=O)C2=C1C=C(F)C=C2)S(C)=O	UYGONJYYUKVHDD-UHFFFAOYSA-N	Organoheterocyclic compounds	Quinolines and derivatives	Quinolones and derivatives	Level 4	36.8	89.2477	0		M+FA-H	C11H10FNO2S	4.31115	0.766966	8.7713	9.20498	-0.433675	0.740373	Down	0.021381	0.0854392	8.8312	9.1631	8.53413	8.61943	8.58994	8.89002	9.49618	9.09478	8.90019	9.44217	8.81363	9.48293
11.07_284.2230m/z	284.223	11.0677	neg	Myristoylglycine	52231	http://funmeta.oebiotech.com/network/52231	HMDB0013250	427157	72348	CCCCCCCCCCCCCC(=O)NCC(O)=O	DYUGTPXLDJQBRB-UHFFFAOYSA-N	Organic acids and derivatives	Carboxylic acids and derivatives	Amino acids, peptides, and analogues	Level 2	61	95.2001	35.8	218.3640, 222.0075, 240.2330, 245.0963, 247.2398, 254.6289, 264.1274, 278.3156, 282.6608, 284.2225	M-H	C16H31NO3	-0.489632	0.650365	10.8141	11.1181	-0.304058	0.809971	Down	0.0214037	0.0854392	10.9487	10.8528	10.6459	10.7268	10.7402	10.9701	10.6318	11.2556	11.2155	11.1656	11.2062	11.2342
11.43_269.2121m/z	269.212	11.4257	neg	8E,10Z-Pentadecadien-1-ol	6170	http://funmeta.oebiotech.com/network/6170		46144	44256521	OCCCCCCC/C=C/C=C\CCCC	SSMFOGNWAYJUHT-IGTJQSIKSA-N	Lipids and lipid-like molecules	Fatty Acyls	Fatty alcohols	Level 2	49.1	93.5991	0		M+FA-H	C15H28O	-0.643047	0.670254	11.4858	11.8185	-0.332701	0.794049	Down	0.0214761	0.0856115	11.5843	11.224	11.2396	11.5696	11.8142	11.4834	12.1575	11.5499	11.8317	11.7341	11.8186	11.8195
4.08_295.1651m/z	295.165	4.07745	pos	Tyrosyl-Leucine	54120	http://funmeta.oebiotech.com/network/54120	HMDB0029109	24037	4466134	CC(C)CC(N=C(O)C(N)CC1=CC=C(O)C=C1)C(O)=O	AUEJLPRZGVVDNU-UHFFFAOYSA-N	Organic acids and derivatives	Carboxylic acids and derivatives	Amino acids, peptides, and analogues	Level 1	67.1	95.4918	90.1	240.9032, 248.9234, 249.1597, 250.1433, 258.9826, 271.8479, 276.1674, 278.1386, 287.3118, 295.1653	M+H	C15H22N2O4	-0.437193	1.20717	11.4411	12.5275	-1.08647	0.470912	Down	0.0215724	0.085878	11.401	11.1903	11.3802	11.5991	11.6497	11.4261	14.4814	12.2256	12.0279	12.0003	12.1174	12.3127
0.69_169.0505n	214.049	0.687033	neg	Phosphodimethylethanolamine	82197	http://funmeta.oebiotech.com/network/82197	HMDB0060244	63348	151438	CN(C)CCOP(O)(O)=O	BLHVJAAEHMLMOI-UHFFFAOYSA-N	Organic acids and derivatives	Organic phosphoric acids and derivatives	Phosphate esters	Level 4	43	96.7822	18.5	150.9706, 150.9808, 161.9428, 163.8779, 163.9699, 167.8367, 167.9978, 168.0136, 168.0282, 168.0435	M-H, M+FA-H	C4H12NO4P	0.399323	0.713517	14.7068	15.0843	-0.377481	0.76978	Down	0.0218371	0.086578	14.5537	14.6051	14.7326	14.9577	15.0136	14.3781	15.4572	14.9977	15.0897	14.8884	15.2506	14.8221
2.78_158.0355m/z	158.036	2.77917	pos	Favipiravir	206688	http://funmeta.oebiotech.com/network/206688	HMDB0252176		492405	NC(=O)C1=NC(F)=CN=C1O	ZCGNOVWYSGBHAU-UHFFFAOYSA-N	Organoheterocyclic compounds	Diazines	Pyrazines	Level 4	37.9	93.2616	0		M+H	C5H4FN3O2	-3.21704	1.26837	10.6018	9.44143	1.16037	2.23515	Up	0.0219079	0.0867412	10.5698	10.6173	10.1678	10.6773	10.7741	10.8045	8.25337	9.80891	8.80279	8.63547	10.7499	10.3981
0.69_120.0655m/z	120.065	0.685667	pos	L-Threonine	46907	http://funmeta.oebiotech.com/network/46907	HMDB0000167	32	6288	C[C@@H](O)[C@H](N)C(O)=O	AYFVYJQAPQTCCC-GBXIJSLDSA-N	Organic acids and derivatives	Carboxylic acids and derivatives	Amino acids, peptides, and analogues	Level 1	59.6	97.3647	96.4	102.0914, 108.7337, 110.6411, 111.6490, 119.0900, 119.8841, 120.0235, 120.0446, 120.0559, 120.0657	M+H	C4H9NO3	-0.417244	0.687772	14.2468	14.5906	-0.343836	0.787944	Down	0.0219727	0.0868798	14.1433	14.5331	14.167	14.2653	14.3723	13.9996	14.9955	14.3789	14.7421	14.5273	14.3239	14.5759
3.55_339.0550m/z	339.055	3.55435	pos	4-Iodo-2,5-dimethoxyphenylisopropylamine	199334	http://funmeta.oebiotech.com/network/199334	HMDB0243794			COC1=CC(I)=C(OC)C=C1CC(C)N	BGMZUEKZENQUJY-UHFFFAOYSA-N	Benzenoids	Benzene and substituted derivatives	Phenethylamines	Level 4	37.9	94.283	0		M+NH4	C11H16INO2	-4.24273	1.91208	7.92296	10.5569	-2.63392	0.161106	Down	0.022052	0.0870411	9.8164	7.22884	7.22884	7.22884	8.80601	7.22884	7.22884	8.73493	11.424	12.0776	11.2906	12.5853
4.06_262.1185m/z	262.118	4.05547	pos	Gly-Trp	266127	http://funmeta.oebiotech.com/network/266127		23680	1551340	C1=CC=C2C(=C1)C(=CN2)CC(C(=O)[O-])NC(=O)C[NH3+]	AJHCSUXXECOXOY-NSHDSACASA-N	Organic acids and derivatives	Carboxylic acids and derivatives	Amino acids, peptides, and analogues	Level 1	66.3	90.6097	89.2	219.5640, 221.1154, 221.1522, 224.2710, 236.2688, 238.0999, 238.9197, 244.1083, 247.0292, 262.1186	M+H	C13H15N3O3	-0.526182	1.01282	9.92377	10.6794	-0.755597	0.592301	Down	0.022073	0.0870411	10.2369	9.8178	9.75846	9.9566	10.1667	9.6062	11.9201	10.7653	10.5023	10.2909	10.1932	10.4044
5.31_176.0705m/z	176.071	5.3113	pos	Gentioflavine	276545	http://funmeta.oebiotech.com/network/276545		68049	442536	CC1C(=C2CCOC(=O)C2=CN1)C=O	GLNRAZLQBMAROT-UHFFFAOYSA-N	Organoheterocyclic compounds	Lactones	Delta valerolactones	Level 2	44	81.188	0		M+H-H2O	C10H11NO3	-0.369748	0.625804	9.99242	9.70401	0.288401	1.22129	Up	0.0221329	0.0871595	9.846	10.1937	10.0523	9.79406	10.2076	9.86087	9.94224	9.68952	9.78489	9.65354	9.38426	9.76963
10.71_502.2939m/z	502.294	10.7109	neg	PE(20:3/0:0)	21226	http://funmeta.oebiotech.com/network/21226	HMDB0011514	62299	53480950	C(OP(OCCN)(O)=O)[C@]([H])(O)COC(=O)CCCCCCCCC/C=C\C/C=C\C/C=C\CC	UEONHLLDVDPRRN-WCABUCBOSA-N	Lipids and lipid-like molecules	Glycerophospholipids	Glycerophosphoethanolamines	Level 2	48.1	89.1256	0		M-H	C25H46NO7P	0.0567508	1.70318	9.07168	11.194	-2.12229	0.229683	Down	0.0222336	0.0873327	9.98473	7.22884	7.22884	10.3508	10.6277	9.00925	9.24321	10.2898	11.6644	12.204	11.9555	11.8069
2.18_204.0866m/z	204.087	2.1766	pos	Erinapyrone C	64137	http://funmeta.oebiotech.com/network/64137	HMDB0041026		85125837	CC(O)C12OC1OC(CO)=CC2=O	ZXCJKDVKXCEBEI-UHFFFAOYSA-N	Organoheterocyclic compounds	Pyrans	Pyranones and derivatives	Level 4	38.1	90.629	0		M+NH4	C8H10O5	-0.246276	0.624829	11.4426	11.1598	0.282845	1.21659	Up	0.0222367	0.0873327	11.4484	11.4258	11.4905	11.5144	11.4135	11.3632	11.1573	10.8736	10.9408	11.5458	11.1031	11.338
9.82_499.2693n	500.277	9.82097	pos	PE(20:5/0:0)	21188	http://funmeta.oebiotech.com/network/21188	HMDB0011519	62303	52925146	[C@](COP(=O)(O)OCCN)([H])(O)COC(CCC/C=C\C/C=C\C/C=C\C/C=C\C/C=C\CC)=O	KCWGBXXAJHVZNN-KOYQJJOGSA-N	Lipids and lipid-like molecules	Glycerophospholipids	Glycerophosphoethanolamines	Level 3	55.2	92.3024	85.2	197.1333, 198.0526, 199.1485, 201.1639, 216.0629, 267.2110, 328.2649, 359.2583, 482.2657, 500.2771	M+H, M+Na	C25H42NO7P	-1.21477	1.52192	12.9591	14.6702	-1.71108	0.30543	Down	0.0225032	0.0882608	13.4441	11.7507	11.3918	14.0158	14.2986	12.8539	13.2553	13.6631	14.6898	15.2836	15.6773	15.4523
4.58_342.2384m/z	342.238	4.5811	pos	Leu-Pro-Ile	257555	http://funmeta.oebiotech.com/network/257555	HMDB0304805		18222229	CCC(C)C(N=C(O)C1CCCN1C(=O)C(N)CC(C)C)C(O)=O	YUTNOGOMBNYPFH-UHFFFAOYSA-N	Organic acids and derivatives	Carboxylic acids and derivatives	Amino acids, peptides, and analogues	Level 1	55.2	90.0686	75	174.9240, 183.1496, 202.1087, 211.1446, 229.1547, 235.5196, 257.8987, 269.7042, 301.1411, 342.2393	M+H	C17H31N3O4	-0.866399	0.801328	11.0325	11.5057	-0.473159	0.720385	Down	0.0225866	0.0884351	11.0388	10.7844	11.0465	11.5272	10.9239	10.8744	12.1231	11.4422	11.4211	11.1287	11.3111	11.608
0.79_229.9744m/z	229.974	0.793767	pos	SCHEMBL1794070	594778	http://funmeta.oebiotech.com/network/594778			19771155	O=C(O)C(O)C(OS(=O)(=O)O)C(=O)O	BFZVSMCNHTWZLJ-UHFFFAOYSA-N	Lipids and lipid-like molecules	Fatty Acyls	Fatty acids and conjugates	Level 2	37.8	89.9389	0	197.5075, 201.9794, 206.8910, 206.9583, 211.9409, 213.0854, 224.9030, 229.1549, 229.9530, 229.9747	M+	C4H6O9S	5.12625	1.19895	13.2633	12.2055	1.05772	2.08164	Up	0.0226082	0.0884351	13.1601	14.6407	12.7703	12.3852	13.3852	13.2382	11.3132	11.861	12.4328	12.1854	13.0331	12.4078
11.36_404.3154m/z	404.315	11.3559	pos	CB-25	267305	http://funmeta.oebiotech.com/network/267305		45213	11654304	CCCCCC1=CC(=CC(=C1)OCCCCCCCCCCC(=O)NC2CC2)O	XFHZHCKWTBGPFD-UHFFFAOYSA-N	Benzenoids	Phenol ethers	Unclassified	Level 4	37.8	90.4833	0		M+H	C25H41NO3	-1.35664	1.2414	10.761	11.9093	-1.1483	0.451157	Down	0.0226595	0.0884438	11.0199	9.64531	9.45694	11.6616	11.7223	11.0601	11.7677	12.5756	11.6523	11.8763	11.9751	11.609
1.79_251.1036m/z	251.104	1.79	neg	Alanyltyrosine	53738	http://funmeta.oebiotech.com/network/53738	HMDB0028699	23768	92946	C[C@H](N)C(=O)N[C@@H](CC1=CC=C(O)C=C1)C(O)=O	ALZVPLKYDKJKQU-XVKPBYJWSA-N	Organic acids and derivatives	Carboxylic acids and derivatives	Amino acids, peptides, and analogues	Level 2	40.1	93.7174	0		M-H	C12H16N2O4	-0.502809	1.22274	10.2698	11.3741	-1.1043	0.465129	Down	0.0226709	0.0884438	10.5256	10.1454	10.1775	10.3074	10.1556	10.3072	13.3368	11.1899	11.3356	10.7373	10.6709	10.974
2.20_166.0296m/z	166.03	2.20245	pos	(-)-5-(2-Propenyl)-2-oxazolidinethione	61826	http://funmeta.oebiotech.com/network/61826	HMDB0038439	93130	3036745	C=CCC1CNC(=S)O1	QEKDLBSHZCJKRO-UHFFFAOYSA-N	Organoheterocyclic compounds	Azolidines	Oxazolidines	Level 4	39.4	93.9713	4.11	80.9477, 84.9597, 91.0541, 93.0698, 103.0542, 107.0492, 120.0809, 131.0492, 142.9671, 149.0598	M+Na	C6H9NOS	-0.905008	0.784499	12.3828	12.8484	-0.465625	0.724157	Down	0.0229196	0.089176	12.3376	12.5949	12.2376	12.2892	12.3752	12.4622	13.5824	12.4935	12.4945	12.8674	12.7078	12.9449
3.81_276.1341m/z	276.134	3.8083	pos	Trp-Ala	266149	http://funmeta.oebiotech.com/network/266149		23758	6993401	CC(C(=O)O)NC(=O)C(CC1=CNC2=CC=CC=C21)N	OHGNSVACHBZKSS-KWQFWETISA-N	Organic acids and derivatives	Carboxylic acids and derivatives	Amino acids, peptides, and analogues	Level 1	59.2	90.6842	88.5	159.0918, 170.0607, 193.2853, 215.9016, 231.1133, 252.8742, 253.8806, 259.1079, 275.8952, 276.1367	M+H	C14H17N3O3	-0.687422	1.24972	9.07686	10.2381	-1.16128	0.447116	Down	0.0234728	0.0912067	9.34453	9.06472	8.98007	8.8971	8.86467	9.31008	12.3027	9.96956	10.0685	9.65827	9.38869	10.0411
5.28_358.2582m/z	358.258	5.27712	pos	(9E)-7-Hydroxydodec-9-enoylcarnitine	197770	http://funmeta.oebiotech.com/network/197770	HMDB0241224			CCC=CCC(O)CCCCCC(=O)OC(CC([O-])=O)C[N+](C)(C)C	CPNSTMOHZLXGCX-UHFFFAOYSA-N	Lipids and lipid-like molecules	Fatty Acyls	Fatty acid esters	Level 4	43	90.7791	26.1	271.7533, 280.1422, 286.0695, 302.3783, 321.6419, 323.6696, 324.7533, 334.3362, 345.7403, 358.2585	M+H	C19H35NO5	-1.65949	0.771777	11.2334	11.6811	-0.447694	0.733214	Down	0.023632	0.0916388	11.0064	11.3075	11.33	11.2833	11.5335	10.9395	12.1192	11.1802	11.5536	12.0338	11.5573	11.6422
11.95_340.2841m/z	340.284	11.9453	pos	SCHEMBL20398949	595611	http://funmeta.oebiotech.com/network/595611			135240012	CCCCC/C=C\CCCCCCCCCCC(O)=NCC(=O)O	MNJZCMQANMRHTQ-SREVYHEPSA-N	Organic acids and derivatives	Carboxylic acids and derivatives	Amino acids, peptides, and analogues	Level 2	41.5	92.206	0	109.1010, 149.1318, 170.2368, 177.3996, 201.8313, 241.9450, 280.2641, 298.2747, 301.0024, 340.2848	M+H	C20H37NO3	-1.49281	1.45859	10.9982	12.5776	-1.57935	0.334632	Down	0.0236525	0.0916388	11.2138	10.0046	9.98612	12.128	12.303	10.354	11.6349	11.1194	12.7291	12.8508	13.639	13.4923
11.80_321.2433m/z	321.243	11.7969	neg	15S-HpEDE	1623	http://funmeta.oebiotech.com/network/1623		35361	5282869	C(/C=C\C=C\[C@@H](OO)CCCCC)CCCCCCCCC(=O)O	KEXNVBSLXJLOPR-XMSPSUPSSA-N	Lipids and lipid-like molecules	Fatty Acyls	Eicosanoids	Level 2	43.2	90.026	0		M-H2O-H	C20H36O4	-0.749396	1.01628	9.12511	9.87916	-0.754044	0.592939	Down	0.0236781	0.0916388	9.52793	8.81633	8.52141	9.53864	9.29658	9.0498	10.5582	9.35813	10.3696	9.18683	9.65673	10.1455
8.02_206.0666m/z	206.067	8.01928	pos	but-1-ene-1,2,4-tricarboxylic acid	1365	http://funmeta.oebiotech.com/network/1365	HMDB0060320	63456	5280640	C(/C(=O)O)(=C/C(O)=O)\CCC(O)=O	BJYPZFUWWJSAKC-ARJAWSKDSA-N	Organic acids and derivatives	Carboxylic acids and derivatives	Tricarboxylic acids and derivatives	Level 4	38.1	94.8916	0		M+NH4	C7H8O6	3.89609	0.652124	11.068	10.7423	0.325696	1.25327	Up	0.0237689	0.0918686	11.1799	11.4036	10.9548	11.0455	10.6714	11.1526	10.6148	10.7696	11.0197	10.5668	10.6389	10.8437
9.57_252.2683m/z	252.268	9.56828	pos	3Z,6Z,9Z-Heptadecatriene	9279	http://funmeta.oebiotech.com/network/9279		97577	14607868	CC/C=C\C/C=C\C/C=C\CCCCCCC	AWDNOOUTXPCPBH-YYPVPKODSA-N	Hydrocarbons	Unsaturated hydrocarbons	Olefins	Level 4	37.9	91.3839	0		M+NH4	C17H30	-1.3647	1.30956	8.58246	9.85552	-1.27306	0.413782	Down	0.0248341	0.0954806	9.31394	7.22884	7.22884	9.13419	9.09609	9.49288	9.03741	9.47447	10.3843	10.2697	10.1995	9.7677
15.21_370.2949m/z	370.295	15.2098	pos	Ceriporic acid C	2928	http://funmeta.oebiotech.com/network/2928			52921869	C(C(=C)[C@H](C(O)=O)CCCCCC/C=C\CCCCCCCC)(=O)O	BQGIGMHUCMNPDK-OEIFXAAASA-N	Lipids and lipid-like molecules	Fatty Acyls	Fatty acids and conjugates	Level 4	38	90.6475	0		M+NH4	C21H36O4	-0.719231	1.43406	8.9146	10.4442	-1.52959	0.346377	Down	0.0250049	0.0959712	9.32233	8.41366	7.22884	9.39613	9.38594	9.74071	8.46552	10.1882	10.9614	10.9141	11.5562	10.5797
4.02_357.2132m/z	357.213	4.01925	pos	Pro-Leu-Gln	263926	http://funmeta.oebiotech.com/network/263926		21364	141240069	CC(C)CC(C(=O)NC(CCC(=O)N)C(=O)O)NC(=O)C1CCCN1	GURGCNUWVSDYTP-SRVKXCTJSA-N	Organic acids and derivatives	Carboxylic acids and derivatives	Amino acids, peptides, and analogues	Level 2	49	90.9716	0		M+H	C16H28N4O5	-0.231803	0.997301	9.77515	10.5185	-0.743347	0.597352	Down	0.0250274	0.0959712	9.2724	9.56844	9.84237	10.0718	9.60195	10.294	11.2184	10.72	10.7149	9.60095	10.0565	10.8004
10.67_427.3656n	428.373	10.6672	pos	Stearoylcarnitine	8290	http://funmeta.oebiotech.com/network/8290	HMDB0000848	46553	52922056	O=C(O[C@](CC([O-])=O)(C[N+](C)(C)C)[H])CCCCCCCCCCCCCCCCC	FNPHNLNTJNMAEE-HSZRJFAPSA-N	Lipids and lipid-like molecules	Fatty Acyls	Fatty acid esters	Level 1	63.8	95.3522	85.5	216.3414, 267.2693, 276.5714, 285.2784, 367.7343, 369.3008, 370.3058, 408.0677, 428.2828, 428.3738	M+H, M+Na	C25H49NO4	-1.24068	1.1482	17.6221	18.6021	-0.980004	0.506978	Down	0.0251754	0.0964123	18.0326	16.8546	16.5919	18.0646	18.108	18.0812	17.482	18.4412	18.8883	18.9605	18.996	18.8448
4.76_278.1418m/z	278.142	4.7601	pos	4-hydroxy-2-nonenal-[L-Cys] conjugate	256999	http://funmeta.oebiotech.com/network/256999	HMDB0304176			CCCCCC(O)C(CC=O)SCC([N+])C([O-])=O	XJUXNVLIARNBIH-UHFFFAOYSA-M	Organic acids and derivatives	Carboxylic acids and derivatives	Amino acids, peptides, and analogues	Level 4	41.5	88.9567	19.7	149.0236, 157.1225, 183.9127, 187.0190, 194.1152, 201.9225, 213.9230, 231.9334, 236.9388, 278.1422	M+H	C12H23NO4S	-1.08795	1.37863	11.1034	12.5	-1.39663	0.379815	Down	0.0254957	0.0973834	11.4199	11.959	11.2304	11.4518	11.0442	9.51498	14.3314	12.2395	12.8545	11.9868	11.4735	12.1144
9.36_311.1849m/z	311.185	9.36175	pos	Exametazime	206656	http://funmeta.oebiotech.com/network/206656	HMDB0252140		71341166	CC(NCC(C)(C)CNC(C)C(C)=NO)C(C)=NO	BPNZYADGDZPRTK-UHFFFAOYSA-N	Organic nitrogen compounds	Organonitrogen compounds	Oximes	Level 4	38	92.2294	0		M+K	C13H28N4O2	1.87055	0.704499	9.86481	10.2328	-0.367992	0.77486	Down	0.0258292	0.0985285	9.8915	9.73205	10.1291	10.0592	9.61341	9.76365	10.4989	10.2544	10.1362	10.5676	9.79125	10.1484
1.32_283.0912n	284.099	1.31732	pos	9-beta-d-Arabinofuranosylguanine	201592	http://funmeta.oebiotech.com/network/201592	HMDB0246240		135402034	OCC1OC(C(O)C1O)N1C=NC2=C1NC(=N)N=C2O	NYHBQMYGNKIUIF-UHFFFAOYSA-N	Nucleosides, nucleotides, and analogues	Purine nucleosides	Unclassified	Level 1	52.7	94.4547	66.6	213.8869, 217.3400, 217.4247, 234.3821, 261.0435, 261.3625, 262.8352, 284.0200, 284.0709, 284.0955	M+H, M+Na, M+K	C10H13N5O5	-1.53192	1.10044	16.4125	17.3255	-0.912957	0.531095	Down	0.0259737	0.0988615	16.1704	16.7095	16.5953	16.4893	16.0251	16.4855	18.9525	17.0294	17.2899	16.8059	16.8428	17.0324
4.18_275.1462m/z	275.146	4.17595	pos	4alpha-hydroxy-tetrahydrobiopterin	257021	http://funmeta.oebiotech.com/network/257021	HMDB0304198	64413	129803	CC(O)C(O)C1CNC2=NC(N)=NC(=O)C2(O)N1	KJKIEFUPAPPGBC-UHFFFAOYSA-N	Organoheterocyclic compounds	Pteridines and derivatives	Pterins and derivatives	Level 4	38.9	94.556	0	243.8834, 244.9124, 246.6134, 251.8865, 252.8740, 255.3111, 256.1422, 274.9395, 275.1160, 275.1466	M+NH4	C9H15N5O4	-0.239207	0.834846	11.5552	11.0373	0.517856	1.43183	Up	0.0260046	0.0988615	11.0263	11.6623	12.0257	11.1682	11.8365	11.6119	10.6354	11.3792	11.1128	10.746	11.2948	11.0555
4.99_436.2106m/z	436.211	4.9942	pos	Proversilin E	35645	http://funmeta.oebiotech.com/network/35645				[C@H]1(OC(=O)C[C@@H](NC(=O)C)C2=CC=CC=C2)C[C@]2(C)C3COC(=O)C=3CC[C@@]2([H])[C@@](C)(C([H])=O)C1	FOXAXXSSZVCTNS-TWGVXTRVSA-N	Organoheterocyclic compounds	Naphthofurans	Unclassified	Level 4	41.3	86.9277	22.8	307.1686, 321.7317, 341.5723, 361.1802, 392.5849, 402.4010, 418.2016, 420.3982, 436.1503, 436.2105	M+H-H2O	C26H31NO6	-2.76264	0.722543	13.3822	12.9857	0.396547	1.31635	Up	0.026018	0.0988615	13.398	13.3032	13.4135	13.2086	13.3544	13.6158	13.3307	13.2492	13.2484	12.5656	12.5818	12.9385
3.61_358.1258m/z	358.126	3.61107	pos	(2S)-2-Hydroxy-2-(propan-2-yl)butanedioylcarnitine	198316	http://funmeta.oebiotech.com/network/198316	HMDB0241792			CC(C)C(O)(CC(=O)OC(CC([O-])=O)C[N+](C)(C)C)C(O)=O	AHQTXEXTPHZXTB-UHFFFAOYSA-N	Lipids and lipid-like molecules	Fatty Acyls	Fatty acid esters	Level 2	43.3	89.0122	0		M+K	C14H25NO7	-1.32953	0.877807	10.6276	10.0497	0.577873	1.49265	Up	0.0262276	0.0995287	10.1626	11.0934	10.3723	10.8626	10.152	11.1224	10.2687	9.55121	10.3846	9.92949	9.96889	10.1952
15.22_354.3000m/z	354.3	15.2217	pos	5-Hexyl-3,4-dimethyl-2-furannonanoic acid	132598	http://funmeta.oebiotech.com/network/132598	HMDB0112101		85564628	CCCCCCC1=C(C)C(C)=C(CCCCCCCCC(O)=O)O1	VCPFFDKUTASVTD-UHFFFAOYSA-N	Lipids and lipid-like molecules	Fatty Acyls	Fatty acids and conjugates	Level 4	41.6	95.3055	13.8	268.4186, 269.9929, 272.4770, 276.9734, 307.5655, 316.9493, 329.3748, 335.9991, 354.1484, 354.3008	M+NH4	C21H36O3	-0.895036	1.40641	11.1071	12.5912	-1.48416	0.357457	Down	0.026347	0.0997379	11.4001	10.0018	9.87567	11.9679	11.3972	11.9997	10.6796	12.4106	12.9604	13.0881	13.696	12.7125
1.79_252.1107n	253.118	1.78915	pos	Tyrosyl-Alanine	54109	http://funmeta.oebiotech.com/network/54109	HMDB0029098		4078684	CC(NC(=O)C(N)CC1=CC=C(O)C=C1)C(O)=O	NLKUJNGEGZDXGO-UHFFFAOYSA-N	Organic acids and derivatives	Carboxylic acids and derivatives	Amino acids, peptides, and analogues	Level 4	45.2	97.2098	30.2	207.1128, 211.9260, 226.1650, 228.2231, 229.9297, 235.1087, 240.4690, 252.6378, 252.9448, 253.1187	M+H, M+Na	C12H16N2O4	-1.36924	1.0874	14.5411	15.4311	-0.889979	0.539622	Down	0.0264536	0.0999968	14.6651	14.2371	14.5523	14.6388	14.4726	14.6805	16.9942	15.3311	15.4864	14.7351	14.8051	15.2345
14.12_699.5634n	722.553	14.1173	pos	GlcCer(d16:1/18:0)	40152	http://funmeta.oebiotech.com/network/40152			70699230	[C@](CO[C@H]1[C@H](O)[C@@H](O)[C@H](O)[C@@H](CO)O1)([H])(NC(CCCCCCCCCCCCCCCCC)=O)[C@]([H])(O)/C=C/CCCCCCCCCCC	CBEFWCLRPKIYCH-NNTBDIJYSA-N	Lipids and lipid-like molecules	Fatty Acyls	Fatty acyl glycosides	Level 3	53.9	96.0747	76	364.2638, 444.3327, 490.4984, 502.4985, 504.5141, 520.5090, 538.5197, 682.5615, 700.5619, 700.5716	M+H, M+K, M+Na, M+H-H2O	C40H77NO8	-2.20772	1.06214	21.7723	22.6314	-0.859046	0.551317	Down	0.0266012	0.100425	22.3689	22.229	21.2215	20.8376	21.9118	22.0651	22.4985	21.8491	22.21	23.2181	23.0378	22.9746
10.50_320.2556m/z	320.256	10.5012	pos	Methenolone	44908	http://funmeta.oebiotech.com/network/44908	HMDB0041928	41847	3037705	[H][C@]1(O)CC[C@@]2([H])[C@]3([H])CC[C@@]4([H])CC(=O)C=C(C)[C@]4(C)[C@@]3([H])CC[C@]12C	ANJQEDFWRSLVBR-VHUDCFPWSA-N	Lipids and lipid-like molecules	Steroids and steroid derivatives	Androstane steroids	Level 2	52.7	93.9261	0	276.2068, 279.0934, 280.6570, 284.4748, 290.6282, 299.5910, 320.0499, 320.1691, 320.2242, 320.2555	M+NH4	C20H30O2	-9.17592	0.716998	15.4594	15.0753	0.384039	1.30499	Up	0.0270049	0.101615	15.2134	15.4768	15.903	15.2418	15.5941	15.3272	15.0929	14.7752	15.1499	14.7871	15.4171	15.2297
0.77_133.0608m/z	133.061	0.77335	pos	DL-Asparagine	206130	http://funmeta.oebiotech.com/network/206130	HMDB0251512			NC(CC(O)=N)C(O)=O	DCXYFEDJOCDNAF-UHFFFAOYSA-N	Organic acids and derivatives	Carboxylic acids and derivatives	Amino acids, peptides, and analogues	Level 2	44.5	94.3454	0		M+H	C4H8N2O3	0.187754	0.870851	10.0278	10.6062	-0.578364	0.669723	Down	0.027019	0.101615	10.6004	9.65289	10.4915	9.69382	9.88387	9.84461	10.9061	10.8406	9.91546	10.5554	10.7443	10.6754
11.10_293.2121m/z	293.212	11.1003	neg	15,16-Epoxy-9,12-octadecadienoic acid	468031	http://funmeta.oebiotech.com/network/468031	HMDB0030950	87311	14212253	CCC1C(O1)CC=CCC=CCCCCCCCC(=O)O	HKSDVVJONLXYKL-QGCGKJESSA-N	Lipids and lipid-like molecules	Fatty Acyls	Fatty acids and conjugates	Level 2	54.4	93.0598	0	109.2492, 113.8116, 136.1772, 194.6700, 208.3587, 220.1468, 221.1545, 236.1063, 262.7380, 293.2108	M-H	C18H30O3	-0.378922	0.76224	10.6444	10.2082	0.436213	1.35305	Up	0.0270208	0.101615	10.8387	10.6131	10.181	10.6254	10.7043	10.9039	10.7829	10.1116	10.3322	10.1909	9.89368	9.93795
6.75_350.2064n	351.214	6.74675	pos	Resolvin E1	50935	http://funmeta.oebiotech.com/network/50935	HMDB0010410		25063347	CCC(O)\C=C\C=C/CC(O)\C=C\C=C\C=C/C(O)CCCC(O)=O	AOPOCGPBAIARAV-WEKRNNBPSA-N	Lipids and lipid-like molecules	Fatty Acyls	Eicosanoids	Level 2	48.3	91.7869	0	218.8659, 219.8395, 222.3589, 231.3326, 243.2317, 248.9659, 249.0219, 296.1875, 337.7608, 351.2141	M+H, M+Na	C20H30O5	-8.34007	1.28019	8.82739	7.60803	1.21936	2.32843	Up	0.0273736	0.102809	8.67221	9.5587	10.1443	7.22884	8.5173	8.84302	8.48047	7.22884	7.22884	7.22884	8.25237	7.22884
3.81_420.1430m/z	420.143	3.8083	pos	Petasitenine	55147	http://funmeta.oebiotech.com/network/55147	HMDB0030328	68275	5281741	C[C@H]1O[C@]11C[C@@H](C)[C@@](C)(O)C(=O)OC\C2=C\CN(C)CC[C@@H](OC1=O)C2=O	CZQLULNMKQAIQL-PFDMWMSASA-N	Organoheterocyclic compounds	Azaspirodecane derivatives	Unclassified	Level 4	42.1	88.1919	25.8	263.8438, 273.0915, 291.1004, 324.6361, 345.1127, 357.1113, 398.0101, 399.5448, 413.2246, 420.1431	M+K	C19H27NO7	2.89611	0.755102	12.4709	12.0582	0.412717	1.33119	Up	0.0275903	0.103358	12.0005	12.43	12.4325	12.5075	12.7372	12.7178	12.6155	11.921	11.7888	12.0002	11.9757	12.048
12.89_861.6160n	862.623	12.8903	pos	Manbeta1-4Glcbeta-Cer(d18:1/16:0)	40234	http://funmeta.oebiotech.com/network/40234			44260156	[C@](CO[C@@H]1O[C@H](CO)[C@@H](O[C@@H]2O[C@H](CO)[C@@H](O)[C@H](O)[C@@H]2O)[C@H](O)[C@H]1O)([H])(NC(CCCCCCCCCCCCCCC)=O)[C@]([H])(O)/C=C/CCCCCCCCCCCCC	HLIJNIKSBCIDGO-ABNURBKPSA-N	Lipids and lipid-like molecules	Sphingolipids	Glycosphingolipids	Level 3	52.3	94.2922	69.5	726.5582, 794.4953, 844.6138, 862.4933, 862.5231, 862.5378, 862.5520, 862.6150, 862.6287, 862.6418	M+H, M+Na, M+H-H2O	C46H87NO13	-2.04114	1.14531	19.3952	20.4037	-1.00845	0.497078	Down	0.0276433	0.103423	19.875	20.0341	18.6428	18.1058	19.6908	20.0227	20.664	19.6258	20.0127	21.0134	20.6251	20.481
3.91_301.1998n	324.189	3.9091	pos	Leu-Leu-Gly	260060	http://funmeta.oebiotech.com/network/260060		17297	7019089	CC(C)CC(C(=O)NC(CC(C)C)C(=O)NCC(=O)O)N	YOKVEHGYYQEQOP-QWRGUYRKSA-N	Organic acids and derivatives	Carboxylic acids and derivatives	Amino acids, peptides, and analogues	Level 2	43.6	93.2913	0.162	84.0804, 101.0159, 107.9671, 110.1100, 149.0242, 156.5646, 208.7032, 213.3315, 222.1750, 324.1889	M+H, M+Na	C14H27N3O4	-1.23961	1.37177	10.1631	11.6073	-1.4442	0.367495	Down	0.0277343	0.103631	9.81536	10.119	10.5354	10.1169	9.99273	10.3993	14.2988	11.0727	11.2129	10.5844	11.0188	11.4561
2.03_311.1234m/z	311.123	2.02793	pos	Glutamyltyrosine	53863	http://funmeta.oebiotech.com/network/53863	HMDB0028831	23927	515717	N[C@@H](CCC(O)=O)C(=O)N[C@@H](CC1=CC=C(O)C=C1)C(O)=O	YSWHPLCDIMUKFE-QWRGUYRKSA-N	Organic acids and derivatives	Carboxylic acids and derivatives	Amino acids, peptides, and analogues	Level 1	61.5	93.4986	93	243.9419, 247.1076, 249.0626, 259.5273, 264.4343, 267.0707, 269.8595, 275.1031, 293.1133, 311.0958	M+H	C14H18N2O6	-1.3135	1.2116	11.0403	12.1614	-1.12107	0.459752	Down	0.0277786	0.103664	10.9294	11.0074	11.2011	11.0002	10.7074	11.3965	14.2255	11.5705	11.973	11.7849	11.3753	12.0393
1.03_346.0556m/z	346.056	1.03385	neg	Adenosine 5'-monophosphate	46841	http://funmeta.oebiotech.com/network/46841	HMDB0000045	34478	6083	NC1=C2N=CN([C@@H]3O[C@H](COP(O)(O)=O)[C@@H](O)[C@H]3O)C2=NC=N1	UDMBCSSLTHHNCD-KQYNXXCUSA-N	Nucleosides, nucleotides, and analogues	Purine nucleotides	Purine ribonucleotides	Level 1	56.7	95.2535	87.5	258.8491, 265.0817, 276.6028, 283.4878, 283.4963, 290.9786, 292.2837, 305.7698, 306.1979, 346.0555	M-H	C10H14N5O7P	-0.635063	1.08039	13.826	14.7044	-0.878404	0.543969	Down	0.0278592	0.103742	13.7403	13.3503	13.3599	14.4221	14.3214	13.7618	15.295	15.2856	14.8437	13.757	13.8991	15.1459
1.05_174.0409m/z	174.041	1.05002	neg	Pyroglutamic acid	46966	http://funmeta.oebiotech.com/network/46966	HMDB0000267	3251	7405	OC(=O)[C@@H]1CCC(=O)N1	ODHCTXKNWHHXJC-VKHMYHEASA-N	Organic acids and derivatives	Carboxylic acids and derivatives	Amino acids, peptides, and analogues	Level 1	59.2	99.053	91.2	130.0510, 130.1070, 132.0304, 138.3318, 143.8262, 146.9613, 154.0191, 156.0303, 174.0017, 174.0408	M+FA-H	C5H7NO3	0.423317	0.876981	14.5979	15.1735	-0.575594	0.67101	Down	0.0278704	0.103742	14.5612	14.2544	14.2672	15.0457	14.5611	14.8981	14.8839	15.7625	15.2832	14.6576	14.8602	15.5937
3.93_586.9306m/z	586.931	3.93307	pos	2-[(3-Iodophenyl)methyl]-1-[[N'-[(3-iodophenyl)methyl]carbamimidoyl]amino]guanidine	209364	http://funmeta.oebiotech.com/network/209364	HMDB0255366		90738448	NC(NNC(N)=NCC1=CC(I)=CC=C1)=NCC1=CC(I)=CC=C1	INXCCTQPWWSKRH-UHFFFAOYSA-N	Benzenoids	Benzene and substituted derivatives	Halobenzenes	Level 4	37.2	87.9439	0		M+K	C16H18I2N6	-1.47343	0.993981	10.5278	11.2818	-0.754014	0.592951	Down	0.0284057	0.105198	10.2507	11.2912	10.1029	10.7409	10.3483	10.433	11.6466	12.1542	11.0238	10.4427	11.2474	11.1764
3.06_221.0931m/z	221.093	3.05983	neg	4-Methylaminorex	201839	http://funmeta.oebiotech.com/network/201839	HMDB0246502			CC1N=C(N)OC1C1=CC=CC=C1	LJQBMYDFWFGESC-UHFFFAOYSA-N	Benzenoids	Benzene and substituted derivatives	Unclassified	Level 2	44.5	96.7997	15.5	194.5542, 196.7603, 199.9885, 200.1579, 205.4236, 210.0034, 212.6684, 214.8566, 220.7673, 221.0933	M+FA-H	C10H12N2O	-0.117366	0.987689	11.6917	12.4347	-0.743001	0.597495	Down	0.0284559	0.105251	11.5861	11.6561	11.5368	12.0508	11.6067	11.7138	13.7234	12.36	12.4158	11.8497	11.8447	12.4147
14.75_147.0315m/z	147.032	14.7501	neg	3-Methylxanthine	47694	http://funmeta.oebiotech.com/network/47694	HMDB0001886	2820	70639	CN1C2=C(NC=N2)C(=O)NC1=O	GMSNIKWWOQHZGF-UHFFFAOYSA-N	Organoheterocyclic compounds	Imidazopyrimidines	Purines and purine derivatives	Level 4	38.2	93.103	0		M-H2O-H	C6H6N4O2	1.85275	0.631719	9.88436	10.1847	-0.300336	0.812063	Down	0.0287633	0.106119	10.098	9.7048	9.51408	10.0694	9.99523	9.92457	9.85841	10.1591	10.2827	10.2865	10.3434	10.178
10.75_343.2277m/z	343.228	10.7547	neg	(+/-)-14-HDoHE	4845	http://funmeta.oebiotech.com/network/4845		965971	11566378	C(CC/C=C\C/C=C\C/C=C\C=C\C(O)C/C=C\C/C=C\CC)(=O)O	ZNEBXONKCYFJAF-BGKMTWLOSA-N	Lipids and lipid-like molecules	Fatty Acyls	Fatty acids and conjugates	Level 2	57.4	91.7663	0		M-H	C22H32O3	-0.563588	0.820354	12.8554	12.3471	0.508278	1.42235	Up	0.028848	0.106297	12.6979	12.9302	12.878	12.9162	13.0095	12.7007	13.2252	12.1554	12.501	11.9149	12.2059	12.0804
12.83_72.0807m/z	72.0807	12.8337	pos	1,3-Butadiene	64846	http://funmeta.oebiotech.com/network/64846	HMDB0041792	71203	7845	C=CC=C	KAKZBPTYRLMSJV-UHFFFAOYSA-N	Hydrocarbons	Unsaturated hydrocarbons	Olefins	Level 4	39	95.7898	0		M+NH4	C4H6	-0.612823	0.69798	8.86248	9.23497	-0.372483	0.772452	Down	0.0291046	0.107108	8.89385	9.04348	8.76351	8.96074	8.86482	8.64849	9.66966	9.61046	8.97749	9.09856	8.88185	9.17177
9.69_311.2226m/z	311.223	9.69202	neg	9-hydroxy-10-oxo-12Z-octadecenoic acid	2969	http://funmeta.oebiotech.com/network/2969		36016	16061048	C(CCCCCCCC(O)C(=O)C/C=C\CCCCC)(=O)O	KUSHOISAFGTTRU-YFHOEESVSA-N	Lipids and lipid-like molecules	Fatty Acyls	Lineolic acids and derivatives	Level 1	65.9	96.5929	85	165.0436, 171.1029, 171.1099, 195.8043, 246.1786, 246.9271, 293.2118, 293.2335, 311.1664, 311.2227	M-H	C18H32O4	-0.668297	1.11955	8.46202	7.49691	0.965112	1.95221	Up	0.0296201	0.108731	8.64349	8.5503	8.35138	9.14414	8.854	7.22884	7.22884	7.22884	7.22884	7.22884	7.22884	8.83729
2.98_235.1087m/z	235.109	2.97677	neg	Indantadol	207785	http://funmeta.oebiotech.com/network/207785	HMDB0253448		10192617	NC(=O)CNC1CC2=CC=CC=C2C1	MNLULKBKWKTZPE-UHFFFAOYSA-N	Organic acids and derivatives	Carboxylic acids and derivatives	Amino acids, peptides, and analogues	Level 2	43.2	95.3343	0		M+FA-H	C11H14N2O	-0.656187	1.46681	7.22884	8.86605	-1.63721	0.321477	Down	0.0296688	0.108763	7.22884	7.22884	7.22884	7.22884	7.22884	7.22884	11.5	8.91956	9.0017	7.22884	7.22884	9.31733
8.32_351.2136m/z	351.214	8.32485	pos	12-oxo-20-hydroxy-LTB4	594900	http://funmeta.oebiotech.com/network/594900			122164882	O=C(O)CCC[C@H](O)/C=C\C=C\C=C\C(=O)C/C=C\CCCCCO	CZWPUWRHQBAXJS-RBQYXHKQSA-N	Lipids and lipid-like molecules	Fatty Acyls	Eicosanoids	Level 2	51.9	92.7367	0	149.8278, 163.7687, 213.4635, 235.7868, 266.5606, 270.9343, 277.3166, 317.3315, 317.9473, 351.2145	M+H	C20H30O5	-8.47117	1.24859	10.19	8.99015	1.19984	2.29714	Up	0.029834	0.108833	9.99241	10.0733	10.014	9.8535	10.6567	10.55	7.22884	8.76919	10.0157	9.34011	10.2127	8.37435
3.78_190.0498m/z	190.05	3.78467	pos	1H-Indole-3-acetic acid, 2,3-dihydro-3-hydroxy-2-oxo-	595590	http://funmeta.oebiotech.com/network/595590			10488522	O=C(O)CC1(O)C(O)=Nc2ccccc21	MHLHEINWUCSPTL-UHFFFAOYSA-N	Organoheterocyclic compounds	Indoles and derivatives	Indolyl carboxylic acids and derivatives	Level 2	41.6	88.5222	0		M+H-H2O	C10H9NO4	-0.562978	0.866156	9.73875	9.18275	0.556001	1.47019	Up	0.030242	0.110134	9.56257	9.77063	9.87237	9.57488	9.71296	9.93906	9.32678	9.01943	8.48258	10.0333	8.93017	9.30423
7.27_184.1695m/z	184.169	7.26653	pos	2-Heptylfuran	59979	http://funmeta.oebiotech.com/network/59979	HMDB0036190	91339	19603	CCCCCCCC1=CC=CO1	BHTUFJXTYNLISA-UHFFFAOYSA-N	Organoheterocyclic compounds	Heteroaromatic compounds	Unclassified	Level 4	38.7	94.4364	0		M+NH4	C11H18O	-0.659224	0.592089	9.58737	9.317	0.270372	1.20612	Up	0.0302859	0.110134	9.57808	9.67051	9.64303	9.25115	9.66602	9.71545	9.29618	9.46262	9.42335	9.55204	9.05062	9.1172
0.71_162.1123m/z	162.112	0.708133	pos	L-Carnitine	257696	http://funmeta.oebiotech.com/network/257696	HMDB0000062	52	2724480	C[N+](C)(C)CC(CC(=O)[O-])O	PHIQHXFUZVPYII-LURJTMIESA-N	Organic nitrogen compounds	Organonitrogen compounds	Quaternary ammonium salts	Level 1	52.5	98.0067	62.5	133.0278, 135.0442, 143.9970, 144.0654, 145.0497, 146.9616, 162.0540, 162.0769, 162.0907, 162.1124	M+H	C7H15NO3	-1.17912	0.596945	16.6329	16.916	-0.283155	0.821792	Down	0.0303037	0.110134	16.363	16.6254	16.8021	16.6143	16.8007	16.5918	17.2255	16.7114	16.6447	17.0971	16.8742	16.9433
11.09_433.3282m/z	433.328	11.0888	neg	5alpha-Cholest-25-ene-3alpha,7alpha,12alpha,26-tetrol	46404	http://funmeta.oebiotech.com/network/46404		84824	5284252	C1[C@]2(C)[C@@]3([H])C[C@H](O)[C@]4(C)[C@@]([H])([C@]([H])(C)CCC/C(/C)=C/O)CC[C@@]4([H])[C@]3([H])[C@H](O)C[C@@]2([H])C[C@H](O)C1	NNGGTBKKGNUHML-AVIVXOQHSA-N	Lipids and lipid-like molecules	Steroids and steroid derivatives	Cholestane steroids	Level 2	39.5	80.8265	0		M-H	C27H46O4	-9.42151	1.04347	9.5717	8.7348	0.836897	1.7862	Up	0.0303696	0.110236	9.35319	9.50747	9.27107	9.568	9.9922	9.73827	8.9546	9.25449	8.73938	9.32122	7.22884	8.9103
4.41_261.1216n	284.111	4.41498	pos	Camelinin	62393	http://funmeta.oebiotech.com/network/62393	HMDB0039082	93688	9856525	CS(=O)CCCCCCCCCCN=C=S	BULCNSNGNSSTBP-UHFFFAOYSA-N	Organosulfur compounds	Sulfoxides	Unclassified	Level 4	39.1	78.921	18.5	141.1463, 162.0224, 179.0492, 185.2866, 197.1288, 197.2333, 202.1076, 225.1240, 243.1338, 264.8676	M+, M+Na	C12H23NOS2	-1.75904	0.977599	10.4321	9.70481	0.727285	1.65552	Up	0.0305737	0.110839	10.3746	10.9719	10.996	9.93485	10.1785	10.1368	10.7052	9.73012	9.5104	9.70945	9.51704	9.05667
4.96_217.0445m/z	217.044	4.95985	pos	Temozolomide	53127	http://funmeta.oebiotech.com/network/53127	HMDB0014991	85179	5394	CN1N=NC2=C(N=CN2C1=O)C(N)=O	BPEGJWRSRHCHSN-UHFFFAOYSA-N	Organoheterocyclic compounds	Imidazotetrazines	Unclassified	Level 4	39	95.354	0		M+Na	C6H6N6O2	0.186353	0.787005	10.2742	9.79352	0.480651	1.39537	Up	0.0306783	0.11108	10.1521	10.4437	10.6851	9.69791	10.4092	10.257	9.61735	9.80807	10.2097	9.96323	9.90526	9.25749
9.79_426.2604m/z	426.26	9.78547	pos	PE(14:0/0:0)	21165	http://funmeta.oebiotech.com/network/21165	HMDB0011500	40777	9547070	[C@](COP(=O)(O)OCCN)([H])(O)COC(CCCCCCCCCCCCC)=O	RPXHXZNGZBHSMJ-GOSISDBHSA-N	Lipids and lipid-like molecules	Glycerophospholipids	Glycerophosphoethanolamines	Level 2	44.8	86.0512	0		M+H	C19H40NO7P	-2.54579	1.43015	10.5106	8.96961	1.54099	2.90994	Up	0.0307797	0.111261	10.8001	9.79094	9.31076	10.2713	11.5747	11.3159	9.23242	7.22884	8.46643	10.5904	8.32481	9.97476
9.59_299.2820n	300.289	9.58637	pos	SCHEMBL470867	596403	http://funmeta.oebiotech.com/network/596403			12359053	CCCCCCCCCCCCC/C=C/C(O)[C@@H](N)CO	WWUZIQQURGPMPG-ZMPPIEBUSA-N	Organic nitrogen compounds	Organonitrogen compounds	Amines	Level 2	52.2	96.8443	0	184.2070, 211.2053, 247.2398, 252.2686, 264.2685, 265.2520, 282.2793, 282.3116, 283.1760, 300.2900	M+H, M+Na	C18H37NO2	-1.33191	1.02373	17.2948	18.0882	-0.793434	0.576969	Down	0.0308044	0.111261	17.8867	16.7234	16.2907	17.5705	17.7428	17.5544	17.5062	17.6471	18.6099	18.4715	18.1943	18.1001
1.14_545.0999m/z	545.1	1.14362	neg	alpha-D-Galactopyranuronosyl-(1->4)-alpha-D-galactopyranuronosyl-(1->4)-D-galacturonic acid	63006	http://funmeta.oebiotech.com/network/63006	HMDB0039751	94302	4472903	OC1OC(C(OC2OC(C(OC3OC(C(O)C(O)C3O)C(O)=O)C(O)C2O)C(O)=O)C(O)C1O)C(O)=O	LCLHHZYHLXDRQG-UHFFFAOYSA-N	Organic oxygen compounds	Organooxygen compounds	Carbohydrates and carbohydrate conjugates	Level 4	37.8	89.583	0		M-H	C18H26O19	0.633977	0.95243	9.0808	9.79148	-0.710679	0.611033	Down	0.0308479	0.111281	8.83733	9.53421	8.66019	9.25893	9.20118	8.99295	10.929	10.0125	9.48238	9.39468	9.68661	9.24368
9.96_386.3260m/z	386.326	9.95768	pos	4-Methyltetradecanoylcarnitine	197395	http://funmeta.oebiotech.com/network/197395	HMDB0240839			CCCCCCCCCCC(C)CCC(=O)OC(CC([O-])=O)C[N+](C)(C)C	GAANNDFPHQBFBS-UHFFFAOYSA-N	Lipids and lipid-like molecules	Fatty Acyls	Fatty acid esters	Level 1	62.5	94.1202	80.3	337.8522, 351.7564, 353.7796, 362.0890, 368.2661, 379.0958, 381.7827, 385.3092, 386.2800, 386.3264	M+H	C22H43NO4	-1.29033	1.0847	12.64	13.5376	-0.897615	0.536773	Down	0.0309971	0.111664	13.0625	11.9175	11.7344	12.8099	13.1547	13.1611	12.4165	13.4716	13.9311	14.0277	13.8526	13.526
13.07_375.2263m/z	375.226	13.0679	pos	Isolinderanolide	61550	http://funmeta.oebiotech.com/network/61550	HMDB0038105	92862	24991154	CCCCCCCCCCCCCCC\C=C1\C(O)C(=C)OC1=O	HFEZVKMFKXUREP-ZPHPHTNESA-N	Organoheterocyclic compounds	Tetrahydrofurans	Unclassified	Level 2	43.5	92.7689	0		M+K	C21H36O3	-9.97065	0.959572	9.96824	10.6448	-0.67658	0.625647	Down	0.0310304	0.111664	10.6737	9.79904	9.70171	9.92285	10.0537	9.6584	10.1683	11.1083	11.4874	10.4445	10.5436	10.1169
14.22_388.2525m/z	388.253	14.224	neg	N-oleoyl taurine	8658	http://funmeta.oebiotech.com/network/8658	HMDB0242113	44908	6437033	N(CCS(O)(=O)=O)C(CCCCCCC/C=C\CCCCCCCC)=O	KOGRJTUIKPMZEJ-KTKRTIGZSA-N	Lipids and lipid-like molecules	Fatty Acyls	Fatty amides	Level 4	37.8	87.8653	1.83	153.7764, 181.4046, 182.6427, 188.9766, 256.8174, 293.0710, 302.3602, 319.1411, 335.4529, 388.2525	M-H	C20H39NO4S	-0.457552	1.1203	12.4523	13.4088	-0.956472	0.515316	Down	0.0312261	0.112229	13.0091	11.5789	11.3575	13.0072	12.9365	12.8248	12.3788	13.2913	13.7971	13.6342	13.7273	13.6243
0.69_118.0512m/z	118.051	0.687033	neg	4-Amino-3-hydroxybutyrate	83386	http://funmeta.oebiotech.com/network/83386	HMDB0061877	313521	2149	NCC(O)CC(O)=O	YQGDEPYYFWUPGO-UHFFFAOYSA-N	Organic acids and derivatives	Carboxylic acids and derivatives	Amino acids, peptides, and analogues	Level 2	40.5	95.7394	0		M-H	C4H9NO3	1.87463	0.861144	10.0772	10.6539	-0.576781	0.670458	Down	0.0314156	0.112772	10.1716	10.1731	9.70191	10.0238	9.78033	10.6122	10.6693	10.6789	10.3335	11.5275	10.2646	10.4498
0.66_203.0523m/z	203.052	0.6622	pos	myo-Inositol	257706	http://funmeta.oebiotech.com/network/257706		144	892	C1(C(C(C(C(C1O)O)O)O)O)O	CDAISMWEOUEBRE-UHFFFAOYSA-N	Organic oxygen compounds	Organooxygen compounds	Alcohols and polyols	Level 2	50.7	96.7591	0	161.0966, 164.9297, 171.9930, 172.1084, 179.9715, 179.9908, 185.0431, 202.1805, 203.0334, 203.0527	M+Na	C6H12O6	-1.55141	0.75779	14.398	13.943	0.454967	1.37075	Up	0.0316753	0.113565	14.9515	14.6952	14.1193	14.4428	14.1996	13.9794	14.224	14.2052	14.0291	13.7959	13.6152	13.7887
10.95_345.2433m/z	345.243	10.953	neg	6-O-Acetylaustroinulin	60477	http://funmeta.oebiotech.com/network/60477	HMDB0036803	91818	131752054	CC(=O)OC1C(O)C(C)(O)C(C\C=C(\C)C=C)C2(C)CCCC(C)(C)C12	COFSRJDBTTZNBZ-UVTDQMKNSA-N	Lipids and lipid-like molecules	Prenol lipids	Diterpenoids	Level 1	66.3	94.7091	66.5	287.0094, 287.2013, 295.9324, 301.2478, 317.3720, 322.0750, 327.2320, 330.2336, 330.3999, 345.2430	M-H2O-H	C22H36O4	-0.623055	0.84326	13.2759	12.7303	0.545572	1.4596	Up	0.0319828	0.114511	13.1507	13.4275	13.2723	13.2064	13.2813	13.3173	13.6932	12.733	12.89	12.2782	12.4693	12.3183
0.60_248.1602m/z	248.16	0.59945	pos	Threonyllysine	54077	http://funmeta.oebiotech.com/network/54077	HMDB0029066		10332210	C[C@@H](O)[C@H](N)C(=O)N[C@@H](CCCCN)C(O)=O	YKRQRPFODDJQTC-CSMHCCOUSA-N	Organic acids and derivatives	Carboxylic acids and derivatives	Amino acids, peptides, and analogues	Level 2	40.3	93.0047	0		M+H	C10H21N3O4	-1.1893	1.09912	11.5648	12.49	-0.925171	0.526618	Down	0.0320177	0.114511	11.5844	11.42	11.7785	11.869	11.1446	11.5925	14.0982	11.9756	12.8606	12.2377	11.7832	11.9849
[truncated: 84 more rows]
