# Supplementary material for: RNF112 Facilitates Ubiquitin‐Mediated Degradation of c‐Myc, Suppressing Proliferation, Migration and Lipid Synthesis in Bladder Cancer
Source: Adv Sci (Weinh). 2025 Apr 3;12(20):2408311. doi: 10.1002/advs.202408311 (PMC12120744; doi:10.1002/advs.202408311)
Supplement: Supplementary file 4 — Supplemental Dataset 3 [file ADVS-12-2408311-s001.xlsx]

## Sheet: RNF112-associated protein
Protein FDR Confidence: Combined	Accession	Description	Sum PEP Score	Coverage [%]	# Peptides	# PSMs	# Unique Peptides	# AAs	MW [kDa]	calc. pI	Score Sequest HT: Sequest HT	Gene Symbol	Biological Process	Cellular Component	Molecular Function	Abundances (Normalized): F2: Sample	Modifications
High	P48634	Protein PRRC2A OS=Homo sapiens OX=9606 GN=PRRC2A PE=1 SV=3	280.642	31	51	83	48	2157	228.7	9.45	149.03	PRRC2A	other biological processes	plasma membrane;other membranes;cytosol;nucleus		4.04717e+09
High	Q9ULX5	RING finger protein 112 OS=Homo sapiens OX=9606 GN=RNF112 PE=1 SV=2	219.224	60	35	79	35	631	68.3	8.51	161.41	RNF112	cell cycle OR cell proliferation;cell organization and biogenesis;protein metabolism;other metabolic processes;stress response;developmental processes;other biological processes	other membranes;ER/Golgi;nucleus;other cytoplasmic organelle;other cell component	other molecular function	16620931238
High	Q13428	Treacle protein OS=Homo sapiens OX=9606 GN=TCOF1 PE=1 SV=3	207.037	28	41	89	41	1488	152	9.04	187.35	TCOF1	RNA metabolism OR transcription;other metabolic processes;developmental processes;other biological processes	cytosol;nucleus	other molecular function	1.85034e+10
High	Q9H0A0	RNA cytidine acetyltransferase OS=Homo sapiens OX=9606 GN=NAT10 PE=1 SV=2	171.557	38	37	57	37	1025	115.7	8.27	95.17	NAT10	protein metabolism;RNA metabolism OR transcription;other metabolic processes;other biological processes	nucleus;other cell component	nucleic acid binding activity;other molecular function	2.86875e+09
High	Q9Y520	Protein PRRC2C OS=Homo sapiens OX=9606 GN=PRRC2C PE=1 SV=4	168.155	17	44	60	41	2896	316.7	9.13	100.74	PRRC2C	cell organization and biogenesis;other biological processes	cytosol;other cell component		2367555468
High	Q9UJV9	Probable ATP-dependent RNA helicase DDX41 OS=Homo sapiens OX=9606 GN=DDX41 PE=1 SV=2	134.577	48	31	49	31	622	69.8	6.84	77.12	DDX41	cell cycle OR cell proliferation;cell organization and biogenesis;RNA metabolism OR transcription;other metabolic processes;signal transduction;other biological processes	cytosol;nucleus	nucleic acid binding activity;other molecular function	2.6545e+09
High	Q12873	Chromodomain-helicase-DNA-binding protein 3 OS=Homo sapiens OX=9606 GN=CHD3 PE=1 SV=3	121.459	18	29	37	29	2000	226.5	7.3	54.68	CHD3	cell cycle OR cell proliferation;cell organization and biogenesis;other biological processes	cytoskeleton;nucleus;other cell component	nucleic acid binding activity;other molecular function	664702505
High	Q9BZE4	GTP-binding protein 4 OS=Homo sapiens OX=9606 GN=GTPBP4 PE=1 SV=3	119.27	39	27	41	27	634	73.9	9.5	78.32	GTPBP4	RNA metabolism OR transcription;other metabolic processes;other biological processes	other membranes;cytosol;nucleus;other cell component	other molecular function	2441772947
High	Q9BVP2	Guanine nucleotide-binding protein-like 3 OS=Homo sapiens OX=9606 GN=GNL3 PE=1 SV=2	111.304	46	26	49	25	549	62	9.16	80.89	GNL3	other biological processes	nucleus;other cell component	nucleic acid binding activity;other molecular function	7.35824e+09
High	P78316	Nucleolar protein 14 OS=Homo sapiens OX=9606 GN=NOP14 PE=1 SV=3	110.804	28	27	39	27	857	97.6	7.58	72.73	NOP14	RNA metabolism OR transcription;other metabolic processes;other biological processes	nucleus;other cell component	nucleic acid binding activity;other molecular function	1607758052
High	Q9BVJ6	U3 small nucleolar RNA-associated protein 14 homolog A OS=Homo sapiens OX=9606 GN=UTP14A PE=1 SV=1	108.193	42	27	32	27	771	87.9	7.87	48.02	UTP14A	RNA metabolism OR transcription;other metabolic processes	cytosol;nucleus;other cell component		7.10755e+08
High	Q14692	Ribosome biogenesis protein BMS1 homolog OS=Homo sapiens OX=9606 GN=BMS1 PE=1 SV=1	107.29	25	30	41	30	1282	145.7	6.44	51.63	BMS1	RNA metabolism OR transcription;other metabolic processes;other biological processes	nucleus;other cell component	nucleic acid binding activity;other molecular function	1.0187e+09
High	O43290	U4/U6.U5 tri-snRNP-associated protein 1 OS=Homo sapiens OX=9606 GN=SART1 PE=1 SV=1	106.784	35	25	33	25	800	90.2	6.13	69.89	SART1	cell organization and biogenesis;RNA metabolism OR transcription;other metabolic processes;other biological processes	cytosol;ER/Golgi;nucleus;other cell component		1907598921
High	Q8IY37	Probable ATP-dependent RNA helicase DHX37 OS=Homo sapiens OX=9606 GN=DHX37 PE=1 SV=1	106.58	26	28	33	28	1157	129.5	8.1	52.86	DHX37	cell organization and biogenesis;RNA metabolism OR transcription;other metabolic processes;developmental processes;other biological processes	other membranes;nucleus;other cell component	nucleic acid binding activity;other molecular function	7.26306e+08
High	Q7L014	Probable ATP-dependent RNA helicase DDX46 OS=Homo sapiens OX=9606 GN=DDX46 PE=1 SV=2	102.842	27	29	38	29	1031	117.3	9.29	57.26	DDX46	cell organization and biogenesis;RNA metabolism OR transcription;other metabolic processes	nucleus	other molecular function	1189386182
High	Q6P1X5	Transcription initiation factor TFIID subunit 2 OS=Homo sapiens OX=9606 GN=TAF2 PE=1 SV=3	101.037	28	29	41	29	1199	136.9	8.19	57.08	TAF2	cell cycle OR cell proliferation;cell organization and biogenesis;RNA metabolism OR transcription;other metabolic processes;other biological processes	nucleus	nucleic acid binding activity;other molecular function	1.05272e+09
High	P11387	DNA topoisomerase 1 OS=Homo sapiens OX=9606 GN=TOP1 PE=1 SV=2	99.534	33	25	41	25	765	90.7	9.31	74.35	TOP1	cell cycle OR cell proliferation;cell organization and biogenesis;protein metabolism;DNA metabolism;other metabolic processes;developmental processes;other biological processes	nucleus;other cell component	nucleic acid binding activity;kinase activity;other molecular function	3752350493
High	P11142	Heat shock cognate 71 kDa protein OS=Homo sapiens OX=9606 GN=HSPA8 PE=1 SV=1	99.102	41	24	35	20	646	70.9	5.52	69.4	HSPA8	cell organization and biogenesis;protein metabolism;RNA metabolism OR transcription;other metabolic processes;stress response;transport;signal transduction;other biological processes	non-structural extracellular;plasma membrane;other membranes;cytosol;nucleus;other cytoplasmic organelle;other cell component	signal transduction activity or receptor binding;other molecular function	2.10455e+09
High	P0DMV9	Heat shock 70 kDa protein 1B OS=Homo sapiens OX=9606 GN=HSPA1B PE=1 SV=1	97.083	30	19	37	17	641	70	5.66	62.93	HSPA1B	protein metabolism;RNA metabolism OR transcription;other metabolic processes;stress response;other biological processes	non-structural extracellular;cytosol;cytoskeleton;mitochondrion;ER/Golgi;nucleus;other cell component	signal transduction activity or receptor binding;other molecular function	2454778130
High	Q9Y2W1	Thyroid hormone receptor-associated protein 3 OS=Homo sapiens OX=9606 GN=THRAP3 PE=1 SV=2	96.668	26	23	30	22	955	108.6	10.15	60.71	THRAP3	RNA metabolism OR transcription;other metabolic processes;other biological processes	nucleus	nucleic acid binding activity;other molecular function	1.16002e+09
High	P49756	RNA-binding protein 25 OS=Homo sapiens OX=9606 GN=RBM25 PE=1 SV=3	96.506	30	27	37	27	843	100.1	6.32	55.3	RBM25	RNA metabolism OR transcription;other metabolic processes;other biological processes	nucleus;other cell component	nucleic acid binding activity	2.01108e+09
High	P23246	Splicing factor, proline- and glutamine-rich OS=Homo sapiens OX=9606 GN=SFPQ PE=1 SV=2	95.99	30	20	32	19	707	76.1	9.44	63.89	SFPQ	cell organization and biogenesis;DNA metabolism;RNA metabolism OR transcription;other metabolic processes;stress response;other biological processes	cytosol;nucleus;other cell component	nucleic acid binding activity;other molecular function	3712847493
High	P62701	Small ribosomal subunit protein eS4, X isoform OS=Homo sapiens OX=9606 GN=RPS4X PE=1 SV=2	93.557	59	19	44	19	263	29.6	10.15	90.53	RPS4X	protein metabolism;other metabolic processes;other biological processes	cytosol;translational apparatus;nucleus;other cell component	nucleic acid binding activity;other molecular function	15438859657
High	Q9BXS6	Nucleolar and spindle-associated protein 1 OS=Homo sapiens OX=9606 GN=NUSAP1 PE=1 SV=1	91.508	41	15	26	15	441	49.4	9.91	51.38	NUSAP1	cell cycle OR cell proliferation;cell organization and biogenesis;other biological processes	cytoskeleton;nucleus;other cell component	cytoskeletal activity;nucleic acid binding activity	1779833865
High	Q96GA3	Protein LTV1 homolog OS=Homo sapiens OX=9606 GN=LTV1 PE=1 SV=1	88.131	36	19	28	19	475	54.8	4.91	66.54	LTV1	transport;other biological processes	cytosol;nucleus;other cell component		1431112677
High	Q9UQ88	Cyclin-dependent kinase 11A OS=Homo sapiens OX=9606 GN=CDK11A PE=1 SV=4	87.148	26	25	37	25	783	91.3	5.36	70.27	CDK11A	cell cycle OR cell proliferation;protein metabolism;other metabolic processes;other biological processes	nucleus;other cell component	kinase activity;other molecular function	1415242353
High	O00567	Nucleolar protein 56 OS=Homo sapiens OX=9606 GN=NOP56 PE=1 SV=4	84.701	33	19	27	19	594	66	9.19	52.86	NOP56	RNA metabolism OR transcription;other metabolic processes;other biological processes	nucleus;other cell component	nucleic acid binding activity;other molecular function	7.71655e+08
High	Q9Y383	Putative RNA-binding protein Luc7-like 2 OS=Homo sapiens OX=9606 GN=LUC7L2 PE=1 SV=2	84.276	44	18	39	12	392	46.5	10.01	71.12	LUC7L2	cell organization and biogenesis;RNA metabolism OR transcription;other metabolic processes	nucleus	nucleic acid binding activity;other molecular function	6.15654e+09
High	Q8WWK9	Cytoskeleton-associated protein 2 OS=Homo sapiens OX=9606 GN=CKAP2 PE=1 SV=1	82.462	35	21	29	21	683	76.9	9.41	50.36	CKAP2	cell cycle OR cell proliferation;other biological processes	cytoskeleton;other cell component		2570124766
High	Q15233	Non-POU domain-containing octamer-binding protein OS=Homo sapiens OX=9606 GN=NONO PE=1 SV=4	81.768	32	15	27	14	471	54.2	8.95	51.48	NONO	DNA metabolism;RNA metabolism OR transcription;other metabolic processes;stress response;other biological processes	nucleus;other cell component	nucleic acid binding activity;other molecular function	2.08405e+09
High	P62750	Large ribosomal subunit protein uL23 OS=Homo sapiens OX=9606 GN=RPL23A PE=1 SV=1	81.207	52	14	46	14	156	17.7	10.45	69.19	RPL23A	protein metabolism;other metabolic processes	cytosol;translational apparatus;nucleus	nucleic acid binding activity;other molecular function	22484848789
High	Q99459	Cell division cycle 5-like protein OS=Homo sapiens OX=9606 GN=CDC5L PE=1 SV=2	80.733	34	22	26	22	802	92.2	8.18	36.31	CDC5L	DNA metabolism;RNA metabolism OR transcription;other metabolic processes;stress response;signal transduction;other biological processes	nucleus;other cell component	nucleic acid binding activity;other molecular function	7.39992e+08
High	Q9NYF8	Bcl-2-associated transcription factor 1 OS=Homo sapiens OX=9606 GN=BCLAF1 PE=1 SV=2	78.133	21	15	25	14	920	106.1	9.98	42.21	BCLAF1	stress response;other biological processes	nucleus;other cell component	nucleic acid binding activity;other molecular function	2025569317
High	Q14684	Ribosomal RNA processing protein 1 homolog B OS=Homo sapiens OX=9606 GN=RRP1B PE=1 SV=3	77.043	24	16	22	16	758	84.4	9.76	31.74	RRP1B	RNA metabolism OR transcription;other metabolic processes;other biological processes	nucleus;other cell component	other molecular function	7.06323e+08
High	P22087	rRNA 2'-O-methyltransferase fibrillarin OS=Homo sapiens OX=9606 GN=FBL PE=1 SV=2	76.655	50	15	28	15	321	33.8	10.18	57.94	FBL	cell organization and biogenesis;RNA metabolism OR transcription;other metabolic processes;other biological processes	nucleus;other cell component	other molecular function	2388467202
High	Q9UHX1	Poly(U)-binding-splicing factor PUF60 OS=Homo sapiens OX=9606 GN=PUF60 PE=1 SV=1	75.646	37	18	27	18	559	59.8	5.29	59.51	PUF60	cell organization and biogenesis;RNA metabolism OR transcription;other metabolic processes;other biological processes	nucleus;other cell component	nucleic acid binding activity;other molecular function	3.69575e+09
High	Q9Y5B6	PAX3- and PAX7-binding protein 1 OS=Homo sapiens OX=9606 GN=PAXBP1 PE=1 SV=2	75.383	26	22	26	22	917	104.7	5.68	35	PAXBP1	RNA metabolism OR transcription;other metabolic processes;other biological processes	nucleus	nucleic acid binding activity;other molecular function	4.82313e+08
High	P61247	Small ribosomal subunit protein eS1 OS=Homo sapiens OX=9606 GN=RPS3A PE=1 SV=2	73.958	52	15	25	15	264	29.9	9.73	45.64	RPS3A	protein metabolism;other metabolic processes;other biological processes	cytosol;ER/Golgi;translational apparatus;nucleus;other cell component	nucleic acid binding activity;other molecular function	17653185336
High	Q13823	Nucleolar GTP-binding protein 2 OS=Homo sapiens OX=9606 GN=GNL2 PE=1 SV=1	73.828	25	19	27	19	731	83.6	9.25	41.26	GNL2	other biological processes	nucleus	other molecular function	5.6084e+08
High	Q6PCB5	Lysine-specific demethylase RSBN1L OS=Homo sapiens OX=9606 GN=RSBN1L PE=1 SV=2	71.967	30	22	31	21	846	94.8	8.78	45.07	RSBN1L		nucleus	other molecular function	1.1635e+09
High	Q9BVI4	Nucleolar complex protein 4 homolog OS=Homo sapiens OX=9606 GN=NOC4L PE=1 SV=1	71.91	33	17	24	17	516	58.4	7.49	43.55	NOC4L	RNA metabolism OR transcription;other metabolic processes	other membranes;nucleus;other cell component		6.68244e+08
High	Q1ED39	Lysine-rich nucleolar protein 1 OS=Homo sapiens OX=9606 GN=KNOP1 PE=1 SV=1	70.426	33	14	18	14	458	51.6	9.86	35.45	KNOP1		nucleus		374436480
High	Q6P2Q9	Pre-mRNA-processing-splicing factor 8 OS=Homo sapiens OX=9606 GN=PRPF8 PE=1 SV=2	68.412	13	25	29	25	2335	273.4	8.84	24.29	PRPF8	cell organization and biogenesis;RNA metabolism OR transcription;other metabolic processes;other biological processes	nucleus	nucleic acid binding activity;other molecular function	2.18753e+08
High	P08670	Vimentin OS=Homo sapiens OX=9606 GN=VIM PE=1 SV=4	68.218	41	19	25	19	466	53.6	5.12	36.74	VIM	cell organization and biogenesis;stress response;developmental processes;other biological processes	plasma membrane;other membranes;cytosol;cytoskeleton;nucleus;other cytoplasmic organelle;other cell component	cytoskeletal activity;nucleic acid binding activity;other molecular function	6.51882e+08
High	Q9UBB9	Tuftelin-interacting protein 11 OS=Homo sapiens OX=9606 GN=TFIP11 PE=1 SV=1	67.539	28	21	24	21	837	96.8	5.67	32.64	TFIP11	cell organization and biogenesis;DNA metabolism;RNA metabolism OR transcription;other metabolic processes;stress response;other biological processes	extracellular matrix;nucleus;other cell component	nucleic acid binding activity	4.99661e+08
High	O94832	Unconventional myosin-Id OS=Homo sapiens OX=9606 GN=MYO1D PE=1 SV=2	67.114	25	22	27	22	1006	116.1	9.39	35.39	MYO1D	cell organization and biogenesis;transport;other biological processes	plasma membrane;other membranes;cytoskeleton;ER/Golgi;other cytoplasmic organelle;other cell component	cytoskeletal activity;other molecular function	4.74099e+08
High	P35659	Protein DEK OS=Homo sapiens OX=9606 GN=DEK PE=1 SV=1	66.788	30	15	25	15	375	42.6	8.56	43.13	DEK	cell organization and biogenesis;RNA metabolism OR transcription;other metabolic processes;signal transduction;other biological processes	cytoskeleton;nucleus	nucleic acid binding activity;other molecular function	2584500618
High	O00541	Pescadillo homolog OS=Homo sapiens OX=9606 GN=PES1 PE=1 SV=1	66.673	32	21	30	21	588	68	7.33	47.37	PES1	cell cycle OR cell proliferation;RNA metabolism OR transcription;other metabolic processes;other biological processes	cytosol;nucleus;other cell component	other molecular function	1694918266
High	O43660	Pleiotropic regulator 1 OS=Homo sapiens OX=9606 GN=PLRG1 PE=1 SV=1	66.339	33	14	20	14	514	57.2	9.17	27.03	PLRG1	RNA metabolism OR transcription;other metabolic processes;other biological processes	other membranes;nucleus;other cell component		3.97175e+08
High	O43143	ATP-dependent RNA helicase DHX15 OS=Homo sapiens OX=9606 GN=DHX15 PE=1 SV=2	64.733	24	18	25	17	795	90.9	7.46	38.82	DHX15	cell organization and biogenesis;RNA metabolism OR transcription;other metabolic processes;stress response;other biological processes	nucleus	nucleic acid binding activity;other molecular function	1.00467e+09
High	O60832	H/ACA ribonucleoprotein complex subunit DKC1 OS=Homo sapiens OX=9606 GN=DKC1 PE=1 SV=3	63.731	35	17	22	17	514	57.6	9.42	35.28	DKC1	cell organization and biogenesis;DNA metabolism;RNA metabolism OR transcription;other metabolic processes;other biological processes	nucleus;other cell component	nucleic acid binding activity;other molecular function	7.00955e+08
High	Q8IWS0	PHD finger protein 6 OS=Homo sapiens OX=9606 GN=PHF6 PE=1 SV=1	63.713	38	12	22	12	365	41.3	8.68	32.42	PHF6	developmental processes;other biological processes	nucleus;other cell component	cytoskeletal activity;nucleic acid binding activity;other molecular function	2372620202
High	Q5C9Z4	Nucleolar MIF4G domain-containing protein 1 OS=Homo sapiens OX=9606 GN=NOM1 PE=1 SV=1	63.235	20	16	22	16	860	96.2	8.1	41.13	NOM1	other biological processes	nucleus		7.86282e+08
High	Q9Y5J1	U3 small nucleolar RNA-associated protein 18 homolog OS=Homo sapiens OX=9606 GN=UTP18 PE=1 SV=3	63.129	29	13	20	13	556	62	8.76	42.91	UTP18	RNA metabolism OR transcription;other metabolic processes;other biological processes	other membranes;nucleus;other cell component		4.57408e+08
High	P27448	MAP/microtubule affinity-regulating kinase 3 OS=Homo sapiens OX=9606 GN=MARK3 PE=1 SV=5	63.09	24	16	19	12	753	84.4	9.57	30.51	MARK3	cell organization and biogenesis;protein metabolism;other metabolic processes;stress response;signal transduction;other biological processes	plasma membrane;other membranes;cytosol;other cell component	cytoskeletal activity;kinase activity;other molecular function	3.82417e+08
High	Q5VWQ0	Lysine-specific demethylase 9 OS=Homo sapiens OX=9606 GN=RSBN1 PE=1 SV=2	62.693	25	15	21	14	802	90	8.6	41.17	RSBN1	cell organization and biogenesis	nucleus	other molecular function	499482293
High	Q9NVN8	Guanine nucleotide-binding protein-like 3-like protein OS=Homo sapiens OX=9606 GN=GNL3L PE=1 SV=1	62.667	25	13	21	12	582	65.5	8.44	42.85	GNL3L	other biological processes	cytosol;nucleus	other molecular function	5.04376e+08
High	Q9NQ29	Putative RNA-binding protein Luc7-like 1 OS=Homo sapiens OX=9606 GN=LUC7L PE=1 SV=1	62.116	41	15	24	9	371	43.7	9.92	44.35	LUC7L	cell organization and biogenesis;RNA metabolism OR transcription;other metabolic processes;other biological processes	nucleus	nucleic acid binding activity;other molecular function	6.87748e+08
High	Q2NL82	Pre-rRNA-processing protein TSR1 homolog OS=Homo sapiens OX=9606 GN=TSR1 PE=1 SV=1	62.015	22	15	21	15	804	91.8	7.42	38.94	TSR1	RNA metabolism OR transcription;other metabolic processes	cytosol;nucleus	nucleic acid binding activity;other molecular function	7.75551e+08
High	P61254	Large ribosomal subunit protein uL24 OS=Homo sapiens OX=9606 GN=RPL26 PE=1 SV=1	62.007	48	12	47	2	145	17.2	10.55	102.5	RPL26	protein metabolism;RNA metabolism OR transcription;other metabolic processes;other biological processes	cytosol;translational apparatus;nucleus;other cell component	nucleic acid binding activity;other molecular function	3.08719e+10
High	P18621	Large ribosomal subunit protein uL22 OS=Homo sapiens OX=9606 GN=RPL17 PE=1 SV=3	61.87	52	10	28	10	184	21.4	10.17	42.63	RPL17	protein metabolism;other metabolic processes	cytosol;translational apparatus;other cell component	other molecular function	4.63414e+09
High	Q96SB4	SRSF protein kinase 1 OS=Homo sapiens OX=9606 GN=SRPK1 PE=1 SV=2	61.568	28	16	21	13	655	74.3	6.16	31.55	SRPK1	cell cycle OR cell proliferation;cell organization and biogenesis;protein metabolism;RNA metabolism OR transcription;other metabolic processes;stress response;signal transduction;other biological processes	plasma membrane;other membranes;cytosol;ER/Golgi;nucleus;other cell component	kinase activity;other molecular function	3.33854e+08
High	P54132	RecQ-like DNA helicase BLM OS=Homo sapiens OX=9606 GN=BLM PE=1 SV=1	60.731	14	17	20	17	1417	158.9	7.49	32.54	BLM	cell cycle OR cell proliferation;cell organization and biogenesis;DNA metabolism;other metabolic processes;stress response;signal transduction;other biological processes	cytosol;nucleus;other cell component	nucleic acid binding activity;other molecular function	3.83277e+08
High	O75643	U5 small nuclear ribonucleoprotein 200 kDa helicase OS=Homo sapiens OX=9606 GN=SNRNP200 PE=1 SV=2	59.763	11	22	25	22	2136	244.4	6.06	30.02	SNRNP200	cell organization and biogenesis;RNA metabolism OR transcription;other metabolic processes	nucleus	other molecular function	3.96507e+08
High	Q9UNQ2	Probable dimethyladenosine transferase OS=Homo sapiens OX=9606 GN=DIMT1 PE=1 SV=1	59.702	50	14	18	14	313	35.2	9.99	32.87	DIMT1	RNA metabolism OR transcription;other metabolic processes;other biological processes	cytosol;nucleus;other cell component	other molecular function	8.63434e+08
High	Q14498	RNA-binding protein 39 OS=Homo sapiens OX=9606 GN=RBM39 PE=1 SV=2	59.45	26	14	22	13	530	59.3	10.1	34.11	RBM39	RNA metabolism OR transcription;other metabolic processes;other biological processes	cytoskeleton;nucleus;other cell component	other molecular function	3.08416e+09
High	Q96GQ7	Probable ATP-dependent RNA helicase DDX27 OS=Homo sapiens OX=9606 GN=DDX27 PE=1 SV=2	59.433	27	20	26	20	796	89.8	9.28	36.14	DDX27	cell organization and biogenesis;RNA metabolism OR transcription;other metabolic processes	nucleus;other cell component	other molecular function	524093987
High	Q14669	E3 ubiquitin-protein ligase TRIP12 OS=Homo sapiens OX=9606 GN=TRIP12 PE=1 SV=1	58.318	10	17	19	17	1992	220.3	8.48	24.52	TRIP12	cell organization and biogenesis;protein metabolism;DNA metabolism;other metabolic processes;stress response;other biological processes	cytosol;nucleus	other molecular function	2.20713e+08
High	Q7Z6E9	E3 ubiquitin-protein ligase RBBP6 OS=Homo sapiens OX=9606 GN=RBBP6 PE=1 SV=1	57.97	14	21	25	21	1792	201.4	9.64	23.36	RBBP6	protein metabolism;DNA metabolism;RNA metabolism OR transcription;other metabolic processes;stress response;developmental processes;other biological processes	cytosol;cytoskeleton;nucleus;other cell component	other molecular function	5.95812e+08
High	Q13895	Bystin OS=Homo sapiens OX=9606 GN=BYSL PE=1 SV=3	57.968	37	13	18	13	437	49.6	8.12	33.28	BYSL	cell cycle OR cell proliferation;RNA metabolism OR transcription;other metabolic processes;developmental processes;other biological processes	cytosol;nucleus;other cell component	nucleic acid binding activity	375583057
High	Q14241	Elongin-A OS=Homo sapiens OX=9606 GN=ELOA PE=1 SV=3	57.886	21	14	20	14	772	87.2	9.57	40.87	ELOA	RNA metabolism OR transcription;other metabolic processes;other biological processes	nucleus;other cell component		6.79993e+08
High	P62829	Large ribosomal subunit protein uL14 OS=Homo sapiens OX=9606 GN=RPL23 PE=1 SV=1	57.717	53	9	40	9	140	14.9	10.51	57.59	RPL23	cell cycle OR cell proliferation;cell organization and biogenesis;protein metabolism;other metabolic processes;transport;other biological processes	cytosol;translational apparatus;nucleus;other cell component	enzyme regulator activity;nucleic acid binding activity;other molecular function	1.6588e+10
High	P23396	Small ribosomal subunit protein uS3 OS=Homo sapiens OX=9606 GN=RPS3 PE=1 SV=2	57.626	78	19	28	19	243	26.7	9.66	42.26	RPS3	cell cycle OR cell proliferation;cell organization and biogenesis;protein metabolism;DNA metabolism;other metabolic processes;stress response;other biological processes	plasma membrane;other membranes;cytosol;cytoskeleton;mitochondrion;ER/Golgi;translational apparatus;nucleus;other cell component	cytoskeletal activity;nucleic acid binding activity;other molecular function	1549009162
High	Q9UNX3	Ribosomal protein uL24-like OS=Homo sapiens OX=9606 GN=RPL26L1 PE=1 SV=1	56.828	48	12	42	2	145	17.2	10.55	84.67	RPL26L1	protein metabolism;other metabolic processes;other biological processes	cytosol;translational apparatus	nucleic acid binding activity;other molecular function	664059852
High	Q9BZI7	Regulator of nonsense transcripts 3B OS=Homo sapiens OX=9606 GN=UPF3B PE=1 SV=1	52.556	28	13	22	13	483	57.7	9.48	37.34	UPF3B	cell organization and biogenesis;RNA metabolism OR transcription;other metabolic processes;transport;developmental processes;other biological processes	cytosol;cytoskeleton;nucleus;other cell component	nucleic acid binding activity	7.37237e+08
High	P39023	Large ribosomal subunit protein uL3 OS=Homo sapiens OX=9606 GN=RPL3 PE=1 SV=2	52.479	36	17	27	17	403	46.1	10.18	38.32	RPL3	protein metabolism;other metabolic processes;other biological processes	cytosol;translational apparatus;nucleus;other cell component	other molecular function	2.40653e+09
High	P62280	Small ribosomal subunit protein uS17 OS=Homo sapiens OX=9606 GN=RPS11 PE=1 SV=3	52.111	49	11	23	11	158	18.4	10.3	38.27	RPS11	protein metabolism;other metabolic processes;other biological processes	cytosol;translational apparatus;nucleus;other cell component	nucleic acid binding activity;other molecular function	2.84922e+09
High	P62263	Small ribosomal subunit protein uS11 OS=Homo sapiens OX=9606 GN=RPS14 PE=1 SV=3	51.638	40	8	13	8	151	16.3	10.05	28.53	RPS14	cell organization and biogenesis;protein metabolism;RNA metabolism OR transcription;other metabolic processes;other biological processes	cytosol;translational apparatus;nucleus;other cell component	nucleic acid binding activity;other molecular function	1966581741
High	P27635	Large ribosomal subunit protein uL16 OS=Homo sapiens OX=9606 GN=RPL10 PE=1 SV=5	51.496	47	12	28	12	214	24.6	10.08	41.78	RPL10	protein metabolism;other metabolic processes;developmental processes;other biological processes	cytosol;ER/Golgi;translational apparatus;nucleus;other cell component	other molecular function	4.4852e+09
High	Q9NVP1	ATP-dependent RNA helicase DDX18 OS=Homo sapiens OX=9606 GN=DDX18 PE=1 SV=2	50.398	21	12	17	12	670	75.4	9.5	28.93	DDX18	cell organization and biogenesis;RNA metabolism OR transcription;other metabolic processes	nucleus;other cell component	other molecular function	682693765
High	Q9ULJ3	Zinc finger and BTB domain-containing protein 21 OS=Homo sapiens OX=9606 GN=ZBTB21 PE=1 SV=2	50.374	18	13	15	13	1066	118.8	8.29	17.28	ZBTB21	other biological processes	cytosol;nucleus	nucleic acid binding activity;other molecular function	294219947
High	Q9NUQ6	SPATS2-like protein OS=Homo sapiens OX=9606 GN=SPATS2L PE=1 SV=2	49.324	27	13	17	13	558	61.7	9.64	20.74	SPATS2L		cytosol;nucleus;other cell component		3.72286e+08
High	P26368	Splicing factor U2AF 65 kDa subunit OS=Homo sapiens OX=9606 GN=U2AF2 PE=1 SV=4	48.748	33	13	20	13	475	53.5	9.09	27.88	U2AF2	cell organization and biogenesis;RNA metabolism OR transcription;other metabolic processes;other biological processes	nucleus	nucleic acid binding activity;other molecular function	2.1139e+09
High	P25440	Bromodomain-containing protein 2 OS=Homo sapiens OX=9606 GN=BRD2 PE=1 SV=2	47.907	19	12	12	11	801	88	9.09	21.59	BRD2	cell organization and biogenesis;developmental processes;other biological processes	nucleus;other cell component	kinase activity;other molecular function	214161975
High	O00571	ATP-dependent RNA helicase DDX3X OS=Homo sapiens OX=9606 GN=DDX3X PE=1 SV=3	47.865	26	15	15	14	662	73.2	7.18	18.42	DDX3X	cell cycle OR cell proliferation;cell organization and biogenesis;protein metabolism;other metabolic processes;stress response;signal transduction;other biological processes	non-structural extracellular;plasma membrane;other membranes;cytosol;cytoskeleton;mitochondrion;nucleus;other cell component	enzyme regulator activity;cytoskeletal activity;translation activity;nucleic acid binding activity;other molecular function	1.88749e+08
High	Q9H0W5	Coiled-coil domain-containing protein 8 OS=Homo sapiens OX=9606 GN=CCDC8 PE=1 SV=2	47.327	30	12	15	12	538	59.3	8.63	22.64	CCDC8	cell organization and biogenesis;other biological processes	plasma membrane;other membranes;cytosol;cytoskeleton;nucleus;other cell component		264126100
High	Q14004	Cyclin-dependent kinase 13 OS=Homo sapiens OX=9606 GN=CDK13 PE=1 SV=2	47.008	12	14	14	10	1512	164.8	9.69	15.77	CDK13	RNA metabolism OR transcription;other metabolic processes;other biological processes	non-structural extracellular;cytosol;ER/Golgi;nucleus;other cell component	kinase activity;other molecular function	2.36484e+08
High	Q8IY81	pre-rRNA 2'-O-ribose RNA methyltransferase FTSJ3 OS=Homo sapiens OX=9606 GN=FTSJ3 PE=1 SV=2	46.154	16	13	18	13	847	96.5	8.4	28.69	FTSJ3	RNA metabolism OR transcription;other metabolic processes	nucleus;other cell component	other molecular function	534509700
High	Q5T3I0	G patch domain-containing protein 4 OS=Homo sapiens OX=9606 GN=GPATCH4 PE=1 SV=2	45.956	27	11	11	11	446	50.4	9.63	29.41	GPATCH4		nucleus		492672041
High	P07437	Tubulin beta chain OS=Homo sapiens OX=9606 GN=TUBB PE=1 SV=2	45.925	32	12	16	2	444	49.6	4.89	16.98	TUBB	cell cycle OR cell proliferation;cell organization and biogenesis;stress response;transport;other biological processes	non-structural extracellular;other membranes;cytosol;cytoskeleton;nucleus;other cytoplasmic organelle;other cell component	signal transduction activity or receptor binding;cytoskeletal activity;other molecular function	5.32555e+07
High	O75400	Pre-mRNA-processing factor 40 homolog A OS=Homo sapiens OX=9606 GN=PRPF40A PE=1 SV=2	45.754	17	15	19	15	957	108.7	7.56	24.04	PRPF40A	cell organization and biogenesis;RNA metabolism OR transcription;other metabolic processes;other biological processes	nucleus		6.59718e+08
High	Q5JTH9	RRP12-like protein OS=Homo sapiens OX=9606 GN=RRP12 PE=1 SV=2	45.428	12	14	15	14	1297	143.6	8.75	25.47	RRP12		plasma membrane;other membranes;cytosol;nucleus;other cell component		274086862
High	Q8NHQ9	ATP-dependent RNA helicase DDX55 OS=Homo sapiens OX=9606 GN=DDX55 PE=1 SV=3	45.323	22	13	18	13	600	68.5	9.25	24.9	DDX55	cell organization and biogenesis	cytosol;nucleus	other molecular function	2.48488e+08
High	Q9NV06	DDB1- and CUL4-associated factor 13 OS=Homo sapiens OX=9606 GN=DCAF13 PE=1 SV=2	44.674	28	11	17	11	445	51.4	9.19	27.78	DCAF13	cell cycle OR cell proliferation;cell organization and biogenesis;protein metabolism;RNA metabolism OR transcription;other metabolic processes;other biological processes	cytosol;cytoskeleton;nucleus;other cell component	other molecular function	3.67039e+08
High	Q9UMS4	Pre-mRNA-processing factor 19 OS=Homo sapiens OX=9606 GN=PRPF19 PE=1 SV=1	44.655	26	10	17	10	504	55.1	6.61	17.28	PRPF19	cell cycle OR cell proliferation;cell organization and biogenesis;protein metabolism;DNA metabolism;RNA metabolism OR transcription;other metabolic processes;stress response;developmental processes;signal transduction;other biological processes	cytoskeleton;nucleus;other cell component	other molecular function	1.62583e+09
High	O43395	U4/U6 small nuclear ribonucleoprotein Prp3 OS=Homo sapiens OX=9606 GN=PRPF3 PE=1 SV=2	44.282	22	15	18	15	683	77.5	9.5	26.34	PRPF3	cell organization and biogenesis;RNA metabolism OR transcription;other metabolic processes	cytosol;nucleus	other molecular function	5.44639e+08
High	Q12872	Splicing factor, suppressor of white-apricot homolog OS=Homo sapiens OX=9606 GN=SFSWAP PE=1 SV=3	44.252	14	13	14	13	951	104.8	8.05	16.89	SFSWAP	cell organization and biogenesis;RNA metabolism OR transcription;other metabolic processes;other biological processes	nucleus	nucleic acid binding activity	3.07264e+08
High	Q12830	Nucleosome-remodeling factor subunit BPTF OS=Homo sapiens OX=9606 GN=BPTF PE=1 SV=3	44.08	6	17	17	17	3046	338.1	6.54	14.7	BPTF	cell organization and biogenesis;developmental processes;other biological processes	nucleus;other cell component	nucleic acid binding activity;other molecular function	151817838
High	Q00839	Heterogeneous nuclear ribonucleoprotein U OS=Homo sapiens OX=9606 GN=HNRNPU PE=1 SV=6	44.076	16	14	20	14	825	90.5	6	20.14	HNRNPU	cell organization and biogenesis;RNA metabolism OR transcription;other metabolic processes;transport;developmental processes;other biological processes	cytosol;cytoskeleton;nucleus;other cell component	cytoskeletal activity;nucleic acid binding activity;other molecular function	1415107691
High	P68371	Tubulin beta-4B chain OS=Homo sapiens OX=9606 GN=TUBB4B PE=1 SV=1	43.864	36	13	16	3	445	49.8	4.89	16.5	TUBB4B	cell cycle OR cell proliferation;cell organization and biogenesis;stress response;other biological processes	non-structural extracellular;cytosol;cytoskeleton;other cytoplasmic organelle;other cell component	signal transduction activity or receptor binding;cytoskeletal activity;nucleic acid binding activity;other molecular function	3.41217e+08
High	Q9BY77	Polymerase delta-interacting protein 3 OS=Homo sapiens OX=9606 GN=POLDIP3 PE=1 SV=2	43.848	28	9	12	9	421	46.1	9.99	25.11	POLDIP3	other metabolic processes;transport;other biological processes	cytosol;nucleus;other cell component	nucleic acid binding activity;other molecular function	473052831
High	P68363	Tubulin alpha-1B chain OS=Homo sapiens OX=9606 GN=TUBA1B PE=1 SV=1	43.424	26	10	13	10	451	50.1	5.06	14.09	TUBA1B	cell cycle OR cell proliferation;cell organization and biogenesis;transport;other biological processes	cytoskeleton;other cell component	cytoskeletal activity;nucleic acid binding activity;other molecular function	1.80326e+08
High	P67809	Y-box-binding protein 1 OS=Homo sapiens OX=9606 GN=YBX1 PE=1 SV=3	43.346	41	11	17	11	324	35.9	9.88	17.23	YBX1	RNA metabolism OR transcription;other metabolic processes;transport;developmental processes;other biological processes	non-structural extracellular;plasma membrane;other membranes;cytosol;ER/Golgi;nucleus;other cell component	nucleic acid binding activity;other molecular function	995769505
High	Q2TBE0	CWF19-like protein 2 OS=Homo sapiens OX=9606 GN=CWF19L2 PE=1 SV=4	43.212	16	13	14	13	894	103.7	8.65	18.22	CWF19L2	RNA metabolism OR transcription;other metabolic processes	nucleus		2.4185e+08
High	O15042	U2 snRNP-associated SURP motif-containing protein OS=Homo sapiens OX=9606 GN=U2SURP PE=1 SV=2	43.009	15	12	15	12	1029	118.2	8.47	15.49	U2SURP	RNA metabolism OR transcription;other metabolic processes	nucleus		1.70368e+08
High	Q9Y2X3	Nucleolar protein 58 OS=Homo sapiens OX=9606 GN=NOP58 PE=1 SV=1	42.919	31	12	13	12	529	59.5	8.92	16.07	NOP58	RNA metabolism OR transcription;other metabolic processes;other biological processes	cytosol;nucleus;other cell component	nucleic acid binding activity;other molecular function	1.96081e+08
High	Q9NY93	Probable ATP-dependent RNA helicase DDX56 OS=Homo sapiens OX=9606 GN=DDX56 PE=1 SV=1	42.447	25	13	17	13	547	61.6	9.26	29.58	DDX56	cell organization and biogenesis;RNA metabolism OR transcription;other metabolic processes;stress response;other biological processes	cytosol;nucleus	nucleic acid binding activity;other molecular function	3.40499e+08
High	Q9BQ75	Protein CMSS1 OS=Homo sapiens OX=9606 GN=CMSS1 PE=1 SV=2	42.141	22	8	15	8	279	31.9	9.19	26.24	CMSS1				911281062
High	P04264	Keratin, type II cytoskeletal 1 OS=Homo sapiens OX=9606 GN=KRT1 PE=1 SV=6	41.986	21	13	16	10	644	66	8.12	26.13	KRT1	cell organization and biogenesis;protein metabolism;other metabolic processes;stress response;other biological processes	non-structural extracellular;plasma membrane;other membranes;cytosol;cytoskeleton;other cell component	bone, tooth or skin structural activity;other molecular function	1.02882e+09
High	P17844	Probable ATP-dependent RNA helicase DDX5 OS=Homo sapiens OX=9606 GN=DDX5 PE=1 SV=1	41.961	25	15	19	11	614	69.1	8.92	18.66	DDX5	cell organization and biogenesis;RNA metabolism OR transcription;other metabolic processes;signal transduction;other biological processes	cytosol;nucleus;other cell component	nucleic acid binding activity;other molecular function	1.95915e+08
High	Q9H5Z1	Probable ATP-dependent RNA helicase DHX35 OS=Homo sapiens OX=9606 GN=DHX35 PE=1 SV=2	41.82	20	10	12	10	703	78.9	8.59	18.39	DHX35	cell organization and biogenesis;RNA metabolism OR transcription;other metabolic processes;developmental processes	nucleus	nucleic acid binding activity;other molecular function	9.57574e+07
High	Q8N0Z3	Spindle and centriole-associated protein 1 OS=Homo sapiens OX=9606 GN=SPICE1 PE=1 SV=1	41.754	18	15	16	15	855	96.2	7.44	15.74	SPICE1	cell cycle OR cell proliferation;cell organization and biogenesis;other biological processes	cytoskeleton;other cell component		291711550
High	O00257	E3 SUMO-protein ligase CBX4 OS=Homo sapiens OX=9606 GN=CBX4 PE=1 SV=3	41.714	28	12	12	12	560	61.3	9.36	23.53	CBX4	cell organization and biogenesis;protein metabolism;other metabolic processes;other biological processes	nucleus	nucleic acid binding activity;other molecular function	3.32219e+08
High	Q9NVU7	Protein SDA1 homolog OS=Homo sapiens OX=9606 GN=SDAD1 PE=1 SV=3	41.381	20	14	18	14	687	79.8	9.25	24.78	SDAD1	transport;other biological processes	nucleus		871464265
High	Q14244	Ensconsin OS=Homo sapiens OX=9606 GN=MAP7 PE=1 SV=1	41.328	19	14	17	13	749	84	9.61	25.41	MAP7	cell organization and biogenesis;stress response;other biological processes	plasma membrane;other membranes;cytosol;cytoskeleton;other cell component	signal transduction activity or receptor binding;other molecular function	654719081
High	P46781	Small ribosomal subunit protein uS4 OS=Homo sapiens OX=9606 GN=RPS9 PE=1 SV=3	41.255	38	11	19	11	194	22.6	10.65	36.28	RPS9	protein metabolism;other metabolic processes;other biological processes	cytosol;translational apparatus;nucleus;other cell component	nucleic acid binding activity;other molecular function	2.3465e+09
High	Q9UHR5	SAP30-binding protein OS=Homo sapiens OX=9606 GN=SAP30BP PE=1 SV=1	41.239	39	12	15	12	308	33.9	4.84	19.26	SAP30BP	other biological processes	cytoskeleton;nucleus		4.82601e+08
High	O75533	Splicing factor 3B subunit 1 OS=Homo sapiens OX=9606 GN=SF3B1 PE=1 SV=3	40.659	13	14	17	14	1304	145.7	7.09	18.35	SF3B1	cell organization and biogenesis;RNA metabolism OR transcription;other metabolic processes;other biological processes	nucleus	nucleic acid binding activity;other molecular function	145155152
High	Q7KZI7	Serine/threonine-protein kinase MARK2 OS=Homo sapiens OX=9606 GN=MARK2 PE=1 SV=2	40.392	18	13	14	11	788	87.9	9.72	23.52	MARK2	cell organization and biogenesis;protein metabolism;other metabolic processes;stress response;developmental processes;signal transduction;other biological processes	plasma membrane;other membranes;cytoskeleton;mitochondrion;nucleus;other cell component	enzyme regulator activity;cytoskeletal activity;kinase activity;other molecular function	215057527
High	P02786	Transferrin receptor protein 1 OS=Homo sapiens OX=9606 GN=TFRC PE=1 SV=2	40.018	22	14	16	14	760	84.8	6.61	12.39	TFRC	stress response;transport;signal transduction;other biological processes	non-structural extracellular;plasma membrane;other membranes;other cytoplasmic organelle;other cell component	nucleic acid binding activity;other molecular function	209215397
High	Q9BU76	Multiple myeloma tumor-associated protein 2 OS=Homo sapiens OX=9606 GN=MMTAG2 PE=1 SV=1	39.982	38	10	13	10	263	29.4	10.02	29.36	MMTAG2		non-structural extracellular;other cell component		924259359
High	O60563	Cyclin-T1 OS=Homo sapiens OX=9606 GN=CCNT1 PE=1 SV=1	39.807	20	10	10	10	726	80.6	8.78	15.78	CCNT1	RNA metabolism OR transcription;other metabolic processes;other biological processes	cytosol;nucleus	enzyme regulator activity;nucleic acid binding activity;other molecular function	1.46829e+08
High	Q9BYG3	MKI67 FHA domain-interacting nucleolar phosphoprotein OS=Homo sapiens OX=9606 GN=NIFK PE=1 SV=1	39.546	40	10	15	10	293	34.2	9.88	10.99	NIFK	cell organization and biogenesis;RNA metabolism OR transcription;other metabolic processes	nucleus;other cell component	nucleic acid binding activity	4.57794e+08
High	Q96I25	Splicing factor 45 OS=Homo sapiens OX=9606 GN=RBM17 PE=1 SV=1	39.228	21	8	13	7	401	44.9	5.97	18.87	RBM17	RNA metabolism OR transcription;other metabolic processes	nucleus	nucleic acid binding activity	1.53102e+08
High	Q99496	E3 ubiquitin-protein ligase RING2 OS=Homo sapiens OX=9606 GN=RNF2 PE=1 SV=1	39.044	28	7	9	7	336	37.6	6.84	17.94	RNF2	cell cycle OR cell proliferation;cell organization and biogenesis;protein metabolism;other metabolic processes;developmental processes;other biological processes	nucleus;other cell component	other molecular function	182550963
High	Q8NFW8	N-acylneuraminate cytidylyltransferase OS=Homo sapiens OX=9606 GN=CMAS PE=1 SV=2	38.804	30	12	14	12	434	48.3	7.93	16.02	CMAS	other metabolic processes	nucleus	other molecular function	1.30141e+08
High	O00566	U3 small nucleolar ribonucleoprotein protein MPP10 OS=Homo sapiens OX=9606 GN=MPHOSPH10 PE=1 SV=2	38.507	19	12	15	12	681	78.8	4.86	15.69	MPHOSPH10	RNA metabolism OR transcription;other metabolic processes;other biological processes	nucleus;other cell component		2.74539e+08
High	Q7L2J0	7SK snRNA methylphosphate capping enzyme OS=Homo sapiens OX=9606 GN=MEPCE PE=1 SV=1	38.334	17	12	14	12	689	74.3	9.57	24.13	MEPCE	RNA metabolism OR transcription;other metabolic processes;other biological processes	nucleus;other cell component	nucleic acid binding activity;other molecular function	479038660
High	P56270	Myc-associated zinc finger protein OS=Homo sapiens OX=9606 GN=MAZ PE=1 SV=1	38.226	14	5	9	4	477	48.6	8.95	15.03	MAZ	RNA metabolism OR transcription;other metabolic processes;other biological processes	nucleus	nucleic acid binding activity;other molecular function	2.1265e+08
High	Q8WY36	HMG box transcription factor BBX OS=Homo sapiens OX=9606 GN=BBX PE=1 SV=1	37.891	13	11	14	11	941	105.1	8.79	24.29	BBX	developmental processes;other biological processes	nucleus;other cell component	nucleic acid binding activity;other molecular function	4.78829e+08
High	Q15393	Splicing factor 3B subunit 3 OS=Homo sapiens OX=9606 GN=SF3B3 PE=1 SV=4	37.869	12	13	16	13	1217	135.5	5.26	26.1	SF3B3	cell organization and biogenesis;RNA metabolism OR transcription;other metabolic processes;other biological processes	nucleus;other cell component	nucleic acid binding activity;other molecular function	207170490
High	Q3KQU3	MAP7 domain-containing protein 1 OS=Homo sapiens OX=9606 GN=MAP7D1 PE=1 SV=1	37.656	19	15	18	14	841	92.8	10.11	20.85	MAP7D1	cell organization and biogenesis	cytoskeleton;other cell component		3.87809e+08
High	Q9NR30	Nucleolar RNA helicase 2 OS=Homo sapiens OX=9606 GN=DDX21 PE=1 SV=5	37.494	18	12	13	12	783	87.3	9.28	18.23	DDX21	cell organization and biogenesis;RNA metabolism OR transcription;other metabolic processes;stress response;other biological processes	cytosol;mitochondrion;nucleus;other cell component	enzyme regulator activity;nucleic acid binding activity;other molecular function	223768732
High	P46013	Proliferation marker protein Ki-67 OS=Homo sapiens OX=9606 GN=MKI67 PE=1 SV=2	37.388	7	16	18	16	3256	358.5	9.45	18.09	MKI67	cell cycle OR cell proliferation;other biological processes	nucleus;other cell component	nucleic acid binding activity;other molecular function	1.25075e+08
High	P55081	Microfibrillar-associated protein 1 OS=Homo sapiens OX=9606 GN=MFAP1 PE=1 SV=2	37.08	29	10	16	10	439	51.9	4.98	23.12	MFAP1	RNA metabolism OR transcription;other metabolic processes	extracellular matrix;cytoskeleton;nucleus		1045782423
High	Q9UHK0	FMR1-interacting protein NUFIP1 OS=Homo sapiens OX=9606 GN=NUFIP1 PE=1 SV=2	37.011	18	10	18	10	495	56.3	9.13	24.24	NUFIP1	cell organization and biogenesis;RNA metabolism OR transcription;other metabolic processes;other biological processes	nucleus;other cell component	nucleic acid binding activity;other molecular function	590626712
High	Q9UGY1	Nucleolar protein 12 OS=Homo sapiens OX=9606 GN=NOL12 PE=1 SV=1	36.912	54	9	9	9	213	24.6	10.23	16.56	NOL12		nucleus;other cell component	nucleic acid binding activity;other molecular function	2.45582e+08
High	O14617	AP-3 complex subunit delta-1 OS=Homo sapiens OX=9606 GN=AP3D1 PE=1 SV=1	36.536	13	11	12	11	1153	130.1	8.48	14.79	AP3D1	cell organization and biogenesis;transport;other biological processes	other membranes;ER/Golgi;other cytoplasmic organelle;other cell component		8.59903e+07
High	O75131	Copine-3 OS=Homo sapiens OX=9606 GN=CPNE3 PE=1 SV=1	36.522	23	11	11	11	537	60.1	5.85	14.65	CPNE3	signal transduction;other biological processes	plasma membrane;other membranes;cytosol;mitochondrion;nucleus;other cytoplasmic organelle;other cell component	signal transduction activity or receptor binding;kinase activity;other molecular function	195445682
High	Q5T280	Putative methyltransferase C9orf114 OS=Homo sapiens OX=9606 GN=SPOUT1 PE=1 SV=3	36.463	31	9	9	9	376	42	7.43	22.07	SPOUT1	RNA metabolism OR transcription;other metabolic processes;other biological processes	cytoskeleton;other cell component	nucleic acid binding activity;other molecular function	276036549
High	Q8NAF0	Zinc finger protein 579 OS=Homo sapiens OX=9606 GN=ZNF579 PE=1 SV=2	36.392	20	9	16	9	562	60.5	8.69	21.57	ZNF579	other biological processes	nucleus	nucleic acid binding activity;other molecular function	2.97962e+08
High	Q15029	116 kDa U5 small nuclear ribonucleoprotein component OS=Homo sapiens OX=9606 GN=EFTUD2 PE=1 SV=1	36.057	16	13	15	13	972	109.4	5	17.7	EFTUD2	RNA metabolism OR transcription;other metabolic processes;other biological processes	cytosol;nucleus;other cell component	nucleic acid binding activity;other molecular function	105599530
High	Q6WKZ4	Rab11 family-interacting protein 1 OS=Homo sapiens OX=9606 GN=RAB11FIP1 PE=1 SV=3	35.493	11	12	12	11	1283	137.1	5.43	13.81	RAB11FIP1	transport;other biological processes	other membranes;cytosol;other cytoplasmic organelle;other cell component	other molecular function	4.03968e+08
High	Q9GZR7	ATP-dependent RNA helicase DDX24 OS=Homo sapiens OX=9606 GN=DDX24 PE=1 SV=1	35.27	17	10	10	10	859	96.3	9.06	13	DDX24	cell organization and biogenesis;RNA metabolism OR transcription;other metabolic processes	nucleus	other molecular function	1.16985e+08
High	Q8TDD1	ATP-dependent RNA helicase DDX54 OS=Homo sapiens OX=9606 GN=DDX54 PE=1 SV=2	34.584	15	13	13	12	881	98.5	10.02	6.37	DDX54	cell organization and biogenesis;RNA metabolism OR transcription;other metabolic processes;signal transduction;other biological processes	ER/Golgi;nucleus	signal transduction activity or receptor binding;other molecular function	2.14865e+08
High	Q05519	Serine/arginine-rich splicing factor 11 OS=Homo sapiens OX=9606 GN=SRSF11 PE=1 SV=1	34.468	17	6	11	6	484	53.5	10.52	16.87	SRSF11	RNA metabolism OR transcription;other metabolic processes	nucleus	other molecular function	2.76233e+08
High	Q9NYV4	Cyclin-dependent kinase 12 OS=Homo sapiens OX=9606 GN=CDK12 PE=1 SV=2	34.42	11	12	13	8	1490	164.1	9.44	8.78	CDK12	protein metabolism;RNA metabolism OR transcription;other metabolic processes;other biological processes	nucleus;other cell component	kinase activity;other molecular function	1.07364e+08
High	O60841	Eukaryotic translation initiation factor 5B OS=Homo sapiens OX=9606 GN=EIF5B PE=1 SV=4	34.149	12	11	11	11	1220	138.7	5.49	13.67	EIF5B	cell organization and biogenesis;protein metabolism;other metabolic processes;other biological processes	cytosol;other cell component	cytoskeletal activity;nucleic acid binding activity;other molecular function	1.48445e+08
High	O95232	Luc7-like protein 3 OS=Homo sapiens OX=9606 GN=LUC7L3 PE=1 SV=2	33.505	17	10	14	10	432	51.4	9.79	15.66	LUC7L3	cell organization and biogenesis;RNA metabolism OR transcription;other metabolic processes	nucleus	nucleic acid binding activity	6.45211e+08
High	P53999	Activated RNA polymerase II transcriptional coactivator p15 OS=Homo sapiens OX=9606 GN=SUB1 PE=1 SV=3	33.487	38	6	15	6	127	14.4	9.6	23.92	SUB1	RNA metabolism OR transcription;other metabolic processes;other biological processes	nucleus;other cell component	nucleic acid binding activity;other molecular function	1143438669
High	Q13206	Probable ATP-dependent RNA helicase DDX10 OS=Homo sapiens OX=9606 GN=DDX10 PE=1 SV=2	33.4	13	10	11	10	875	100.8	8.63	8.32	DDX10	cell organization and biogenesis;RNA metabolism OR transcription;other metabolic processes;other biological processes	nucleus	other molecular function	92057700
High	P62424	Large ribosomal subunit protein eL8 OS=Homo sapiens OX=9606 GN=RPL7A PE=1 SV=2	33.277	37	10	13	10	266	30	10.61	17.68	RPL7A	protein metabolism;RNA metabolism OR transcription;other metabolic processes	other membranes;cytosol;translational apparatus;nucleus;other cell component	other molecular function	397785965
High	E9PRG8	Uncharacterized protein C11orf98 OS=Homo sapiens OX=9606 GN=C11orf98 PE=1 SV=2	33.187	31	4	10	4	123	14.2	11.53	16.23	C11orf98				9.07124e+08
High	Q14980	Nuclear mitotic apparatus protein 1 OS=Homo sapiens OX=9606 GN=NUMA1 PE=1 SV=2	32.912	7	12	14	12	2115	238.1	5.78	13.07	NUMA1	cell cycle OR cell proliferation;cell organization and biogenesis;other biological processes	plasma membrane;other membranes;cytosol;cytoskeleton;nucleus;other cell component	cytoskeletal activity;other molecular function	2.15292e+08
High	P62266	Small ribosomal subunit protein uS12 OS=Homo sapiens OX=9606 GN=RPS23 PE=1 SV=3	32.613	30	6	22	6	143	15.8	10.49	43.81	RPS23	cell organization and biogenesis;protein metabolism;other metabolic processes;other biological processes	cytosol;ER/Golgi;translational apparatus;nucleus;other cell component	other molecular function	1.16636e+10
High	O43172	U4/U6 small nuclear ribonucleoprotein Prp4 OS=Homo sapiens OX=9606 GN=PRPF4 PE=1 SV=2	32.251	26	10	11	10	522	58.4	7.42	16.71	PRPF4	RNA metabolism OR transcription;other metabolic processes	nucleus	nucleic acid binding activity	123065715
High	Q9Y5B9	FACT complex subunit SPT16 OS=Homo sapiens OX=9606 GN=SUPT16H PE=1 SV=1	32.213	13	12	13	12	1047	119.8	5.66	13	SUPT16H	cell organization and biogenesis;DNA metabolism;RNA metabolism OR transcription;other metabolic processes;stress response;other biological processes	nucleus	other molecular function	2.32427e+08
High	Q01081	Splicing factor U2AF 35 kDa subunit OS=Homo sapiens OX=9606 GN=U2AF1 PE=1 SV=3	32.135	26	6	9	6	240	27.9	8.81	20.63	U2AF1	RNA metabolism OR transcription;other metabolic processes	nucleus	nucleic acid binding activity;other molecular function	2142919034
High	P35908	Keratin, type II cytoskeletal 2 epidermal OS=Homo sapiens OX=9606 GN=KRT2 PE=1 SV=2	32.129	17	10	13	4	639	65.4	8	20.83	KRT2	cell cycle OR cell proliferation;cell organization and biogenesis;protein metabolism;other metabolic processes;other biological processes	plasma membrane;cytosol;cytoskeleton;other cell component	bone, tooth or skin structural activity;cytoskeletal activity	6.94868e+07
High	Q14331	Protein FRG1 OS=Homo sapiens OX=9606 GN=FRG1 PE=1 SV=1	31.891	33	8	9	8	258	29.2	9.01	11.35	FRG1	RNA metabolism OR transcription;other metabolic processes;other biological processes	cytoskeleton;nucleus	cytoskeletal activity	2.30775e+08
High	Q9NQ55	Suppressor of SWI4 1 homolog OS=Homo sapiens OX=9606 GN=PPAN PE=1 SV=1	31.861	25	11	13	11	473	53.2	10.13	18.7	PPAN	RNA metabolism OR transcription;other metabolic processes	nucleus;other cell component	nucleic acid binding activity	486306584
High	P63173	Large ribosomal subunit protein eL38 OS=Homo sapiens OX=9606 GN=RPL38 PE=1 SV=2	31.584	53	7	13	7	70	8.2	10.1	16.43	RPL38	cell organization and biogenesis;protein metabolism;other metabolic processes;developmental processes;other biological processes	cytosol;translational apparatus;other cell component	nucleic acid binding activity;other molecular function	3.83793e+08
High	P62910	Large ribosomal subunit protein eL32 OS=Homo sapiens OX=9606 GN=RPL32 PE=1 SV=2	31.582	41	7	8	7	135	15.9	11.33	14.51	RPL32	protein metabolism;other metabolic processes	cytosol;translational apparatus;other cell component	other molecular function	5.86655e+08
High	Q14562	ATP-dependent RNA helicase DHX8 OS=Homo sapiens OX=9606 GN=DHX8 PE=1 SV=1	31.386	12	12	12	11	1220	139.2	8.32	8.11	DHX8	cell organization and biogenesis;RNA metabolism OR transcription;other metabolic processes	cytosol;nucleus	other molecular function	7.43861e+07
High	Q99741	Cell division control protein 6 homolog OS=Homo sapiens OX=9606 GN=CDC6 PE=1 SV=1	31.049	25	12	12	12	560	62.7	9.58	17.45	CDC6	cell cycle OR cell proliferation;DNA metabolism;other metabolic processes;signal transduction;other biological processes	cytosol;cytoskeleton;nucleus;other cell component	other molecular function	3.79621e+08
High	Q8IWC1	MAP7 domain-containing protein 3 OS=Homo sapiens OX=9606 GN=MAP7D3 PE=1 SV=2	30.974	12	11	13	10	876	98.4	9.32	19.06	MAP7D3	cell organization and biogenesis	cytoskeleton;other cell component	cytoskeletal activity	1.74488e+08
High	Q9Y3B9	RRP15-like protein OS=Homo sapiens OX=9606 GN=RRP15 PE=1 SV=2	30.939	26	7	11	7	282	31.5	5.52	19.55	RRP15	RNA metabolism OR transcription;other metabolic processes	other cell component		365221066
High	Q9BQG0	Myb-binding protein 1A OS=Homo sapiens OX=9606 GN=MYBBP1A PE=1 SV=2	30.657	11	13	13	13	1328	148.8	9.28	9.1	MYBBP1A	cell organization and biogenesis;other metabolic processes;stress response;signal transduction;other biological processes	nucleus;other cell component	nucleic acid binding activity;other molecular function	1.38834e+08
High	Q9H8V3	Protein ECT2 OS=Homo sapiens OX=9606 GN=ECT2 PE=1 SV=4	30.491	13	11	11	11	914	103.4	7.71	10.62	ECT2	cell cycle OR cell proliferation;cell organization and biogenesis;stress response;transport;developmental processes;signal transduction;other biological processes	plasma membrane;other membranes;cytosol;cytoskeleton;nucleus;other cell component	enzyme regulator activity;other molecular function	88411550
High	P62917	Large ribosomal subunit protein uL2 OS=Homo sapiens OX=9606 GN=RPL8 PE=1 SV=2	30.454	25	5	12	5	257	28	11.03	14.74	RPL8	protein metabolism;other metabolic processes	cytosol;translational apparatus;nucleus;other cell component	nucleic acid binding activity;other molecular function	587202542
High	Q9Y3C1	Nucleolar protein 16 OS=Homo sapiens OX=9606 GN=NOP16 PE=1 SV=2	30.302	39	6	9	6	178	21.2	9.94	19.57	NOP16	other biological processes	nucleus;other cell component		419922208
High	Q9Y2X9	Zinc finger protein 281 OS=Homo sapiens OX=9606 GN=ZNF281 PE=1 SV=1	30.24	11	8	8	8	895	96.9	8.48	9.67	ZNF281	developmental processes;other biological processes	nucleus	nucleic acid binding activity;other molecular function	1.02658e+08
High	Q96BK5	PIN2/TERF1-interacting telomerase inhibitor 1 OS=Homo sapiens OX=9606 GN=PINX1 PE=1 SV=2	30.193	20	5	9	5	328	37	9.6	17.29	PINX1	cell cycle OR cell proliferation;cell organization and biogenesis;DNA metabolism;other metabolic processes;other biological processes	cytoskeleton;mitochondrion;nucleus;other cell component	enzyme regulator activity;nucleic acid binding activity;other molecular function	338868929
High	Q9BRX9	WD repeat domain-containing protein 83 OS=Homo sapiens OX=9606 GN=WDR83 PE=1 SV=1	30.015	21	6	7	6	315	34.3	5.58	18.44	WDR83	RNA metabolism OR transcription;other metabolic processes;stress response;developmental processes;other biological processes	other membranes;nucleus;other cytoplasmic organelle		8.39254e+07
High	Q9NX58	Cell growth-regulating nucleolar protein OS=Homo sapiens OX=9606 GN=LYAR PE=1 SV=3	29.883	17	4	5	4	379	43.6	9.57	10.27	LYAR	RNA metabolism OR transcription;other metabolic processes;stress response;other biological processes	nucleus;other cell component	nucleic acid binding activity;other molecular function	7.87859e+07
High	P62854	Small ribosomal subunit protein eS26 OS=Homo sapiens OX=9606 GN=RPS26 PE=1 SV=3	29.794	44	4	9	4	115	13	11	11.35	RPS26	protein metabolism;other metabolic processes;other biological processes	other membranes;cytosol;ER/Golgi;translational apparatus;nucleus;other cell component	nucleic acid binding activity;other molecular function	9.52875e+08
High	Q9P258	Protein RCC2 OS=Homo sapiens OX=9606 GN=RCC2 PE=1 SV=2	29.505	20	8	10	8	522	56	8.78	13.86	RCC2	cell adhesion;cell organization and biogenesis;signal transduction;other biological processes	plasma membrane;other membranes;cytosol;cytoskeleton;nucleus;other cytoplasmic organelle;other cell component	enzyme regulator activity;cytoskeletal activity;other molecular function	1.29957e+08
High	Q02878	Large ribosomal subunit protein eL6 OS=Homo sapiens OX=9606 GN=RPL6 PE=1 SV=3	29.294	25	8	11	8	288	32.7	10.58	19.57	RPL6	protein metabolism;other metabolic processes;other biological processes	cytosol;ER/Golgi;translational apparatus;nucleus;other cell component	nucleic acid binding activity;other molecular function	3.54097e+08
High	Q92841	Probable ATP-dependent RNA helicase DDX17 OS=Homo sapiens OX=9606 GN=DDX17 PE=1 SV=2	29.166	15	10	11	6	729	80.2	8.27	13.42	DDX17	cell organization and biogenesis;RNA metabolism OR transcription;other metabolic processes;stress response;signal transduction;other biological processes	cytosol;nucleus;other cell component	nucleic acid binding activity;other molecular function	70773019
High	P40937	Replication factor C subunit 5 OS=Homo sapiens OX=9606 GN=RFC5 PE=1 SV=1	28.902	40	11	14	11	340	38.5	7.2	17.01	RFC5	DNA metabolism;other metabolic processes;stress response;other biological processes	nucleus;other cell component	nucleic acid binding activity;other molecular function	1.35006e+08
High	O94776	Metastasis-associated protein MTA2 OS=Homo sapiens OX=9606 GN=MTA2 PE=1 SV=1	28.718	15	8	11	8	668	75	9.66	14.2	MTA2	cell organization and biogenesis;other biological processes	nucleus;other cell component	nucleic acid binding activity;other molecular function	141615352
High	Q96QE3	ATPase family AAA domain-containing protein 5 OS=Homo sapiens OX=9606 GN=ATAD5 PE=1 SV=4	28.688	6	10	10	10	1844	207.4	9.19	14.38	ATAD5	cell cycle OR cell proliferation;DNA metabolism;other metabolic processes;stress response;developmental processes;signal transduction;other biological processes	nucleus;other cell component	nucleic acid binding activity;other molecular function	8.89324e+07
High	P08708	Small ribosomal subunit protein eS17 OS=Homo sapiens OX=9606 GN=RPS17 PE=1 SV=2	28.593	56	6	9	6	135	15.5	9.85	15.29	RPS17	protein metabolism;RNA metabolism OR transcription;other metabolic processes;other biological processes	cytosol;translational apparatus;nucleus;other cell component	other molecular function	4.07135e+08
High	P78362	SRSF protein kinase 2 OS=Homo sapiens OX=9606 GN=SRPK2 PE=1 SV=3	28.278	14	8	11	5	688	77.5	4.97	16.44	SRPK2	cell organization and biogenesis;protein metabolism;RNA metabolism OR transcription;other metabolic processes;stress response;developmental processes;signal transduction;other biological processes	cytosol;nucleus;other cell component	kinase activity;other molecular function	6.78033e+07
High	Q6PK04	Coiled-coil domain-containing protein 137 OS=Homo sapiens OX=9606 GN=CCDC137 PE=1 SV=1	28.11	22	7	11	7	289	33.2	10.93	15.66	CCDC137		nucleus;other cell component		146831887
High	P26373	Large ribosomal subunit protein eL13 OS=Homo sapiens OX=9606 GN=RPL13 PE=1 SV=4	27.808	29	7	9	7	211	24.2	11.65	21.5	RPL13	protein metabolism;other metabolic processes;developmental processes	cytosol;ER/Golgi;translational apparatus;nucleus;other cell component	other molecular function	727551368
High	P62753	Small ribosomal subunit protein eS6 OS=Homo sapiens OX=9606 GN=RPS6 PE=1 SV=1	27.73	24	6	15	6	249	28.7	10.84	26.57	RPS6	cell cycle OR cell proliferation;protein metabolism;RNA metabolism OR transcription;other metabolic processes;developmental processes;signal transduction;other biological processes	cytosol;ER/Golgi;translational apparatus;nucleus;other cell component	other molecular function	1.55641e+09
High	Q15365	Poly(rC)-binding protein 1 OS=Homo sapiens OX=9606 GN=PCBP1 PE=1 SV=2	27.655	36	8	9	5	356	37.5	7.09	10.84	PCBP1	RNA metabolism OR transcription;other metabolic processes;other biological processes	cytosol;nucleus;other cell component	nucleic acid binding activity;other molecular function	6.61547e+08
High	Q14966	Zinc finger protein 638 OS=Homo sapiens OX=9606 GN=ZNF638 PE=1 SV=2	27.599	6	12	12	12	1978	220.5	6.38	12.3	ZNF638	RNA metabolism OR transcription;other metabolic processes;other biological processes	nucleus;other cell component	nucleic acid binding activity;other molecular function	184364208
High	P62491	Ras-related protein Rab-11A OS=Homo sapiens OX=9606 GN=RAB11A PE=1 SV=3	27.464	39	8	9	8	216	24.4	6.57	17.63	RAB11A	cell cycle OR cell proliferation;cell organization and biogenesis;transport;developmental processes;other biological processes	non-structural extracellular;plasma membrane;other membranes;cytosol;cytoskeleton;ER/Golgi;other cytoplasmic organelle;other cell component	cytoskeletal activity;other molecular function	3.11662e+08
High	Q8WUA2	Peptidyl-prolyl cis-trans isomerase-like 4 OS=Homo sapiens OX=9606 GN=PPIL4 PE=1 SV=1	27.291	18	8	8	8	492	57.2	5.92	11.78	PPIL4	other biological processes	cytosol;nucleus	other molecular function	1.82697e+08
High	P29372	DNA-3-methyladenine glycosylase OS=Homo sapiens OX=9606 GN=MPG PE=1 SV=3	27.232	26	6	6	6	298	32.8	9.57	12.15	MPG	DNA metabolism;other metabolic processes;stress response	cytosol;mitochondrion;nucleus	nucleic acid binding activity;other molecular function	84560137
High	Q14974	Importin subunit beta-1 OS=Homo sapiens OX=9606 GN=KPNB1 PE=1 SV=2	27.165	11	7	8	7	876	97.1	4.78	11.55	KPNB1	cell cycle OR cell proliferation;cell organization and biogenesis;transport;other biological processes	non-structural extracellular;other membranes;cytosol;ER/Golgi;nucleus;other cell component	other molecular function	3.41832e+07
High	Q9BRS2	Serine/threonine-protein kinase RIO1 OS=Homo sapiens OX=9606 GN=RIOK1 PE=1 SV=2	27.145	18	9	9	9	568	65.5	6.19	16.24	RIOK1	cell organization and biogenesis;protein metabolism;RNA metabolism OR transcription;other metabolic processes;stress response;other biological processes	cytosol;nucleus;other cell component	kinase activity;other molecular function	1.54677e+08
High	Q9H5H4	Zinc finger protein 768 OS=Homo sapiens OX=9606 GN=ZNF768 PE=1 SV=2	27.107	16	9	10	9	540	60.2	7.97	16.86	ZNF768	RNA metabolism OR transcription;other metabolic processes;other biological processes	nucleus;other cell component	nucleic acid binding activity;other molecular function	645538246
High	Q9H0S4	Probable ATP-dependent RNA helicase DDX47 OS=Homo sapiens OX=9606 GN=DDX47 PE=1 SV=1	27.068	19	8	8	8	455	50.6	9.1	9	DDX47	cell organization and biogenesis;RNA metabolism OR transcription;other metabolic processes;signal transduction	nucleus	other molecular function	152379113
High	P56182	Ribosomal RNA processing protein 1 homolog A OS=Homo sapiens OX=9606 GN=RRP1 PE=1 SV=1	27.015	18	8	12	8	461	52.8	9.33	14.5	RRP1	RNA metabolism OR transcription;other metabolic processes	nucleus;other cell component		365306349
High	Q8WXX5	DnaJ homolog subfamily C member 9 OS=Homo sapiens OX=9606 GN=DNAJC9 PE=1 SV=1	26.971	37	9	9	9	260	29.9	5.73	18.33	DNAJC9	cell organization and biogenesis;other biological processes	non-structural extracellular;plasma membrane;other membranes;cytosol;nucleus;other cell component	other molecular function	5.73753e+08
High	P62899	Large ribosomal subunit protein eL31 OS=Homo sapiens OX=9606 GN=RPL31 PE=1 SV=1	26.869	45	8	24	8	125	14.5	10.54	28.99	RPL31	protein metabolism;other metabolic processes	cytosol;translational apparatus;other cell component	other molecular function	1.1397e+10
High	Q9HCM4	Band 4.1-like protein 5 OS=Homo sapiens OX=9606 GN=EPB41L5 PE=1 SV=3	26.799	15	9	10	9	733	81.8	6.58	7.11	EPB41L5	cell adhesion;cell organization and biogenesis;developmental processes;other biological processes	plasma membrane;other membranes;cytosol;cytoskeleton;nucleus;other cell component	cytoskeletal activity;other molecular function	1.38157e+08
High	Q71F23	Centromere protein U OS=Homo sapiens OX=9606 GN=CENPU PE=1 SV=1	26.42	17	8	9	8	418	47.5	9.13	11.52	CENPU	cell cycle OR cell proliferation;developmental processes	cytosol;cytoskeleton;nucleus;other cell component		1.53917e+08
High	P32969	Large ribosomal subunit protein uL6 OS=Homo sapiens OX=9606 GN=RPL9P9 PE=1 SV=1	26.18	30	6	7	6	192	21.9	9.95	14.81	RPL9; RPL9P7; RPL9P8; RPL9P9	protein metabolism;other metabolic processes	cytosol;translational apparatus;other cell component	nucleic acid binding activity;other molecular function	281988475
High	P84098	Large ribosomal subunit protein eL19 OS=Homo sapiens OX=9606 GN=RPL19 PE=1 SV=1	26.024	22	5	8	5	196	23.5	11.47	17.95	RPL19	protein metabolism;other metabolic processes	cytosol;translational apparatus;nucleus;other cell component	other molecular function	1887291672
High	Q9Y2R4	Probable ATP-dependent RNA helicase DDX52 OS=Homo sapiens OX=9606 GN=DDX52 PE=1 SV=4	25.963	15	9	10	8	599	67.4	9.67	8.22	DDX52	cell organization and biogenesis;RNA metabolism OR transcription;other metabolic processes	nucleus	other molecular function	1.37723e+08
High	P54274	Telomeric repeat-binding factor 1 OS=Homo sapiens OX=9606 GN=TERF1 PE=1 SV=3	25.945	26	9	10	9	439	50.2	6.37	10.22	TERF1	cell cycle OR cell proliferation;cell organization and biogenesis;DNA metabolism;other metabolic processes;other biological processes	cytoskeleton;nucleus;other cell component	cytoskeletal activity;nucleic acid binding activity;other molecular function	1.31101e+08
High	P16402	Histone H1.3 OS=Homo sapiens OX=9606 GN=H1-3 PE=1 SV=2	25.879	15	5	9	4	221	22.3	11.02	16.02	H1-3	cell organization and biogenesis;other biological processes	nucleus;other cell component	nucleic acid binding activity;other molecular function	944802974
High	Q9BRR8	G patch domain-containing protein 1 OS=Homo sapiens OX=9606 GN=GPATCH1 PE=1 SV=1	25.69	11	9	10	9	931	103.3	7.05	12.79	GPATCH1	RNA metabolism OR transcription;other metabolic processes	nucleus	nucleic acid binding activity	9.76788e+07
High	P62277	Small ribosomal subunit protein uS15 OS=Homo sapiens OX=9606 GN=RPS13 PE=1 SV=2	25.596	35	7	9	7	151	17.2	10.54	12.01	RPS13	protein metabolism;other metabolic processes;other biological processes	cytosol;translational apparatus;nucleus;other cell component	nucleic acid binding activity;other molecular function	460979207
High	O60264	SWI/SNF-related matrix-associated actin-dependent regulator of chromatin subfamily A member 5 OS=Homo sapiens OX=9606 GN=SMARCA5 PE=1 SV=1	25.559	9	11	13	5	1052	121.8	8.09	14.24	SMARCA5	cell organization and biogenesis;DNA metabolism;RNA metabolism OR transcription;other metabolic processes;stress response;other biological processes	nucleus;other cell component	nucleic acid binding activity;other molecular function	119187181
High	Q66PJ3	ADP-ribosylation factor-like protein 6-interacting protein 4 OS=Homo sapiens OX=9606 GN=ARL6IP4 PE=1 SV=3	25.554	26	7	10	7	237	26.4	10.86	15.33	ARL6IP4	RNA metabolism OR transcription;other metabolic processes	nucleus		288169303
High	Q99575	Ribonucleases P/MRP protein subunit POP1 OS=Homo sapiens OX=9606 GN=POP1 PE=1 SV=2	25.26	9	7	9	7	1024	114.6	9.22	17.6	POP1	RNA metabolism OR transcription;other metabolic processes	nucleus;other cell component	nucleic acid binding activity;other molecular function	113021668
High	Q5QJE6	Deoxynucleotidyltransferase terminal-interacting protein 2 OS=Homo sapiens OX=9606 GN=DNTTIP2 PE=1 SV=2	25.229	13	7	9	7	756	84.4	6.16	10.76	DNTTIP2	RNA metabolism OR transcription;other metabolic processes;other biological processes	nucleus;other cell component		6.94776e+07
High	O75909	Cyclin-K OS=Homo sapiens OX=9606 GN=CCNK PE=1 SV=2	25.032	13	5	5	5	580	64.2	8.41	13.83	CCNK	RNA metabolism OR transcription;other metabolic processes;stress response;other biological processes	nucleus;other cell component	enzyme regulator activity;kinase activity;other molecular function	252546754
High	P61513	Large ribosomal subunit protein eL43 OS=Homo sapiens OX=9606 GN=RPL37A PE=1 SV=2	25.026	51	5	12	5	92	10.3	10.43	11.74	RPL37A	protein metabolism;other metabolic processes	cytosol;translational apparatus;other cell component	other molecular function	959851492
High	O43663	Protein regulator of cytokinesis 1 OS=Homo sapiens OX=9606 GN=PRC1 PE=1 SV=2	24.977	17	10	13	9	620	71.6	6.68	21.57	PRC1	cell cycle OR cell proliferation;cell organization and biogenesis;other biological processes	plasma membrane;other membranes;cytosol;cytoskeleton;nucleus;other cell component	cytoskeletal activity;other molecular function	237707737
High	P62847	Small ribosomal subunit protein eS24 OS=Homo sapiens OX=9606 GN=RPS24 PE=1 SV=1	24.806	29	4	7	4	133	15.4	10.78	14.81	RPS24	protein metabolism;RNA metabolism OR transcription;other metabolic processes;other biological processes	cytosol;ER/Golgi;translational apparatus;nucleus;other cell component	other molecular function	270666141
High	Q7L3S4	Zinc finger protein 771 OS=Homo sapiens OX=9606 GN=ZNF771 PE=1 SV=1	24.71	27	7	7	7	317	35.7	8.79	15.12	ZNF771	other biological processes	nucleus	nucleic acid binding activity;other molecular function	227177533
High	P62081	Small ribosomal subunit protein eS7 OS=Homo sapiens OX=9606 GN=RPS7 PE=1 SV=1	24.669	50	7	11	7	194	22.1	10.1	12.83	RPS7	protein metabolism;RNA metabolism OR transcription;other metabolic processes;developmental processes;other biological processes	cytosol;cytoskeleton;ER/Golgi;translational apparatus;nucleus;other cell component	enzyme regulator activity;nucleic acid binding activity;other molecular function	1.70549e+09
High	Q9H501	ESF1 homolog OS=Homo sapiens OX=9606 GN=ESF1 PE=1 SV=1	24.642	9	7	8	7	851	98.7	5.11	7.75	ESF1	RNA metabolism OR transcription;other metabolic processes	nucleus		7.65601e+07
High	P11021	Endoplasmic reticulum chaperone BiP OS=Homo sapiens OX=9606 GN=HSPA5 PE=1 SV=2	24.624	18	10	12	8	654	72.3	5.16	9.21	HSPA5	cell organization and biogenesis;protein metabolism;other metabolic processes;stress response;transport;developmental processes;signal transduction;other biological processes	plasma membrane;other membranes;cytosol;mitochondrion;ER/Golgi;nucleus;other cell component	enzyme regulator activity;translation activity;other molecular function	8.09062e+07
High	Q9P275	Ubiquitin carboxyl-terminal hydrolase 36 OS=Homo sapiens OX=9606 GN=USP36 PE=1 SV=4	24.601	9	8	8	8	1123	122.8	9.7	3.91	USP36	cell organization and biogenesis;protein metabolism;other metabolic processes;other biological processes	cytosol;nucleus;other cell component	other molecular function	1.13383e+08
High	Q68D10	Protein SPT2 homolog OS=Homo sapiens OX=9606 GN=SPTY2D1 PE=1 SV=3	24.552	15	8	8	8	685	75.6	9.79	9.2	SPTY2D1	cell organization and biogenesis;RNA metabolism OR transcription;other metabolic processes;other biological processes	nucleus	nucleic acid binding activity;other molecular function	162819277
High	Q8WWY3	U4/U6 small nuclear ribonucleoprotein Prp31 OS=Homo sapiens OX=9606 GN=PRPF31 PE=1 SV=2	24.278	12	5	8	5	499	55.4	5.78	14.21	PRPF31	cell organization and biogenesis;RNA metabolism OR transcription;other metabolic processes;other biological processes	nucleus	nucleic acid binding activity;other molecular function	1.29118e+08
High	P46776	Large ribosomal subunit protein uL15 OS=Homo sapiens OX=9606 GN=RPL27A PE=1 SV=2	24.272	28	5	12	5	148	16.6	11	31.41	RPL27A	protein metabolism;other metabolic processes	cytosol;ER/Golgi;translational apparatus;nucleus;other cell component	other molecular function	5991563444
High	Q13263	Transcription intermediary factor 1-beta OS=Homo sapiens OX=9606 GN=TRIM28 PE=1 SV=5	24.236	11	9	10	9	835	88.5	5.77	10.73	TRIM28	cell organization and biogenesis;protein metabolism;DNA metabolism;other metabolic processes;stress response;developmental processes;other biological processes	nucleus;other cell component	nucleic acid binding activity;kinase activity;other molecular function	1.27228e+08
High	Q9H0G5	Nuclear speckle splicing regulatory protein 1 OS=Homo sapiens OX=9606 GN=NSRP1 PE=1 SV=1	24.137	13	8	9	8	558	66.4	8.84	14.07	NSRP1	RNA metabolism OR transcription;other metabolic processes;developmental processes;other biological processes	nucleus;other cell component	nucleic acid binding activity	177951283
High	O94906	Pre-mRNA-processing factor 6 OS=Homo sapiens OX=9606 GN=PRPF6 PE=1 SV=1	24.011	11	10	12	10	941	106.9	8.25	11.8	PRPF6	cell organization and biogenesis;RNA metabolism OR transcription;other metabolic processes;other biological processes	nucleus	nucleic acid binding activity;other molecular function	148139650
High	P83731	Large ribosomal subunit protein eL24 OS=Homo sapiens OX=9606 GN=RPL24 PE=1 SV=1	23.897	27	5	13	5	157	17.8	11.25	22.78	RPL24	cell cycle OR cell proliferation;cell organization and biogenesis;protein metabolism;other metabolic processes;developmental processes	cytosol;ER/Golgi;translational apparatus;other cell component	nucleic acid binding activity;other molecular function	1407853732
High	Q13435	Splicing factor 3B subunit 2 OS=Homo sapiens OX=9606 GN=SF3B2 PE=1 SV=2	23.765	14	8	8	8	895	100.2	5.67	9.87	SF3B2	cell organization and biogenesis;RNA metabolism OR transcription;other metabolic processes	nucleus		115114525
High	Q9UMY1	Nucleolar protein 7 OS=Homo sapiens OX=9606 GN=NOL7 PE=1 SV=2	23.734	28	7	7	7	257	29.4	9.67	14.1	NOL7	RNA metabolism OR transcription;other metabolic processes;other biological processes	mitochondrion;nucleus;other cell component		665688362
High	Q8NAV1	Pre-mRNA-splicing factor 38A OS=Homo sapiens OX=9606 GN=PRPF38A PE=1 SV=1	23.672	21	7	7	7	312	37.5	9.96	13.81	PRPF38A	RNA metabolism OR transcription;other metabolic processes	nucleus		192458744
High	Q9UPT8	Zinc finger CCCH domain-containing protein 4 OS=Homo sapiens OX=9606 GN=ZC3H4 PE=1 SV=3	23.662	5	4	6	4	1303	140.2	6.27	10.47	ZC3H4	RNA metabolism OR transcription;other metabolic processes;other biological processes	cytosol;nucleus;other cell component	nucleic acid binding activity;other molecular function	123985095
High	Q96EY4	Translation machinery-associated protein 16 OS=Homo sapiens OX=9606 GN=TMA16 PE=1 SV=2	23.564	27	8	11	8	203	23.8	9.26	12.31	TMA16	other biological processes	nucleus	other molecular function	573072408
High	Q9NV31	U3 small nucleolar ribonucleoprotein protein IMP3 OS=Homo sapiens OX=9606 GN=IMP3 PE=1 SV=1	23.528	39	6	6	6	184	21.8	9.5	11.18	IMP3	RNA metabolism OR transcription;other metabolic processes;other biological processes	nucleus;other cell component	nucleic acid binding activity	1.08282e+08
High	P35251	Replication factor C subunit 1 OS=Homo sapiens OX=9606 GN=RFC1 PE=1 SV=4	23.412	7	7	7	7	1148	128.2	9.36	4.9	RFC1	cell organization and biogenesis;DNA metabolism;other metabolic processes;stress response;other biological processes	nucleus;other cell component	enzyme regulator activity;nucleic acid binding activity;other molecular function	3.4185e+07
High	Q96G21	U3 small nucleolar ribonucleoprotein protein IMP4 OS=Homo sapiens OX=9606 GN=IMP4 PE=1 SV=1	23.269	19	5	7	5	291	33.7	9.47	10.35	IMP4	RNA metabolism OR transcription;other metabolic processes;other biological processes	nucleus;other cell component	nucleic acid binding activity	1.30369e+08
High	Q13523	Serine/threonine-protein kinase PRP4 homolog OS=Homo sapiens OX=9606 GN=PRPF4B PE=1 SV=3	23.164	9	8	12	8	1007	116.9	10.26	19.71	PRP4K	cell organization and biogenesis;protein metabolism;RNA metabolism OR transcription;other metabolic processes;stress response;other biological processes	nucleus;other cell component	kinase activity;other molecular function	1.05352e+08
High	Q9H9Y6	DNA-directed RNA polymerase I subunit RPA2 OS=Homo sapiens OX=9606 GN=POLR1B PE=1 SV=2	23.025	8	8	8	8	1135	128.1	7.83	6.66	POLR1B	cell organization and biogenesis;RNA metabolism OR transcription;other metabolic processes;developmental processes	cytosol;nucleus;other cell component	nucleic acid binding activity;other molecular function	399354907
High	Q96KM6	Zinc finger protein 512B OS=Homo sapiens OX=9606 GN=ZNF512B PE=1 SV=1	22.957	8	5	6	5	892	97.2	9.83	8.25	ZNF512B	other biological processes	nucleus	nucleic acid binding activity;other molecular function	212948601
High	P62841	Small ribosomal subunit protein uS19 OS=Homo sapiens OX=9606 GN=RPS15 PE=1 SV=2	22.624	31	4	9	4	145	17	10.39	13.66	RPS15	cell organization and biogenesis;protein metabolism;RNA metabolism OR transcription;other metabolic processes;transport;other biological processes	cytosol;translational apparatus;nucleus;other cell component	enzyme regulator activity;nucleic acid binding activity;other molecular function	5.29009e+08
High	Q92522	Histone H1.10 OS=Homo sapiens OX=9606 GN=H1-10 PE=1 SV=1	22.389	23	5	6	5	213	22.5	10.76	20.17	H1-10	cell organization and biogenesis;other biological processes	nucleus;other cell component	nucleic acid binding activity;other molecular function	1039791770
High	Q9NZM5	Ribosome biogenesis protein NOP53 OS=Homo sapiens OX=9606 GN=NOP53 PE=1 SV=2	22.315	18	7	8	7	478	54.4	10.32	9.18	NOP53	cell cycle OR cell proliferation;cell organization and biogenesis;DNA metabolism;RNA metabolism OR transcription;other metabolic processes;stress response;signal transduction;other biological processes	cytosol;nucleus;other cell component	nucleic acid binding activity;other molecular function	2.51746e+08
High	P13645	Keratin, type I cytoskeletal 10 OS=Homo sapiens OX=9606 GN=KRT10 PE=1 SV=6	22.308	12	7	8	6	584	58.8	5.21	16.18	KRT10	cell organization and biogenesis;protein metabolism;other metabolic processes;other biological processes	plasma membrane;cytosol;cytoskeleton;other cell component	bone, tooth or skin structural activity;other molecular function	159837259
High	Q9P0L2	Serine/threonine-protein kinase MARK1 OS=Homo sapiens OX=9606 GN=MARK1 PE=1 SV=2	22.06	7	5	7	1	795	88.9	9.36	14.68	MARK1	cell organization and biogenesis;protein metabolism;other metabolic processes;stress response;developmental processes;signal transduction;other biological processes	plasma membrane;other membranes;cytoskeleton;other cell component	cytoskeletal activity;kinase activity;other molecular function	14581313
High	Q96JP5	E3 ubiquitin-protein ligase ZFP91 OS=Homo sapiens OX=9606 GN=ZFP91 PE=1 SV=1	22.05	14	7	10	7	570	63.4	7.36	18.82	ZFP91	protein metabolism;other metabolic processes;signal transduction;other biological processes	nucleus	other molecular function	8.45957e+08
High	P62979	Ubiquitin-ribosomal protein eS31 fusion protein OS=Homo sapiens OX=9606 GN=RPS27A PE=1 SV=2	22.017	26	5	16	5	156	18	9.64	27.55	RPS27A	protein metabolism;other metabolic processes	plasma membrane;other membranes;cytosol;mitochondrion;ER/Golgi;translational apparatus;nucleus;other cytoplasmic organelle;other cell component	other molecular function	1796952814
High	P42285	Exosome RNA helicase MTR4 OS=Homo sapiens OX=9606 GN=MTREX PE=1 SV=3	21.887	9	8	8	8	1042	117.7	6.52	4	MTREX	cell organization and biogenesis;RNA metabolism OR transcription;other metabolic processes;stress response	nucleus	other molecular function	2.78631e+07
High	P62269	Small ribosomal subunit protein uS13 OS=Homo sapiens OX=9606 GN=RPS18 PE=1 SV=3	21.746	48	8	9	8	152	17.7	10.99	18.08	RPS18	protein metabolism;other metabolic processes	cytosol;translational apparatus;nucleus;other cell component	nucleic acid binding activity;other molecular function	485422840
High	Q15366	Poly(rC)-binding protein 2 OS=Homo sapiens OX=9606 GN=PCBP2 PE=1 SV=1	21.735	25	7	8	4	365	38.6	6.79	11.43	PCBP2	cell organization and biogenesis;protein metabolism;RNA metabolism OR transcription;other metabolic processes;stress response;other biological processes	cytosol;nucleus;other cell component	nucleic acid binding activity;other molecular function	226263520
High	Q09028	Histone-binding protein RBBP4 OS=Homo sapiens OX=9606 GN=RBBP4 PE=1 SV=3	21.569	18	6	6	3	425	47.6	4.89	9.66	RBBP4	cell organization and biogenesis;DNA metabolism;other metabolic processes;developmental processes;other biological processes	cytosol;nucleus;other cell component	nucleic acid binding activity;other molecular function	299480224
High	Q9UNF1	Melanoma-associated antigen D2 OS=Homo sapiens OX=9606 GN=MAGED2 PE=1 SV=2	21.499	11	6	6	6	606	64.9	9.32	9.95	MAGED2	transport;other biological processes	non-structural extracellular;cytosol;nucleus;other cell component		8.58436e+07
High	Q96C57	Protein CUSTOS OS=Homo sapiens OX=9606 GN=CUSTOS PE=1 SV=2	21.48	35	6	6	6	262	28.2	9.42	8.78	CUSTOS	signal transduction;other biological processes	nucleus		1.40187e+08
High	P36578	Large ribosomal subunit protein uL4 OS=Homo sapiens OX=9606 GN=RPL4 PE=1 SV=5	21.261	17	6	7	6	427	47.7	11.06	11.45	RPL4	protein metabolism;other metabolic processes	cytosol;ER/Golgi;translational apparatus;nucleus;other cell component	other molecular function	1.73064e+08
High	Q9BQ39	ATP-dependent RNA helicase DDX50 OS=Homo sapiens OX=9606 GN=DDX50 PE=1 SV=1	21.104	11	7	7	7	737	82.5	9.17	6.51	DDX50	cell organization and biogenesis	plasma membrane;other membranes;nucleus	nucleic acid binding activity;other molecular function	7.69525e+07
High	Q9NQZ2	Something about silencing protein 10 OS=Homo sapiens OX=9606 GN=UTP3 PE=1 SV=1	21.089	16	7	7	7	479	54.5	5.62	12.24	UTP3	cell organization and biogenesis;RNA metabolism OR transcription;other metabolic processes;developmental processes;other biological processes	nucleus;other cell component		2.58855e+08
High	Q6DD87	Zinc finger protein 787 OS=Homo sapiens OX=9606 GN=ZNF787 PE=1 SV=4	21.062	14	4	6	4	382	40.4	7.96	10.73	ZNF787	other biological processes	nucleus	nucleic acid binding activity;other molecular function	4.96895e+07
High	Q9P2N5	RNA-binding protein 27 OS=Homo sapiens OX=9606 GN=RBM27 PE=1 SV=2	20.99	8	7	8	7	1060	118.6	9.19	10.92	RBM27		nucleus;other cell component	other molecular function	1.49095e+08
High	Q14978	Nucleolar and coiled-body phosphoprotein 1 OS=Homo sapiens OX=9606 GN=NOLC1 PE=1 SV=2	20.955	11	7	10	7	699	73.6	9.47	12.6	NOLC1	cell cycle OR cell proliferation;cell organization and biogenesis;RNA metabolism OR transcription;other metabolic processes;developmental processes;other biological processes	nucleus;other cell component	other molecular function	231036177
High	Q9H6F5	Coiled-coil domain-containing protein 86 OS=Homo sapiens OX=9606 GN=CCDC86 PE=1 SV=1	20.848	15	4	7	4	360	40.2	10.33	14.88	CCDC86		nucleus;other cell component		206161687
High	Q9GZR2	RNA exonuclease 4 OS=Homo sapiens OX=9606 GN=REXO4 PE=1 SV=2	20.832	19	7	9	7	422	46.6	9.77	16.7	REXO4	DNA metabolism;RNA metabolism OR transcription;other metabolic processes;stress response;other biological processes	nucleus	nucleic acid binding activity;other molecular function	1.01541e+08
High	Q5SW79	Centrosomal protein of 170 kDa OS=Homo sapiens OX=9606 GN=CEP170 PE=1 SV=1	20.699	5	6	7	6	1584	175.2	7.11	17.43	CEP170		cytosol;cytoskeleton;other cell component		5.6172e+07
High	Q16778	Histone H2B type 2-E OS=Homo sapiens OX=9606 GN=H2BC21 PE=1 SV=3	20.618	36	5	8	2	126	13.9	10.32	13.54	H2BC21	cell organization and biogenesis;stress response	non-structural extracellular;cytosol;nucleus;other cell component	nucleic acid binding activity;other molecular function	589871281
High	Q969Q0	Ribosomal protein eL42-like OS=Homo sapiens OX=9606 GN=RPL36AL PE=1 SV=3	20.533	34	6	16	2	106	12.5	10.65	32.78	RPL36AL	protein metabolism;other metabolic processes	plasma membrane;other membranes;cytosol;ER/Golgi;translational apparatus;nucleus	other molecular function	796822128
High	P52292	Importin subunit alpha-1 OS=Homo sapiens OX=9606 GN=KPNA2 PE=1 SV=1	20.499	17	7	7	7	529	57.8	5.4	8.98	KPNA2	DNA metabolism;other metabolic processes;transport;other biological processes	other membranes;cytosol;ER/Golgi;nucleus;other cell component	other molecular function	9.31032e+07
High	Q9BQ67	Glutamate-rich WD repeat-containing protein 1 OS=Homo sapiens OX=9606 GN=GRWD1 PE=1 SV=1	20.327	13	5	8	5	446	49.4	4.92	12.59	GRWD1	cell organization and biogenesis;DNA metabolism;other metabolic processes;other biological processes	cytosol;nucleus;other cell component	nucleic acid binding activity;other molecular function	2.28098e+08
High	Q9H6R0	ATP-dependent RNA helicase DHX33 OS=Homo sapiens OX=9606 GN=DHX33 PE=1 SV=2	20.05	7	7	9	7	707	78.8	8.91	10.11	DHX33	cell organization and biogenesis;protein metabolism;other metabolic processes;other biological processes	cytosol;nucleus;other cell component	translation activity;nucleic acid binding activity;other molecular function	6.30224e+07
High	P61353	Large ribosomal subunit protein eL27 OS=Homo sapiens OX=9606 GN=RPL27 PE=1 SV=2	19.948	43	5	6	5	136	15.8	10.56	14.88	RPL27	protein metabolism;RNA metabolism OR transcription;other metabolic processes;other biological processes	other membranes;cytosol;ER/Golgi;translational apparatus;nucleus;other cell component	other molecular function	301911742
High	Q9BX40	Protein LSM14 homolog B OS=Homo sapiens OX=9606 GN=LSM14B PE=1 SV=1	19.545	19	6	7	6	385	42	9.69	8.81	LSM14B	cell cycle OR cell proliferation;cell organization and biogenesis;RNA metabolism OR transcription;other metabolic processes;developmental processes;other biological processes	other cell component	nucleic acid binding activity	95137968
High	Q5VTL8	Pre-mRNA-splicing factor 38B OS=Homo sapiens OX=9606 GN=PRPF38B PE=1 SV=1	19.456	11	6	8	6	546	64.4	10.54	12.07	PRPF38B	RNA metabolism OR transcription;other metabolic processes	nucleus		7.45671e+07
High	P52272	Heterogeneous nuclear ribonucleoprotein M OS=Homo sapiens OX=9606 GN=HNRNPM PE=1 SV=3	19.401	12	8	10	8	730	77.5	8.7	7.9	HNRNPM	RNA metabolism OR transcription;other metabolic processes	nucleus;other cell component	nucleic acid binding activity;other molecular function	2.12715e+08
High	P42766	Large ribosomal subunit protein uL29 OS=Homo sapiens OX=9606 GN=RPL35 PE=1 SV=2	19.269	27	5	8	5	123	14.5	11.05	16.51	RPL35	protein metabolism;RNA metabolism OR transcription;other metabolic processes	cytosol;translational apparatus;nucleus;other cell component	nucleic acid binding activity;other molecular function	4681931571
High	O95602	DNA-directed RNA polymerase I subunit RPA1 OS=Homo sapiens OX=9606 GN=POLR1A PE=1 SV=2	19.193	7	9	11	9	1720	194.7	7.03	9.72	POLR1A	RNA metabolism OR transcription;other metabolic processes;other biological processes	nucleus;other cell component	nucleic acid binding activity;other molecular function	8.49514e+07
High	Q9H089	Large subunit GTPase 1 homolog OS=Homo sapiens OX=9606 GN=LSG1 PE=1 SV=2	19.174	13	7	8	7	658	75.2	6.38	8.65	LSG1	transport	cytosol;ER/Golgi;nucleus	other molecular function	1.01666e+08
High	P62314	Small nuclear ribonucleoprotein Sm D1 OS=Homo sapiens OX=9606 GN=SNRPD1 PE=1 SV=1	19.03	20	2	4	2	119	13.3	11.56	12.39	SNRPD1	cell organization and biogenesis;RNA metabolism OR transcription;other metabolic processes	cytosol;nucleus;other cell component	other molecular function	79496811
High	Q9H582	Zinc finger protein 644 OS=Homo sapiens OX=9606 GN=ZNF644 PE=1 SV=2	18.871	5	5	5	5	1327	149.5	8.16	4	ZNF644	other biological processes	nucleus	nucleic acid binding activity;other molecular function	2.77571e+07
High	P15880	Small ribosomal subunit protein uS5 OS=Homo sapiens OX=9606 GN=RPS2 PE=1 SV=2	18.777	30	9	10	9	293	31.3	10.24	9.05	RPS2	protein metabolism;other metabolic processes;other biological processes	cytosol;translational apparatus;nucleus;other cell component	nucleic acid binding activity;other molecular function	3.05854e+08
High	P62913	Large ribosomal subunit protein uL5 OS=Homo sapiens OX=9606 GN=RPL11 PE=1 SV=2	18.713	33	6	11	6	178	20.2	9.6	12.91	RPL11	cell organization and biogenesis;protein metabolism;RNA metabolism OR transcription;other metabolic processes;other biological processes	cytosol;translational apparatus;nucleus;other cell component	enzyme regulator activity;nucleic acid binding activity;other molecular function	2.03823e+09
High	P83881	Large ribosomal subunit protein eL42 OS=Homo sapiens OX=9606 GN=RPL36A PE=1 SV=2	18.655	34	6	15	2	106	12.4	10.58	28.18	RPL36A	protein metabolism;other metabolic processes	plasma membrane;other membranes;cytosol;ER/Golgi;translational apparatus	other molecular function	5220902174
High	Q8N5F7	NF-kappa-B-activating protein OS=Homo sapiens OX=9606 GN=NKAP PE=1 SV=1	18.571	17	5	6	5	415	47.1	10.11	7.32	NKAP	cell cycle OR cell proliferation;signal transduction;other biological processes	cytosol;nucleus	nucleic acid binding activity;other molecular function	125929762
High	Q5QNW6	Histone H2B type 2-F OS=Homo sapiens OX=9606 GN=H2BC18 PE=1 SV=3	18.554	36	4	7	1	126	13.9	10.32	12.15	H2BC18		cytosol;nucleus;other cell component	nucleic acid binding activity;other molecular function	58433480
High	P49848	Transcription initiation factor TFIID subunit 6 OS=Homo sapiens OX=9606 GN=TAF6 PE=1 SV=1	18.509	10	6	7	6	677	72.6	8.6	5.06	TAF6	cell organization and biogenesis;RNA metabolism OR transcription;other metabolic processes;other biological processes	cytosol;nucleus;other cell component	signal transduction activity or receptor binding;nucleic acid binding activity;other molecular function	5.86845e+07
High	Q8WXA9	Splicing regulatory glutamine/lysine-rich protein 1 OS=Homo sapiens OX=9606 GN=SREK1 PE=1 SV=1	18.42	15	5	6	5	508	59.3	10.39	2.8	SREK1	RNA metabolism OR transcription;other metabolic processes	nucleus		94568489
High	Q9Y2P8	RNA 3'-terminal phosphate cyclase-like protein OS=Homo sapiens OX=9606 GN=RCL1 PE=1 SV=3	18.4	17	7	10	7	373	40.8	9.26	12.79	RCL1	RNA metabolism OR transcription;other metabolic processes;other biological processes	nucleus;other cell component	other molecular function	2.32947e+08
High	Q6UXN9	WD repeat-containing protein 82 OS=Homo sapiens OX=9606 GN=WDR82 PE=1 SV=1	18.225	15	6	7	6	313	35.1	7.69	11.22	WDR82	RNA metabolism OR transcription;other metabolic processes;other biological processes	nucleus;other cell component	other molecular function	9.55102e+07
High	Q8IWX8	Calcium homeostasis endoplasmic reticulum protein OS=Homo sapiens OX=9606 GN=CHERP PE=1 SV=3	17.692	7	7	7	7	916	103.6	9.04	9.59	CHERP	RNA metabolism OR transcription;other metabolic processes;transport;developmental processes;other biological processes	other membranes;cytosol;ER/Golgi;nucleus;other cell component	other molecular function	130473580
High	P62241	Small ribosomal subunit protein eS8 OS=Homo sapiens OX=9606 GN=RPS8 PE=1 SV=2	17.608	27	5	6	5	208	24.2	10.32	9.22	RPS8	protein metabolism;RNA metabolism OR transcription;other metabolic processes;other biological processes	cytosol;ER/Golgi;translational apparatus;nucleus;other cell component	other molecular function	8.69372e+07
High	Q9NWT1	p21-activated protein kinase-interacting protein 1 OS=Homo sapiens OX=9606 GN=PAK1IP1 PE=1 SV=2	17.241	18	7	9	7	392	43.9	8.91	12.77	PAK1IP1	cell cycle OR cell proliferation;RNA metabolism OR transcription;other metabolic processes;other biological processes	nucleus	enzyme regulator activity	117210190
High	Q56NI9	N-acetyltransferase ESCO2 OS=Homo sapiens OX=9606 GN=ESCO2 PE=1 SV=1	16.834	16	7	8	7	601	68.3	9.39	8.82	ESCO2	cell cycle OR cell proliferation;cell organization and biogenesis;protein metabolism;DNA metabolism;other metabolic processes;stress response;other biological processes	ER/Golgi;nucleus;other cell component	other molecular function	6.33022e+07
High	P06748	Nucleophosmin OS=Homo sapiens OX=9606 GN=NPM1 PE=1 SV=2	16.763	28	6	8	6	294	32.6	4.78	10.22	NPM1	cell cycle OR cell proliferation;cell organization and biogenesis;DNA metabolism;other metabolic processes;stress response;transport;signal transduction;other biological processes	cytosol;cytoskeleton;nucleus;other cell component	enzyme regulator activity;translation activity;nucleic acid binding activity;other molecular function	178467188
High	Q93009	Ubiquitin carboxyl-terminal hydrolase 7 OS=Homo sapiens OX=9606 GN=USP7 PE=1 SV=2	16.618	7	6	6	6	1102	128.2	5.55	2.56	USP7	cell organization and biogenesis;protein metabolism;DNA metabolism;other metabolic processes;stress response;other biological processes	cytosol;nucleus;other cell component	other molecular function	1.56911e+08
High	P35527	Keratin, type I cytoskeletal 9 OS=Homo sapiens OX=9606 GN=KRT9 PE=1 SV=3	16.573	11	6	6	6	623	62	5.24	6.26	KRT9	cell organization and biogenesis;other biological processes	cytosol;cytoskeleton	cytoskeletal activity	1.5378e+08
High	Q9Y230	RuvB-like 2 OS=Homo sapiens OX=9606 GN=RUVBL2 PE=1 SV=3	16.536	17	6	6	6	463	51.1	5.64	5.85	RUVBL2	cell organization and biogenesis;protein metabolism;DNA metabolism;other metabolic processes;stress response;other biological processes	other membranes;cytosol;cytoskeleton;nucleus;other cell component	nucleic acid binding activity;other molecular function	4.3282e+07
High	Q86XZ4	Spermatogenesis-associated serine-rich protein 2 OS=Homo sapiens OX=9606 GN=SPATS2 PE=1 SV=1	16.428	13	6	7	6	545	59.5	8.9	8.77	SPATS2		cytosol;other cell component		9.35395e+07
High	Q13601	KRR1 small subunit processome component homolog OS=Homo sapiens OX=9606 GN=KRR1 PE=1 SV=4	16.384	13	5	9	5	381	43.6	9.77	7.62	KRR1	RNA metabolism OR transcription;other metabolic processes;other biological processes	nucleus;other cell component		7.36236e+07
High	Q13610	Periodic tryptophan protein 1 homolog OS=Homo sapiens OX=9606 GN=PWP1 PE=1 SV=1	16.362	13	4	5	4	501	55.8	4.77	7.3	PWP1	RNA metabolism OR transcription;other metabolic processes;other biological processes	ER/Golgi;nucleus;other cell component	other molecular function	73998090
High	Q9P031	Thyroid transcription factor 1-associated protein 26 OS=Homo sapiens OX=9606 GN=CCDC59 PE=1 SV=2	16.219	26	6	8	6	241	28.7	9.88	8.97	CCDC59		nucleus		269070808
High	Q8WVS4	Cytoplasmic dynein 2 intermediate chain 1 OS=Homo sapiens OX=9606 GN=DYNC2I1 PE=1 SV=3	16.156	6	5	5	5	1066	122.5	7.31	7.96	DYNC2I1	cell organization and biogenesis;transport;developmental processes	cytoskeleton;other cell component	other molecular function	2.6695e+07
High	P01857	Immunoglobulin heavy constant gamma 1 OS=Homo sapiens OX=9606 GN=IGHG1 PE=1 SV=2	16.066	16	5	7	4	399	43.9	6.96	6.97	IGHG1	stress response;signal transduction;other biological processes	non-structural extracellular;plasma membrane;other membranes;other cell component	signal transduction activity or receptor binding;other molecular function	162905019
High	Q9Y265	RuvB-like 1 OS=Homo sapiens OX=9606 GN=RUVBL1 PE=1 SV=1	15.962	17	6	7	6	456	50.2	6.42	6.83	RUVBL1	cell organization and biogenesis;DNA metabolism;other metabolic processes;stress response;other biological processes	other membranes;cytosol;cytoskeleton;nucleus;other cell component	other molecular function	63394772
High	Q9Y3A4	Ribosomal RNA-processing protein 7 homolog A OS=Homo sapiens OX=9606 GN=RRP7A PE=1 SV=2	15.744	18	4	5	4	280	32.3	9.58	9.01	RRP7A	cell organization and biogenesis;RNA metabolism OR transcription;other metabolic processes;developmental processes;other biological processes	cytoskeleton;nucleus;other cell component		8.33825e+07
High	P01106	Myc proto-oncogene protein OS=Homo sapiens OX=9606 GN=MYC PE=1 SV=2	15.675	14	5	6	5	454	50.5	5.43	9.41	MYC	cell cycle OR cell proliferation;cell organization and biogenesis;RNA metabolism OR transcription;other metabolic processes;stress response;developmental processes;signal transduction;other biological processes	nucleus;other cell component	nucleic acid binding activity;other molecular function	594296892
High	Q8N9T8	Protein KRI1 homolog OS=Homo sapiens OX=9606 GN=KRI1 PE=1 SV=3	15.66	10	6	6	6	703	82.5	5.14	8.72	KRI1	RNA metabolism OR transcription;other metabolic processes	nucleus;other cell component		1.37432e+08
High	P62888	Large ribosomal subunit protein eL30 OS=Homo sapiens OX=9606 GN=RPL30 PE=1 SV=2	15.611	51	4	4	4	115	12.8	9.63	6.36	RPL30	protein metabolism;other metabolic processes;stress response;other biological processes	cytosol;translational apparatus;nucleus;other cell component	other molecular function	69233318
High	Q9BUQ8	Probable ATP-dependent RNA helicase DDX23 OS=Homo sapiens OX=9606 GN=DDX23 PE=1 SV=3	15.525	8	6	7	6	820	95.5	9.55	10.53	DDX23	cell organization and biogenesis;RNA metabolism OR transcription;other metabolic processes	nucleus;other cell component	nucleic acid binding activity;other molecular function	4.40384e+07
High	Q5SSJ5	Heterochromatin protein 1-binding protein 3 OS=Homo sapiens OX=9606 GN=HP1BP3 PE=1 SV=1	15.48	11	6	7	6	553	61.2	9.67	3.54	HP1BP3	cell organization and biogenesis;stress response;other biological processes	nucleus;other cell component	nucleic acid binding activity;other molecular function	4.67784e+08
High	Q9ULW3	Activator of basal transcription 1 OS=Homo sapiens OX=9606 GN=ABT1 PE=1 SV=1	15.338	17	5	8	5	272	31.1	9.88	8.89	ABT1	cell organization and biogenesis;RNA metabolism OR transcription;other metabolic processes;developmental processes;other biological processes	nucleus;other cell component	nucleic acid binding activity;other molecular function	8.34108e+07
High	O14744	Protein arginine N-methyltransferase 5 OS=Homo sapiens OX=9606 GN=PRMT5 PE=1 SV=4	15.333	9	6	6	6	637	72.6	6.29	4.59	PRMT5	cell organization and biogenesis;protein metabolism;RNA metabolism OR transcription;other metabolic processes;developmental processes;other biological processes	cytosol;ER/Golgi;nucleus;other cell component	nucleic acid binding activity;other molecular function	132613044
High	P60709	Actin, cytoplasmic 1 OS=Homo sapiens OX=9606 GN=ACTB PE=1 SV=1	15.308	16	5	5	5	375	41.7	5.48	7.08	ACTB	cell organization and biogenesis;developmental processes;other biological processes	plasma membrane;other membranes;cytosol;cytoskeleton;nucleus;other cell component	cytoskeletal activity;other molecular function	130308805
High	Q9BQA1	Methylosome protein WDR77 OS=Homo sapiens OX=9606 GN=WDR77 PE=1 SV=1	15.306	22	5	5	5	342	36.7	5.17	2.1	WDR77	cell cycle OR cell proliferation;cell organization and biogenesis;protein metabolism;RNA metabolism OR transcription;other metabolic processes;developmental processes;other biological processes	cytosol;ER/Golgi;nucleus;other cell component	nucleic acid binding activity;other molecular function	5.69718e+07
High	Q9Y6A4	Cilia- and flagella-associated protein 20 OS=Homo sapiens OX=9606 GN=CFAP20 PE=1 SV=1	15.289	27	6	6	6	193	22.8	9.76	5.93	CFAP20	cell organization and biogenesis;protein metabolism;other metabolic processes;other biological processes	cytoskeleton;nucleus;other cell component		235494695
High	Q9HBE1	POZ-, AT hook-, and zinc finger-containing protein 1 OS=Homo sapiens OX=9606 GN=PATZ1 PE=1 SV=1	15.279	10	6	8	5	687	74	8.35	2.96	PATZ1	developmental processes;other biological processes	nucleus	nucleic acid binding activity;other molecular function	248577699
High	Q02040	A-kinase anchor protein 17A OS=Homo sapiens OX=9606 GN=AKAP17A PE=1 SV=2	15.162	8	5	5	5	695	80.7	9.73	4.09	AKAP17A	RNA metabolism OR transcription;other metabolic processes;signal transduction;other biological processes	cytosol;nucleus	other molecular function	38420306
High	Q9UKJ3	G patch domain-containing protein 8 OS=Homo sapiens OX=9606 GN=GPATCH8 PE=1 SV=2	15.099	4	5	6	5	1502	164.1	8.66	5.68	GPATCH8		nucleus	other molecular function	55689793
High	E9PAV3	Nascent polypeptide-associated complex subunit alpha, muscle-specific form OS=Homo sapiens OX=9606 GN=NACA PE=1 SV=1	15.084	2	3	5	3	2078	205.3	9.58	4.75	NACA	other biological processes	translational apparatus;nucleus;other cell component	nucleic acid binding activity;other molecular function	49842106
High	Q8ND56	Protein LSM14 homolog A OS=Homo sapiens OX=9606 GN=LSM14A PE=1 SV=3	14.929	4	2	4	2	463	50.5	9.52	8.6	LSM14A	cell cycle OR cell proliferation;cell organization and biogenesis;stress response;signal transduction;other biological processes	cytosol;cytoskeleton;other cell component	nucleic acid binding activity	154132674
High	O14828	Secretory carrier-associated membrane protein 3 OS=Homo sapiens OX=9606 GN=SCAMP3 PE=1 SV=3	14.87	8	2	3	2	347	38.3	7.64	8.72	SCAMP3	transport	other membranes;ER/Golgi;other cytoplasmic organelle;other cell component	other molecular function	52262446
High	P28370	Probable global transcription activator SNF2L1 OS=Homo sapiens OX=9606 GN=SMARCA1 PE=1 SV=2	14.828	5	7	9	1	1054	122.5	8.09	9.14	SMARCA1	cell organization and biogenesis;developmental processes;other biological processes	nucleus;other cell component	nucleic acid binding activity;other molecular function	2.74844e+06
High	Q14807	Kinesin-like protein KIF22 OS=Homo sapiens OX=9606 GN=KIF22 PE=1 SV=5	14.802	13	6	9	6	665	73.2	9.45	9.6	KIF22	cell cycle OR cell proliferation;cell organization and biogenesis;DNA metabolism;other metabolic processes;stress response;other biological processes	cytosol;cytoskeleton;nucleus;other cell component	cytoskeletal activity;nucleic acid binding activity;other molecular function	3.74822e+07
High	P08758	Annexin A5 OS=Homo sapiens OX=9606 GN=ANXA5 PE=1 SV=2	14.668	20	6	7	6	320	35.9	5.05	8.13	ANXA5	stress response;signal transduction;other biological processes	non-structural extracellular;plasma membrane;other membranes;cytosol;other cell component	enzyme regulator activity;other molecular function	3.767e+07
High	Q12789	General transcription factor 3C polypeptide 1 OS=Homo sapiens OX=9606 GN=GTF3C1 PE=1 SV=4	14.641	3	6	7	6	2109	238.7	7.3	3.82	GTF3C1	RNA metabolism OR transcription;other metabolic processes	nucleus;other cell component	nucleic acid binding activity;other molecular function	6.32623e+07
High	P62244	Small ribosomal subunit protein uS8 OS=Homo sapiens OX=9606 GN=RPS15A PE=1 SV=2	14.502	29	4	5	4	130	14.8	10.13	8.94	RPS15A	protein metabolism;other metabolic processes;other biological processes	cytosol;translational apparatus;nucleus;other cell component	other molecular function	3.80168e+08
High	Q86UT8	Centrosomal AT-AC splicing factor OS=Homo sapiens OX=9606 GN=CENATAC PE=1 SV=1	14.482	12	4	4	4	332	38	8.22	5.65	CENATAC	cell cycle OR cell proliferation;RNA metabolism OR transcription;other metabolic processes;other biological processes	cytoskeleton;other cell component		43758891
High	Q9Y3Y2	Chromatin target of PRMT1 protein OS=Homo sapiens OX=9606 GN=CHTOP PE=1 SV=2	14.327	10	2	3	2	248	26.4	12.23	5.59	CHTOP	cell organization and biogenesis;other metabolic processes;transport;other biological processes	nucleus	nucleic acid binding activity	220166070
High	Q8IYB3	Serine/arginine repetitive matrix protein 1 OS=Homo sapiens OX=9606 GN=SRRM1 PE=1 SV=2	14.257	5	4	5	4	904	102.3	11.84	8.6	SRRM1	RNA metabolism OR transcription;other metabolic processes;other biological processes	cytosol;nucleus	nucleic acid binding activity	1.10515e+08
High	P01859	Immunoglobulin heavy constant gamma 2 OS=Homo sapiens OX=9606 GN=IGHG2 PE=1 SV=3	14.089	12	4	4	3	395	43.8	6.52	6.82	IGHG2	stress response;signal transduction;other biological processes	non-structural extracellular;plasma membrane;other membranes;other cell component	signal transduction activity or receptor binding;other molecular function	5.99422e+07
High	Q06830	Peroxiredoxin-1 OS=Homo sapiens OX=9606 GN=PRDX1 PE=1 SV=1	14.014	25	4	4	4	199	22.1	8.13	9.09	PRDX1	cell cycle OR cell proliferation;other metabolic processes;stress response;developmental processes;signal transduction;other biological processes	cytosol;nucleus;other cell component	other molecular function	94219167
High	P61313	Large ribosomal subunit protein eL15 OS=Homo sapiens OX=9606 GN=RPL15 PE=1 SV=2	13.98	21	4	4	4	204	24.1	11.62	8.58	RPL15	protein metabolism;other metabolic processes;other biological processes	cytosol;cytoskeleton;translational apparatus;nucleus;other cell component	other molecular function	1.27525e+08
High	P42677	Small ribosomal subunit protein eS27 OS=Homo sapiens OX=9606 GN=RPS27 PE=1 SV=3	13.97	40	4	7	4	84	9.5	9.45	9.87	RPS27	cell organization and biogenesis;protein metabolism;RNA metabolism OR transcription;other metabolic processes;other biological processes	cytosol;translational apparatus;nucleus;other cell component	nucleic acid binding activity;other molecular function	348045992
High	Q15542	Transcription initiation factor TFIID subunit 5 OS=Homo sapiens OX=9606 GN=TAF5 PE=1 SV=3	13.643	6	4	4	4	800	86.8	5.64	5.09	TAF5	cell organization and biogenesis;RNA metabolism OR transcription;other metabolic processes;other biological processes	cytoskeleton;nucleus;other cell component	other molecular function	38998477
High	P56537	Eukaryotic translation initiation factor 6 OS=Homo sapiens OX=9606 GN=EIF6 PE=1 SV=1	13.557	17	3	3	3	245	26.6	4.68	8.47	EIF6	cell organization and biogenesis;protein metabolism;RNA metabolism OR transcription;other metabolic processes;transport;other biological processes	cytosol;cytoskeleton;nucleus;other cell component	translation activity;other molecular function	48924447
High	P40938	Replication factor C subunit 3 OS=Homo sapiens OX=9606 GN=RFC3 PE=1 SV=2	13.551	20	5	5	5	356	40.5	8.34	4.94	RFC3	DNA metabolism;other metabolic processes;stress response;other biological processes	nucleus;other cell component	nucleic acid binding activity;other molecular function	4.80441e+07
High	Q9ULX3	RNA-binding protein NOB1 OS=Homo sapiens OX=9606 GN=NOB1 PE=1 SV=1	13.51	10	5	6	5	412	46.6	7.18	11	NOB1	RNA metabolism OR transcription;other metabolic processes;other biological processes	cytosol;nucleus;other cell component	other molecular function	119017304
High	Q9UKV3	Apoptotic chromatin condensation inducer in the nucleus OS=Homo sapiens OX=9606 GN=ACIN1 PE=1 SV=2	13.457	5	5	5	5	1341	151.8	6.43	4.46	ACIN1	cell organization and biogenesis;RNA metabolism OR transcription;other metabolic processes;other biological processes	plasma membrane;other membranes;cytosol;nucleus;other cell component	nucleic acid binding activity;other molecular function	1.13901e+08
High	Q8TA86	Retinitis pigmentosa 9 protein OS=Homo sapiens OX=9606 GN=RP9 PE=1 SV=2	13.36	18	4	4	4	221	26.1	9.79	6.27	RP9	RNA metabolism OR transcription;other metabolic processes;other biological processes	other membranes;ER/Golgi;nucleus	other molecular function	42125147
High	P50914	Large ribosomal subunit protein eL14 OS=Homo sapiens OX=9606 GN=RPL14 PE=1 SV=4	13.149	16	3	4	3	215	23.4	10.93	7.4	RPL14	protein metabolism;RNA metabolism OR transcription;other metabolic processes;other biological processes	cytosol;translational apparatus;other cell component	other molecular function	77867382
High	Q08945	FACT complex subunit SSRP1 OS=Homo sapiens OX=9606 GN=SSRP1 PE=1 SV=1	13.139	9	5	5	5	709	81	6.87	4.01	SSRP1	cell organization and biogenesis;DNA metabolism;other metabolic processes;stress response;other biological processes	nucleus	nucleic acid binding activity;other molecular function	3.16592e+07
High	O15127	Secretory carrier-associated membrane protein 2 OS=Homo sapiens OX=9606 GN=SCAMP2 PE=1 SV=2	13.091	10	2	4	2	329	36.6	6.1	6.74	SCAMP2	transport	other membranes;ER/Golgi;other cytoplasmic organelle;other cell component		3.81729e+07
High	Q6P5R6	Ribosomal protein eL22-like OS=Homo sapiens OX=9606 GN=RPL22L1 PE=1 SV=2	13.037	20	2	5	2	122	14.6	9.38	10.33	RPL22L1	protein metabolism;other metabolic processes	translational apparatus;other cell component	nucleic acid binding activity;other molecular function	1217268384
High	Q9BXF6	Rab11 family-interacting protein 5 OS=Homo sapiens OX=9606 GN=RAB11FIP5 PE=1 SV=1	12.983	6	3	5	3	653	70.4	9.23	6.24	RAB11FIP5	cell-cell signaling;transport;other biological processes	other membranes;cytoskeleton;mitochondrion;ER/Golgi;other cytoplasmic organelle;other cell component	cytoskeletal activity;other molecular function	90314414
High	Q6P158	Putative ATP-dependent RNA helicase DHX57 OS=Homo sapiens OX=9606 GN=DHX57 PE=1 SV=2	12.936	4	5	5	5	1386	155.5	7.71	3.78	DHX57	cell organization and biogenesis		other molecular function	1.39074e+07
High	Q8NC51	SERPINE1 mRNA-binding protein 1 OS=Homo sapiens OX=9606 GN=SERBP1 PE=1 SV=2	12.853	12	5	5	5	408	44.9	8.65	5.97	SERBP1	cell organization and biogenesis;other biological processes	cytosol;nucleus;other cell component	translation activity;nucleic acid binding activity;other molecular function	1.17528e+08
High	Q8N3J9	Zinc finger protein 664 OS=Homo sapiens OX=9606 GN=ZNF664 PE=1 SV=1	12.756	21	3	3	3	261	30.3	8.69	8.4	ZNF664	other biological processes	nucleus	nucleic acid binding activity;other molecular function	46146366
High	Q9BRD0	BUD13 homolog OS=Homo sapiens OX=9606 GN=BUD13 PE=1 SV=1	12.735	10	6	8	6	619	70.5	9.86	8.59	BUD13	cell organization and biogenesis;RNA metabolism OR transcription;other metabolic processes	nucleus		1.94851e+08
High	Q16576	Histone-binding protein RBBP7 OS=Homo sapiens OX=9606 GN=RBBP7 PE=1 SV=1	12.733	11	5	5	2	425	47.8	5.05	6.18	RBBP7	cell organization and biogenesis;DNA metabolism;other metabolic processes;stress response;developmental processes;other biological processes	cytosol;nucleus;other cell component	nucleic acid binding activity;other molecular function	32202763
High	Q7Z417	FMR1-interacting protein NUFIP2 OS=Homo sapiens OX=9606 GN=NUFIP2 PE=1 SV=1	12.685	8	5	5	5	695	76.1	8.7	3.94	NUFIP2		cytosol;translational apparatus;nucleus;other cell component	nucleic acid binding activity	5.73279e+07
High	Q8WTT2	Nucleolar complex protein 3 homolog OS=Homo sapiens OX=9606 GN=NOC3L PE=1 SV=1	12.448	6	3	4	3	800	92.5	9.17	7.51	NOC3L	DNA metabolism;other metabolic processes;other biological processes	mitochondrion;nucleus	other molecular function	6.19816e+07
High	Q9GZL7	Ribosome biogenesis protein WDR12 OS=Homo sapiens OX=9606 GN=WDR12 PE=1 SV=2	12.384	15	5	5	5	423	47.7	5.9	3.47	WDR12	RNA metabolism OR transcription;other metabolic processes;signal transduction;other biological processes	nucleus;other cell component	other molecular function	4.23052e+07
High	P47813	Eukaryotic translation initiation factor 1A, X-chromosomal OS=Homo sapiens OX=9606 GN=EIF1AX PE=1 SV=2	12.357	25	3	4	3	144	16.5	5.24	0	EIF1AX	cell organization and biogenesis;protein metabolism;other metabolic processes	cytosol;translational apparatus;other cell component	nucleic acid binding activity;other molecular function	211896373
High	Q9H9B1	Histone-lysine N-methyltransferase EHMT1 OS=Homo sapiens OX=9606 GN=EHMT1 PE=1 SV=4	12.348	4	6	6	6	1298	141.4	5.76	3.69	EHMT1	cell organization and biogenesis;protein metabolism;other metabolic processes;other biological processes	nucleus;other cell component	other molecular function	4.71904e+07
High	P09661	U2 small nuclear ribonucleoprotein A' OS=Homo sapiens OX=9606 GN=SNRPA1 PE=1 SV=2	12.339	25	5	5	5	255	28.4	8.62	1.72	SNRPA1	cell organization and biogenesis;RNA metabolism OR transcription;other metabolic processes;other biological processes	nucleus	nucleic acid binding activity	35354144
High	Q14137	Ribosome biogenesis protein BOP1 OS=Homo sapiens OX=9606 GN=BOP1 PE=1 SV=2	12.32	10	5	6	5	746	83.6	6.19	2	BOP1	cell cycle OR cell proliferation;cell organization and biogenesis;RNA metabolism OR transcription;other metabolic processes;other biological processes	nucleus;other cell component	other molecular function	4.35838e+07
High	O00488	Zinc finger protein 593 OS=Homo sapiens OX=9606 GN=ZNF593 PE=1 SV=2	12.304	22	3	5	3	134	15.2	9.82	8.72	ZNF593	other biological processes	nucleus;other cell component	nucleic acid binding activity;other molecular function	138411940
High	P19474	E3 ubiquitin-protein ligase TRIM21 OS=Homo sapiens OX=9606 GN=TRIM21 PE=1 SV=1	12.188	13	5	5	5	475	54.1	6.38	4.69	TRIM21	cell organization and biogenesis;protein metabolism;other metabolic processes;stress response;other biological processes	cytosol;nucleus;other cytoplasmic organelle;other cell component	nucleic acid binding activity;other molecular function	4.03588e+07
High	O76021	Ribosomal L1 domain-containing protein 1 OS=Homo sapiens OX=9606 GN=RSL1D1 PE=1 SV=3	12.039	11	5	6	5	490	54.9	10.13	1.94	RSL1D1	other biological processes	nucleus;other cell component	nucleic acid binding activity	37793376
High	P11388	DNA topoisomerase 2-alpha OS=Homo sapiens OX=9606 GN=TOP2A PE=1 SV=3	12.023	4	7	7	2	1531	174.3	8.72	3.5	TOP2A	cell cycle OR cell proliferation;cell organization and biogenesis;DNA metabolism;other metabolic processes;stress response;developmental processes;other biological processes	nucleus;other cell component	nucleic acid binding activity;other molecular function	4.19075e+07
High	Q8NEJ9	Neuroguidin OS=Homo sapiens OX=9606 GN=NGDN PE=1 SV=1	11.866	9	3	3	3	315	35.9	9.57	5.53	NGDN	RNA metabolism OR transcription;other metabolic processes;other biological processes	mitochondrion;nucleus;other cell component		3.03394e+07
High	Q9Y6V7	Probable ATP-dependent RNA helicase DDX49 OS=Homo sapiens OX=9606 GN=DDX49 PE=1 SV=1	11.856	10	5	5	5	483	54.2	9.06	1.98	DDX49	cell organization and biogenesis;RNA metabolism OR transcription;other metabolic processes;other biological processes	nucleus	other molecular function	5.92172e+07
High	Q13547	Histone deacetylase 1 OS=Homo sapiens OX=9606 GN=HDAC1 PE=1 SV=1	11.765	10	4	4	2	482	55.1	5.48	1.98	HDAC1	cell organization and biogenesis;protein metabolism;other metabolic processes;developmental processes;other biological processes	cytosol;nucleus;other cell component	nucleic acid binding activity;other molecular function	7.78269e+07
High	P62318	Small nuclear ribonucleoprotein Sm D3 OS=Homo sapiens OX=9606 GN=SNRPD3 PE=1 SV=1	11.765	32	3	3	3	126	13.9	10.32	6	SNRPD3	cell organization and biogenesis;protein metabolism;RNA metabolism OR transcription;other metabolic processes	cytosol;nucleus;other cell component	nucleic acid binding activity;other molecular function	1.27042e+08
High	Q9NWU5	Large ribosomal subunit protein uL22m OS=Homo sapiens OX=9606 GN=MRPL22 PE=1 SV=1	11.754	18	3	3	3	206	23.6	9.94	0	MRPL22	protein metabolism;other metabolic processes	other membranes;mitochondrion;translational apparatus	other molecular function	35835480
High	P35268	Large ribosomal subunit protein eL22 OS=Homo sapiens OX=9606 GN=RPL22 PE=1 SV=2	11.736	20	3	4	3	128	14.8	9.19	7.29	RPL22	protein metabolism;other metabolic processes;other biological processes	cytosol;translational apparatus;nucleus;other cell component	other molecular function	1875672539
High	Q9Y3U8	Large ribosomal subunit protein eL36 OS=Homo sapiens OX=9606 GN=RPL36 PE=1 SV=3	11.676	30	4	5	4	105	12.2	11.59	10.06	RPL36	protein metabolism;other metabolic processes	cytosol;translational apparatus;nucleus;other cell component	other molecular function	2.57573e+08
High	O95503	Chromobox protein homolog 6 OS=Homo sapiens OX=9606 GN=CBX6 PE=1 SV=1	11.64	17	4	4	4	412	43.9	10.01	4.47	CBX6	cell organization and biogenesis;other biological processes	nucleus;other cell component	nucleic acid binding activity;other molecular function	3.02524e+07
High	Q2TAY7	WD40 repeat-containing protein SMU1 OS=Homo sapiens OX=9606 GN=SMU1 PE=1 SV=2	11.632	11	5	6	5	513	57.5	7.18	5.9	SMU1	RNA metabolism OR transcription;other metabolic processes;other biological processes	nucleus;other cell component		1.13797e+08
High	P18583	Protein SON OS=Homo sapiens OX=9606 GN=SON PE=1 SV=4	11.541	2	4	4	4	2426	263.7	5.64	3.7	SON	cell cycle OR cell proliferation;cell organization and biogenesis;RNA metabolism OR transcription;other metabolic processes;other biological processes	nucleus	nucleic acid binding activity	2.59244e+07
High	Q03468	DNA excision repair protein ERCC-6 OS=Homo sapiens OX=9606 GN=ERCC6 PE=1 SV=1	11.454	3	5	5	5	1493	168.3	8.09	1.96	ERCC6	cell organization and biogenesis;DNA metabolism;RNA metabolism OR transcription;other metabolic processes;stress response;developmental processes;signal transduction;other biological processes	nucleus;other cell component	enzyme regulator activity;nucleic acid binding activity;other molecular function	183877016
High	P63208	S-phase kinase-associated protein 1 OS=Homo sapiens OX=9606 GN=SKP1 PE=1 SV=2	11.255	21	4	4	4	163	18.6	4.54	4.71	SKP1	cell organization and biogenesis;protein metabolism;other metabolic processes;other biological processes	cytosol;cytoskeleton;nucleus;other cell component	other molecular function	2.86425e+07
High	P46782	Small ribosomal subunit protein uS7 OS=Homo sapiens OX=9606 GN=RPS5 PE=1 SV=4	10.907	23	4	5	4	204	22.9	9.72	6.49	RPS5	cell organization and biogenesis;protein metabolism;other metabolic processes;other biological processes	cytosol;translational apparatus;nucleus;other cell component	nucleic acid binding activity;other molecular function	8.01256e+07
High	O75475	PC4 and SFRS1-interacting protein OS=Homo sapiens OX=9606 GN=PSIP1 PE=1 SV=1	10.613	6	3	4	3	530	60.1	9.13	0	PSIP1	cell organization and biogenesis;RNA metabolism OR transcription;other metabolic processes;stress response;other biological processes	cytosol;nucleus;other cell component	nucleic acid binding activity;other molecular function	8.70768e+07
High	P35249	Replication factor C subunit 4 OS=Homo sapiens OX=9606 GN=RFC4 PE=1 SV=2	10.586	18	5	5	5	363	39.7	8.02	0	RFC4	DNA metabolism;other metabolic processes;stress response;other biological processes	nucleus;other cell component	nucleic acid binding activity;other molecular function	55940051
High	Q5T200	Zinc finger CCCH domain-containing protein 13 OS=Homo sapiens OX=9606 GN=ZC3H13 PE=1 SV=1	10.429	2	4	4	4	1668	196.5	9.42	6.2	ZC3H13	RNA metabolism OR transcription;other metabolic processes;other biological processes	nucleus;other cell component	other molecular function	368533153
High	Q9NWB6	Arginine and glutamate-rich protein 1 OS=Homo sapiens OX=9606 GN=ARGLU1 PE=1 SV=1	10.417	21	7	7	7	273	33.2	10.35	12.36	ARGLU1	RNA metabolism OR transcription;other metabolic processes;other biological processes	cytosol;mitochondrion;nucleus;other cell component	nucleic acid binding activity	1291851614
High	P84243	Histone H3.3 OS=Homo sapiens OX=9606 GN=H3-3B PE=1 SV=2	10.394	17	3	7	3	136	15.3	11.27	11.44	H3-3A; H3-3B	cell cycle OR cell proliferation;cell organization and biogenesis;developmental processes;other biological processes	non-structural extracellular;nucleus;other cell component	nucleic acid binding activity;other molecular function	354890576
High	Q96FJ2	Dynein light chain 2, cytoplasmic OS=Homo sapiens OX=9606 GN=DYNLL2 PE=1 SV=1	10.39	25	2	4	2	89	10.3	7.37	2.05	DYNLL2	other biological processes	plasma membrane;other membranes;cytosol;cytoskeleton;other cell component	other molecular function	25448954
High	Q8TAD8	Smad nuclear-interacting protein 1 OS=Homo sapiens OX=9606 GN=SNIP1 PE=1 SV=1	10.372	12	3	3	3	396	45.8	9.99	5.38	SNIP1	cell organization and biogenesis;RNA metabolism OR transcription;other metabolic processes;other biological processes	cytosol;nucleus	nucleic acid binding activity;other molecular function	2.27506e+07
High	O00422	Histone deacetylase complex subunit SAP18 OS=Homo sapiens OX=9606 GN=SAP18 PE=1 SV=1	10.322	27	5	5	5	153	17.6	9.35	3.97	SAP18	RNA metabolism OR transcription;other metabolic processes;other biological processes	cytosol;nucleus;other cell component	other molecular function	5.67995e+07
High	Q16670	Zinc finger and SCAN domain-containing protein 26 OS=Homo sapiens OX=9606 GN=ZSCAN26 PE=1 SV=2	10.316	8	3	4	3	478	55.2	8.06	4.72	ZSCAN26	other biological processes	cytosol;nucleus	nucleic acid binding activity;other molecular function	1.6442e+07
High	Q15369	Elongin-C OS=Homo sapiens OX=9606 GN=ELOC PE=1 SV=1	10.291	49	4	4	4	112	12.5	4.78	4.52	ELOC	protein metabolism;RNA metabolism OR transcription;other metabolic processes;other biological processes	cytosol;nucleus;other cell component	other molecular function	90136566
High	Q02880	DNA topoisomerase 2-beta OS=Homo sapiens OX=9606 GN=TOP2B PE=1 SV=3	10.267	3	6	6	1	1626	183.2	8	3.5	TOP2B	cell cycle OR cell proliferation;cell organization and biogenesis;DNA metabolism;other metabolic processes;stress response;developmental processes;other biological processes	cytosol;nucleus;other cell component	nucleic acid binding activity;other molecular function
High	P46779	Large ribosomal subunit protein eL28 OS=Homo sapiens OX=9606 GN=RPL28 PE=1 SV=3	10.257	28	5	5	5	137	15.7	12.02	4.63	RPL28	protein metabolism;other metabolic processes	cytosol;translational apparatus;other cell component	other molecular function	393013132
High	Q8N9Q2	Protein SREK1IP1 OS=Homo sapiens OX=9606 GN=SREK1IP1 PE=1 SV=1	10.246	12	2	3	2	155	18.2	9.85	3.25	SREK1IP1	RNA metabolism OR transcription;other metabolic processes		nucleic acid binding activity;other molecular function	174169702
High	O75147	Obscurin-like protein 1 OS=Homo sapiens OX=9606 GN=OBSL1 PE=1 SV=4	10.198	2	4	5	4	1896	206.8	5.63	3.89	OBSL1	cell organization and biogenesis;developmental processes;other biological processes	cytosol;cytoskeleton;ER/Golgi;other cell component	other molecular function	90555994
High	O15446	DNA-directed RNA polymerase I subunit RPA34 OS=Homo sapiens OX=9606 GN=POLR1G PE=1 SV=1	9.918	12	4	4	4	510	55	8.51	0	POLR1G	RNA metabolism OR transcription;other metabolic processes;signal transduction	cytosol;mitochondrion;nucleus;other cell component		40159221
High	Q15370	Elongin-B OS=Homo sapiens OX=9606 GN=ELOB PE=1 SV=1	9.914	31	5	5	5	118	13.1	4.88	10.94	ELOB	cell organization and biogenesis;protein metabolism;RNA metabolism OR transcription;other metabolic processes;other biological processes	cytosol;nucleus;other cell component	other molecular function	208907356
High	Q99755	Phosphatidylinositol 4-phosphate 5-kinase type-1 alpha OS=Homo sapiens OX=9606 GN=PIP5K1A PE=1 SV=1	9.86	8	3	3	3	562	62.6	8.21	2.89	PIP5K1A	cell adhesion;cell organization and biogenesis;other metabolic processes;transport;signal transduction;other biological processes	plasma membrane;other membranes;cytosol;nucleus;other cell component	kinase activity;other molecular function	2.81722e+07
High	P62805	Histone H4 OS=Homo sapiens OX=9606 GN=H4C16 PE=1 SV=2	9.852	31	3	4	3	103	11.4	11.36	8.35	H4C1; H4C11; H4C12; H4C13; H4C14; H4C15; H4C16; H4C2; H4C3; H4C4; H4C5; H4C6; H4C8; H4C9	cell organization and biogenesis;other biological processes	non-structural extracellular;nucleus;other cell component	nucleic acid binding activity;other molecular function	186688732
High	Q5JTW2	Centrosomal protein of 78 kDa OS=Homo sapiens OX=9606 GN=CEP78 PE=1 SV=1	9.77	5	4	5	4	689	76.3	8.18	3.96	CEP78	cell organization and biogenesis;other biological processes	cytosol;cytoskeleton		5.38096e+07
High	P63241	Eukaryotic translation initiation factor 5A-1 OS=Homo sapiens OX=9606 GN=EIF5A PE=1 SV=2	9.759	23	3	4	3	154	16.8	5.24	0	EIF5A	protein metabolism;other metabolic processes;signal transduction;other biological processes	other membranes;cytosol;ER/Golgi;nucleus;other cell component	translation activity;nucleic acid binding activity;other molecular function	2.16849e+07
High	Q8IXK0	Polyhomeotic-like protein 2 OS=Homo sapiens OX=9606 GN=PHC2 PE=1 SV=1	9.682	4	4	4	3	858	90.7	8.69	4.51	PHC2	other biological processes	nucleus;other cell component	nucleic acid binding activity;other molecular function	3.40148e+07
High	Q00403	Transcription initiation factor IIB OS=Homo sapiens OX=9606 GN=GTF2B PE=1 SV=1	9.678	15	3	3	3	316	34.8	8.35	0	GTF2B	cell cycle OR cell proliferation;cell organization and biogenesis;protein metabolism;RNA metabolism OR transcription;other metabolic processes;other biological processes	nucleus;other cell component	nucleic acid binding activity;other molecular function	4.50131e+06
High	Q9NRX1	RNA-binding protein PNO1 OS=Homo sapiens OX=9606 GN=PNO1 PE=1 SV=1	9.588	13	3	3	3	252	27.9	9.73	1.94	PNO1	other biological processes	cytosol;nucleus;other cell component		3.1296e+07
High	Q9NQV6	PR domain zinc finger protein 10 OS=Homo sapiens OX=9606 GN=PRDM10 PE=1 SV=3	9.567	5	5	5	5	1147	130.1	6.74	1.8	PRDM10	other metabolic processes;other biological processes	nucleus;other cell component	nucleic acid binding activity;other molecular function	2.46223e+07
High	Q9UER7	Death domain-associated protein 6 OS=Homo sapiens OX=9606 GN=DAXX PE=1 SV=2	9.558	6	3	3	3	740	81.3	4.87	2.41	DAXX	cell organization and biogenesis;stress response;signal transduction;other biological processes	cytosol;nucleus;other cell component	enzyme regulator activity;other molecular function	2.23963e+07
High	P38432	Coilin OS=Homo sapiens OX=9606 GN=COIL PE=1 SV=1	9.552	5	3	4	3	576	62.6	9.07	3.68	COIL	cell organization and biogenesis;RNA metabolism OR transcription;other metabolic processes	cytosol;nucleus	nucleic acid binding activity;other molecular function	2.71511e+07
High	Q86U06	Probable RNA-binding protein 23 OS=Homo sapiens OX=9606 GN=RBM23 PE=1 SV=1	9.526	8	3	3	2	439	48.7	9.85	2.17	RBM23	RNA metabolism OR transcription;other metabolic processes;other biological processes	nucleus	nucleic acid binding activity;other molecular function	1.99056e+07
High	Q92769	Histone deacetylase 2 OS=Homo sapiens OX=9606 GN=HDAC2 PE=1 SV=2	9.502	8	3	3	1	488	55.3	5.91	4.04	HDAC2	cell organization and biogenesis;protein metabolism;other metabolic processes;stress response;developmental processes;other biological processes	nucleus;other cell component	other molecular function	9035947
High	Q15287	RNA-binding protein with serine-rich domain 1 OS=Homo sapiens OX=9606 GN=RNPS1 PE=1 SV=1	9.455	10	3	5	3	305	34.2	11.84	5.91	RNPS1	RNA metabolism OR transcription;other metabolic processes;other biological processes	cytosol;nucleus;other cell component	nucleic acid binding activity	42245069
High	P68104	Elongation factor 1-alpha 1 OS=Homo sapiens OX=9606 GN=EEF1A1 PE=1 SV=1	9.42	9	4	4	4	462	50.1	9.01	7.25	EEF1A1	protein metabolism;other metabolic processes;other biological processes	non-structural extracellular;plasma membrane;other membranes;cytosol;cytoskeleton;translational apparatus;nucleus;other cytoplasmic organelle;other cell component	enzyme regulator activity;nucleic acid binding activity;other molecular function	107794760
High	Q9BWE0	Replication initiator 1 OS=Homo sapiens OX=9606 GN=REPIN1 PE=1 SV=1	9.241	7	3	3	3	567	63.5	9.98	0	REPIN1	other biological processes	other membranes;cytosol;nucleus;other cell component	nucleic acid binding activity;other molecular function	24963626
High	P35250	Replication factor C subunit 2 OS=Homo sapiens OX=9606 GN=RFC2 PE=1 SV=3	9.226	13	4	4	4	354	39.1	6.44	4.33	RFC2	DNA metabolism;other metabolic processes;stress response;other biological processes	nucleus;other cell component	nucleic acid binding activity;other molecular function	5.99158e+07
High	Q5XKE5	Keratin, type II cytoskeletal 79 OS=Homo sapiens OX=9606 GN=KRT79 PE=1 SV=2	9.218	7	4	5	1	535	57.8	7.2	6.13	KRT79	cell organization and biogenesis;other biological processes	cytosol;cytoskeleton	bone, tooth or skin structural activity;other molecular function	9842075
High	Q96EK4	THAP domain-containing protein 11 OS=Homo sapiens OX=9606 GN=THAP11 PE=1 SV=2	9.207	11	4	6	4	314	34.4	8.98	1.92	THAP11	cell cycle OR cell proliferation;other metabolic processes;developmental processes;other biological processes	cytosol;nucleus;other cell component	nucleic acid binding activity;other molecular function	113674993
High	Q9H583	HEAT repeat-containing protein 1 OS=Homo sapiens OX=9606 GN=HEATR1 PE=1 SV=3	9.133	2	3	3	3	2144	242.2	6.54	1.8	HEATR1	cell cycle OR cell proliferation;RNA metabolism OR transcription;other metabolic processes;other biological processes	mitochondrion;nucleus;other cell component	nucleic acid binding activity	7.05292e+06
High	Q96IZ7	Serine/Arginine-related protein 53 OS=Homo sapiens OX=9606 GN=RSRC1 PE=1 SV=1	9.109	10	3	3	3	334	38.7	11.08	4.19	RSRC1	RNA metabolism OR transcription;other metabolic processes;transport;other biological processes	nucleus;other cell component		45628247
High	Q15059	Bromodomain-containing protein 3 OS=Homo sapiens OX=9606 GN=BRD3 PE=1 SV=1	9.05	5	3	3	2	726	79.5	9.36	2.43	BRD3	cell organization and biogenesis;developmental processes;other biological processes	nucleus;other cell component	nucleic acid binding activity;kinase activity;other molecular function	22909471
High	Q9BU64	Centromere protein O OS=Homo sapiens OX=9606 GN=CENPO PE=1 SV=1	9.03	10	2	2	2	300	33.8	7.71	1.84	CENPO	cell cycle OR cell proliferation;cell organization and biogenesis	cytosol;nucleus;other cell component		7.82686e+06
High	P62316	Small nuclear ribonucleoprotein Sm D2 OS=Homo sapiens OX=9606 GN=SNRPD2 PE=1 SV=1	9.003	41	4	4	4	118	13.5	9.91	2.19	SNRPD2	cell organization and biogenesis;RNA metabolism OR transcription;other metabolic processes	cytosol;nucleus;other cell component		26443374
High	Q9BTC0	Death-inducer obliterator 1 OS=Homo sapiens OX=9606 GN=DIDO1 PE=1 SV=5	8.983	2	3	3	3	2240	243.7	7.88	2.71	DIDO1	RNA metabolism OR transcription;other metabolic processes;signal transduction;other biological processes	cytoskeleton;nucleus;other cell component	other molecular function	127382543
High	Q9GZS1	DNA-directed RNA polymerase I subunit RPA49 OS=Homo sapiens OX=9606 GN=POLR1E PE=1 SV=3	8.976	10	4	4	4	419	47.2	8.94	6.86	POLR1E	cell organization and biogenesis;RNA metabolism OR transcription;other metabolic processes	nucleus	nucleic acid binding activity;other molecular function	9.7199e+07
High	O00268	Transcription initiation factor TFIID subunit 4 OS=Homo sapiens OX=9606 GN=TAF4 PE=1 SV=2	8.934	3	3	3	3	1085	110	9.94	2.3	TAF4	cell organization and biogenesis;RNA metabolism OR transcription;other metabolic processes;developmental processes;other biological processes	cytosol;nucleus;other cell component	signal transduction activity or receptor binding;nucleic acid binding activity;other molecular function	6.86901e+06
High	P46777	Large ribosomal subunit protein uL18 OS=Homo sapiens OX=9606 GN=RPL5 PE=1 SV=3	8.926	15	4	5	4	297	34.3	9.72	5.11	RPL5	cell organization and biogenesis;protein metabolism;RNA metabolism OR transcription;other metabolic processes;other biological processes	cytosol;ER/Golgi;translational apparatus;nucleus;other cell component	enzyme regulator activity;nucleic acid binding activity;other molecular function	106045208
High	Q15649	Zinc finger HIT domain-containing protein 3 OS=Homo sapiens OX=9606 GN=ZNHIT3 PE=1 SV=2	8.899	18	3	3	3	155	17.6	5.67	7.24	ZNHIT3	cell organization and biogenesis;RNA metabolism OR transcription;other metabolic processes;other biological processes	nucleus;other cell component	other molecular function	188756345
High	Q8TF50	Zinc finger protein 526 OS=Homo sapiens OX=9606 GN=ZNF526 PE=1 SV=2	8.867	5	3	3	3	670	73.6	6.47	2.02	ZNF526	other biological processes	nucleus	nucleic acid binding activity;other molecular function	1.90842e+07
High	P84090	Enhancer of rudimentary homolog OS=Homo sapiens OX=9606 GN=ERH PE=1 SV=1	8.844	18	3	4	3	104	12.3	5.92	8.54	ERH	other metabolic processes	nucleus;other cell component	nucleic acid binding activity	274048660
High	P17480	Nucleolar transcription factor 1 OS=Homo sapiens OX=9606 GN=UBTF PE=1 SV=1	8.812	4	3	3	3	764	89.4	5.81	2.77	UBTF	cell organization and biogenesis;RNA metabolism OR transcription;other metabolic processes;other biological processes	nucleus	nucleic acid binding activity;other molecular function	36231672
High	P49674	Casein kinase I isoform epsilon OS=Homo sapiens OX=9606 GN=CSNK1E PE=1 SV=1	8.791	9	3	4	3	416	47.3	9.66	5.53	CSNK1E	cell organization and biogenesis;protein metabolism;DNA metabolism;other metabolic processes;stress response;transport;signal transduction;other biological processes	cytosol;nucleus;other cell component	kinase activity;other molecular function	35997896
High	Q9NP64	Zinc finger CCHC domain-containing protein 17 OS=Homo sapiens OX=9606 GN=ZCCHC17 PE=1 SV=1	8.778	11	2	2	2	241	27.6	9.7	2.11	ZCCHC17	other biological processes	cytosol;translational apparatus;nucleus	other molecular function	56602650
High	Q6DKI1	Ribosomal protein uL30-like OS=Homo sapiens OX=9606 GN=RPL7L1 PE=1 SV=2	8.727	11	3	5	3	255	29.7	10.52	2.48	RPL7L1	RNA metabolism OR transcription;other metabolic processes;developmental processes	cytosol;translational apparatus;nucleus	other molecular function	2.66608e+07
High	P36873	Serine/threonine-protein phosphatase PP1-gamma catalytic subunit OS=Homo sapiens OX=9606 GN=PPP1CC PE=1 SV=1	8.682	7	2	3	1	323	37	6.54	0	PPP1CC	cell cycle OR cell proliferation;cell organization and biogenesis;protein metabolism;other metabolic processes;developmental processes;signal transduction;other biological processes	plasma membrane;other membranes;cytosol;cytoskeleton;mitochondrion;nucleus;other cell component	other molecular function	5.12225e+07
High	P02533	Keratin, type I cytoskeletal 14 OS=Homo sapiens OX=9606 GN=KRT14 PE=1 SV=4	8.652	7	3	4	2	472	51.5	5.16	4.56	KRT14	cell organization and biogenesis;other biological processes	plasma membrane;cytosol;cytoskeleton;nucleus;other cell component	cytoskeletal activity;other molecular function	4980537
High	Q01780	Exosome complex component 10 OS=Homo sapiens OX=9606 GN=EXOSC10 PE=1 SV=2	8.646	4	3	3	3	885	100.8	8.46	1.96	EXOSC10	DNA metabolism;RNA metabolism OR transcription;other metabolic processes;stress response;other biological processes	cytosol;nucleus;other cytoplasmic organelle;other cell component	nucleic acid binding activity;other molecular function	51472347
High	Q99848	Probable rRNA-processing protein EBP2 OS=Homo sapiens OX=9606 GN=EBNA1BP2 PE=1 SV=2	8.619	9	3	3	3	306	34.8	10.1	4.05	EBNA1BP2	RNA metabolism OR transcription;other metabolic processes;other biological processes	nucleus;other cell component		14924578
High	P21675	Transcription initiation factor TFIID subunit 1 OS=Homo sapiens OX=9606 GN=TAF1 PE=1 SV=3	8.614	2	3	3	3	1893	214.6	5.06	2.01	TAF1	cell organization and biogenesis;protein metabolism;RNA metabolism OR transcription;other metabolic processes;stress response;developmental processes;other biological processes	nucleus;other cell component	nucleic acid binding activity;kinase activity;other molecular function	10004767
High	Q9UK58	Cyclin-L1 OS=Homo sapiens OX=9606 GN=CCNL1 PE=1 SV=1	8.614	7	4	4	4	526	59.6	10.7	2.25	CCNL1	other biological processes	nucleus;other cell component	enzyme regulator activity	2.18871e+07
High	Q9H0H5	Rac GTPase-activating protein 1 OS=Homo sapiens OX=9606 GN=RACGAP1 PE=1 SV=1	8.565	6	4	4	4	632	71	8.88	5.3	RACGAP1	cell cycle OR cell proliferation;cell organization and biogenesis;transport;developmental processes;signal transduction;other biological processes	plasma membrane;other membranes;cytosol;cytoskeleton;nucleus;other cell component	enzyme regulator activity;cytoskeletal activity;other molecular function	6.04363e+07
High	Q8WUU5	GATA zinc finger domain-containing protein 1 OS=Homo sapiens OX=9606 GN=GATAD1 PE=1 SV=1	8.505	16	3	3	3	269	28.7	9.41	0	GATAD1	cell organization and biogenesis;other biological processes	nucleus	nucleic acid binding activity;other molecular function	1.57041e+07
High	Q53GS9	Ubiquitin carboxyl-terminal hydrolase 39 OS=Homo sapiens OX=9606 GN=USP39 PE=1 SV=2	8.468	9	4	4	4	565	65.3	8.91	2.26	USP39	cell organization and biogenesis;protein metabolism;RNA metabolism OR transcription;other metabolic processes;other biological processes	nucleus	other molecular function	3.27052e+07
High	P62249	Small ribosomal subunit protein uS9 OS=Homo sapiens OX=9606 GN=RPS16 PE=1 SV=2	8.337	21	3	5	3	146	16.4	10.21	4.56	RPS16	protein metabolism;RNA metabolism OR transcription;other metabolic processes;other biological processes	cytosol;translational apparatus;nucleus;other cell component	nucleic acid binding activity;other molecular function	33055535
High	O94761	ATP-dependent DNA helicase Q4 OS=Homo sapiens OX=9606 GN=RECQL4 PE=1 SV=2	8.314	3	3	3	3	1208	133	8.09	3.99	RECQL4	cell organization and biogenesis;DNA metabolism;other metabolic processes;stress response	nucleus;other cell component	nucleic acid binding activity;other molecular function	2.92521e+07
High	P22492	Histone H1t OS=Homo sapiens OX=9606 GN=H1-6 PE=2 SV=4	8.179	12	2	3	1	207	22	11.71	5.13	H1-6	cell organization and biogenesis;other biological processes	other cell component	nucleic acid binding activity;other molecular function	20080136
High	P78346	Ribonuclease P protein subunit p30 OS=Homo sapiens OX=9606 GN=RPP30 PE=1 SV=1	8.076	13	3	3	3	268	29.3	8.91	4.05	RPP30	RNA metabolism OR transcription;other metabolic processes	nucleus;other cell component	nucleic acid binding activity;other molecular function	40285425
High	O43447	Peptidyl-prolyl cis-trans isomerase H OS=Homo sapiens OX=9606 GN=PPIH PE=1 SV=1	8.047	13	2	2	2	177	19.2	8.07	6.72	PPIH	cell organization and biogenesis;protein metabolism;RNA metabolism OR transcription;other metabolic processes;other biological processes	cytosol;nucleus;other cell component	other molecular function	38012160
High	P49458	Signal recognition particle 9 kDa protein OS=Homo sapiens OX=9606 GN=SRP9 PE=1 SV=2	8.025	30	3	4	3	86	10.1	7.97	5.98	SRP9	other biological processes	other membranes;cytosol;ER/Golgi;translational apparatus	nucleic acid binding activity;other molecular function	129716837
High	Q15022	Polycomb protein SUZ12 OS=Homo sapiens OX=9606 GN=SUZ12 PE=1 SV=3	8.022	5	2	2	2	739	83	8.81	0	SUZ12	cell cycle OR cell proliferation;cell organization and biogenesis;developmental processes;other biological processes	nucleus;other cell component	enzyme regulator activity;nucleic acid binding activity;other molecular function	1.70491e+07
High	Q7L804	Rab11 family-interacting protein 2 OS=Homo sapiens OX=9606 GN=RAB11FIP2 PE=1 SV=1	8.022	8	3	3	2	512	58.2	9.32	1.94	RAB11FIP2	cell-cell signaling;transport;signal transduction;other biological processes	plasma membrane;other membranes;nucleus;other cytoplasmic organelle;other cell component	other molecular function	1.23178e+07
High	P52434	DNA-directed RNA polymerases I, II, and III subunit RPABC3 OS=Homo sapiens OX=9606 GN=POLR2H PE=1 SV=4	8.013	23	3	3	3	150	17.1	4.68	5.41	POLR2H	RNA metabolism OR transcription;other metabolic processes	cytosol;nucleus;other cell component	nucleic acid binding activity;other molecular function	2.92076e+07
High	Q96JM7	Lethal(3)malignant brain tumor-like protein 3 OS=Homo sapiens OX=9606 GN=L3MBTL3 PE=1 SV=2	7.961	5	4	5	4	780	88.3	6.46	3.63	L3MBTL3	cell organization and biogenesis;other biological processes	nucleus	other molecular function	4.43432e+07
High	P84103	Serine/arginine-rich splicing factor 3 OS=Homo sapiens OX=9606 GN=SRSF3 PE=1 SV=1	7.953	11	3	3	3	164	19.3	11.65	3.32	SRSF3	RNA metabolism OR transcription;other metabolic processes;transport;other biological processes	nucleus;other cell component	nucleic acid binding activity;other molecular function	5.85258e+07
High	Q8NI77	Kinesin-like protein KIF18A OS=Homo sapiens OX=9606 GN=KIF18A PE=1 SV=2	7.925	6	4	4	4	898	102.2	8.91	4.64	KIF18A	cell cycle OR cell proliferation;cell organization and biogenesis;transport;developmental processes;other biological processes	plasma membrane;other membranes;cytosol;cytoskeleton;nucleus;other cell component	cytoskeletal activity;other molecular function	1.72854e+07
High	O95104	SR-related and CTD-associated factor 4 OS=Homo sapiens OX=9606 GN=SCAF4 PE=1 SV=3	7.919	3	3	3	3	1147	125.8	9.55	3.5	SCAF4	other biological processes	nucleus	nucleic acid binding activity;other molecular function	1.72415e+07
High	Q9Y388	RNA-binding motif protein, X-linked 2 OS=Homo sapiens OX=9606 GN=RBMX2 PE=1 SV=2	7.885	7	2	2	2	322	37.3	9.83	4.73	RBMX2	cell organization and biogenesis;RNA metabolism OR transcription;other metabolic processes	other membranes;ER/Golgi;nucleus		28788980
High	Q562F6	Shugoshin 2 OS=Homo sapiens OX=9606 GN=SGO2 PE=1 SV=2	7.885	5	4	4	4	1265	144.7	7.91	1.62	SGO2	cell cycle OR cell proliferation;cell organization and biogenesis;other biological processes	cytosol;nucleus;other cell component		1.63978e+07
High	O94964	Microtubule cross-linking factor 2 OS=Homo sapiens OX=9606 GN=MTCL2 PE=1 SV=3	7.779	2	3	3	3	1661	183.7	6.52	0	MTCL2	cell cycle OR cell proliferation;signal transduction;other biological processes	non-structural extracellular;other membranes;cytoskeleton;ER/Golgi;other cell component		1.56413e+07
High	O60293	Zinc finger C3H1 domain-containing protein OS=Homo sapiens OX=9606 GN=ZFC3H1 PE=1 SV=3	7.759	2	4	4	4	1989	226.2	8.13	0	ZFC3H1	RNA metabolism OR transcription;other metabolic processes	nucleus;other cell component	other molecular function	5.03733e+07
High	Q99590	Protein SCAF11 OS=Homo sapiens OX=9606 GN=SCAF11 PE=1 SV=2	7.691	1	1	2	1	1463	164.6	8.41	2.64	SCAF11	cell organization and biogenesis;RNA metabolism OR transcription;other metabolic processes	nucleus	other molecular function	31915090
High	P62140	Serine/threonine-protein phosphatase PP1-beta catalytic subunit OS=Homo sapiens OX=9606 GN=PPP1CB PE=1 SV=3	7.686	9	2	3	1	327	37.2	6.19	0	PPP1CB	cell organization and biogenesis;protein metabolism;other metabolic processes;signal transduction;other biological processes	cytosol;nucleus;other cell component	other molecular function	15272595
High	O43709	Probable 18S rRNA (guanine-N(7))-methyltransferase OS=Homo sapiens OX=9606 GN=BUD23 PE=1 SV=2	7.671	12	3	3	3	281	31.9	8.73	4.51	BUD23	cell organization and biogenesis;RNA metabolism OR transcription;other metabolic processes;other biological processes	nucleus;other cell component	other molecular function	101216604
High	P51114	RNA-binding protein FXR1 OS=Homo sapiens OX=9606 GN=FXR1 PE=1 SV=3	7.638	6	3	3	2	621	69.7	6.15	1.94	FXR1	cell organization and biogenesis;transport;developmental processes;other biological processes	cytosol;cytoskeleton;translational apparatus;nucleus;other cell component	nucleic acid binding activity;other molecular function	34716923
High	Q07020	Large ribosomal subunit protein eL18 OS=Homo sapiens OX=9606 GN=RPL18 PE=1 SV=2	7.618	11	2	3	2	188	21.6	11.72	7.11	RPL18	protein metabolism;other metabolic processes	cytosol;ER/Golgi;translational apparatus;nucleus;other cell component	nucleic acid binding activity;other molecular function	40600350
High	O94813	Slit homolog 2 protein OS=Homo sapiens OX=9606 GN=SLIT2 PE=1 SV=1	7.617	2	3	3	3	1529	169.8	7.06	4.1	SLIT2	cell organization and biogenesis;developmental processes;signal transduction;other biological processes	non-structural extracellular;other membranes;other cell component	signal transduction activity or receptor binding;enzyme regulator activity;other molecular function	12217361
High	P27348	14-3-3 protein theta OS=Homo sapiens OX=9606 GN=YWHAQ PE=1 SV=1	7.589	10	2	3	1	245	27.7	4.78	3.02	YWHAQ	signal transduction;other biological processes	cytosol;nucleus;other cell component	other molecular function	7.09002e+06
High	O95983	Methyl-CpG-binding domain protein 3 OS=Homo sapiens OX=9606 GN=MBD3 PE=1 SV=1	7.544	8	2	2	2	291	32.8	5.34	4.01	MBD3	cell organization and biogenesis;developmental processes;other biological processes	nucleus;other cell component	nucleic acid binding activity	14644410
High	P08621	U1 small nuclear ribonucleoprotein 70 kDa OS=Homo sapiens OX=9606 GN=SNRNP70 PE=1 SV=2	7.49	9	3	5	3	437	51.5	9.94	1.95	SNRNP70	RNA metabolism OR transcription;other metabolic processes;other biological processes	nucleus	nucleic acid binding activity	1.67917e+07
High	P35226	Polycomb complex protein BMI-1 OS=Homo sapiens OX=9606 GN=BMI1 PE=1 SV=2	7.413	11	2	2	2	326	36.9	8.63	0	BMI1	cell organization and biogenesis;developmental processes;signal transduction;other biological processes	cytosol;nucleus;other cell component	enzyme regulator activity;other molecular function	23836150
High	Q9H5V9	STING ER exit protein OS=Homo sapiens OX=9606 GN=STEEP1 PE=1 SV=1	7.41	11	2	3	2	222	25.6	8.73	2.08	STEEP1	cell organization and biogenesis;transport	other membranes;cytoskeleton;ER/Golgi;nucleus;other cell component	other molecular function	121309860
High	Q9Y3T9	Nucleolar complex protein 2 homolog OS=Homo sapiens OX=9606 GN=NOC2L PE=1 SV=4	7.391	6	4	4	4	749	84.9	5.62	0	NOC2L	cell organization and biogenesis;RNA metabolism OR transcription;other metabolic processes;other biological processes	cytosol;nucleus;other cell component	other molecular function	1.50534e+07
High	P07910	Heterogeneous nuclear ribonucleoproteins C1/C2 OS=Homo sapiens OX=9606 GN=HNRNPC PE=1 SV=4	7.36	10	3	3	3	306	33.7	5.08	2.49	HNRNPC	RNA metabolism OR transcription;other metabolic processes;other biological processes	cytosol;cytoskeleton;nucleus;other cell component	nucleic acid binding activity;other molecular function	3.80965e+07
High	Q9NTW7	Zinc finger protein 64 OS=Homo sapiens OX=9606 GN=ZFP64 PE=1 SV=3	7.354	3	2	2	2	645	72.2	8.43	2.23	ZFP64	other biological processes	nucleus;other cell component	nucleic acid binding activity;other molecular function	165550784
High	P47914	Large ribosomal subunit protein eL29 OS=Homo sapiens OX=9606 GN=RPL29 PE=1 SV=2	7.274	14	2	3	2	159	17.7	11.66	5.4	RPL29	protein metabolism;other metabolic processes;developmental processes	cytosol;translational apparatus;other cell component	other molecular function	654321936
High	Q8NHM5	Lysine-specific demethylase 2B OS=Homo sapiens OX=9606 GN=KDM2B PE=1 SV=1	7.264	2	3	3	3	1336	152.5	8.56	3.91	KDM2B	cell organization and biogenesis;developmental processes;other biological processes	nucleus;other cell component	nucleic acid binding activity;other molecular function	1.68064e+07
High	Q5T8P6	RNA-binding protein 26 OS=Homo sapiens OX=9606 GN=RBM26 PE=1 SV=3	7.247	3	3	5	3	1007	113.5	9.16	6.87	RBM26		nucleus	other molecular function	49270339
High	Q9NVP2	Histone chaperone ASF1B OS=Homo sapiens OX=9606 GN=ASF1B PE=1 SV=1	7.213	14	2	2	2	202	22.4	4.56	4.72	ASF1B	cell organization and biogenesis;developmental processes;other biological processes	cytosol;nucleus;other cell component	other molecular function	230059939
High	P46778	Large ribosomal subunit protein eL21 OS=Homo sapiens OX=9606 GN=RPL21 PE=1 SV=2	7.198	14	2	3	2	160	18.6	10.49	4.54	RPL21	protein metabolism;other metabolic processes	cytosol;ER/Golgi;translational apparatus;other cell component	other molecular function	67441323
High	Q9BRU9	rRNA-processing protein UTP23 homolog OS=Homo sapiens OX=9606 GN=UTP23 PE=1 SV=2	7.103	10	2	2	2	249	28.4	10.07	1.92	UTP23	RNA metabolism OR transcription;other metabolic processes	nucleus;other cell component	nucleic acid binding activity	4.41585e+07
High	Q14999	Cullin-7 OS=Homo sapiens OX=9606 GN=CUL7 PE=1 SV=2	7.021	2	3	3	3	1698	191	5.87	3.75	CUL7	cell cycle OR cell proliferation;cell organization and biogenesis;protein metabolism;other metabolic processes;developmental processes;other biological processes	cytosol;cytoskeleton;ER/Golgi;nucleus;other cell component	other molecular function	2.23126e+07
High	Q9UBU9	Nuclear RNA export factor 1 OS=Homo sapiens OX=9606 GN=NXF1 PE=1 SV=1	7.021	5	3	3	3	619	70.1	8.51	2	NXF1	other metabolic processes;transport	cytosol;nucleus;other cell component	nucleic acid binding activity	9.72718e+06
High	Q96QD9	UAP56-interacting factor OS=Homo sapiens OX=9606 GN=FYTTD1 PE=1 SV=3	6.998	6	2	2	2	318	35.8	11.78	4.06	FYTTD1	other metabolic processes;transport	nucleus	nucleic acid binding activity	38397868
High	Q96EX3	Cytoplasmic dynein 2 intermediate chain 2 OS=Homo sapiens OX=9606 GN=DYNC2I2 PE=1 SV=2	6.969	4	2	2	2	536	57.8	6.64	2.03	DYNC2I2	cell organization and biogenesis;transport	cytosol;cytoskeleton;other cell component	other molecular function	22113672
High	Q5TB30	DEP domain-containing protein 1A OS=Homo sapiens OX=9606 GN=DEPDC1 PE=1 SV=2	6.858	5	3	3	3	811	92.9	8.68	2.46	DEPDC1	signal transduction;other biological processes	nucleus;other cell component	enzyme regulator activity	3.26416e+07
High	Q02241	Kinesin-like protein KIF23 OS=Homo sapiens OX=9606 GN=KIF23 PE=1 SV=3	6.845	4	3	3	3	960	110	8.51	0	KIF23	cell cycle OR cell proliferation;cell organization and biogenesis;other biological processes	cytosol;cytoskeleton;nucleus;other cell component	cytoskeletal activity;other molecular function	17224512
High	Q15014	Mortality factor 4-like protein 2 OS=Homo sapiens OX=9606 GN=MORF4L2 PE=1 SV=1	6.819	8	2	2	2	288	32.3	9.72	2.55	MORF4L2	cell organization and biogenesis;DNA metabolism;other metabolic processes;stress response;other biological processes	plasma membrane;other membranes;nucleus;other cell component		3.27453e+07
High	P51116	RNA-binding protein FXR2 OS=Homo sapiens OX=9606 GN=FXR2 PE=1 SV=2	6.816	4	2	2	1	673	74.2	6.23	3.94	FXR2	transport;developmental processes;other biological processes	cytosol;nucleus;other cell component	nucleic acid binding activity;other molecular function	6.78419e+06
High	P23284	Peptidyl-prolyl cis-trans isomerase B OS=Homo sapiens OX=9606 GN=PPIB PE=1 SV=2	6.775	11	3	6	3	216	23.7	9.41	2.5	PPIB	protein metabolism;other metabolic processes;developmental processes;other biological processes	cytosol;ER/Golgi;nucleus;other cell component	other molecular function	44568402
High	Q5JVF3	PCI domain-containing protein 2 OS=Homo sapiens OX=9606 GN=PCID2 PE=1 SV=2	6.607	10	3	4	3	399	46	8.53	0	PCID2	cell organization and biogenesis;RNA metabolism OR transcription;other metabolic processes;transport;developmental processes;other biological processes	nucleus;other cell component	nucleic acid binding activity	16638887
High	A2NJV5	Immunoglobulin kappa variable 2-29 OS=Homo sapiens OX=9606 GN=IGKV2-29 PE=3 SV=2	6.598	17	2	6	2	120	13.1	7.28	7.26	IGKV2-29	other biological processes	non-structural extracellular;plasma membrane;other membranes;other cell component		4272636208
High	Q5VWG9	Transcription initiation factor TFIID subunit 3 OS=Homo sapiens OX=9606 GN=TAF3 PE=1 SV=1	6.5	5	3	3	3	929	103.5	9.06	0	TAF3	cell organization and biogenesis;RNA metabolism OR transcription;other metabolic processes;other biological processes	other membranes;nucleus	other molecular function	9449961
High	Q14232	Translation initiation factor eIF2B subunit alpha OS=Homo sapiens OX=9606 GN=EIF2B1 PE=1 SV=1	6.497	16	4	4	4	305	33.7	7.33	0	EIF2B1	protein metabolism;other metabolic processes;stress response;developmental processes;signal transduction;other biological processes	plasma membrane;other membranes;cytosol;translational apparatus;other cell component	enzyme regulator activity;other molecular function	89029299
High	Q96HE9	Proline-rich protein 11 OS=Homo sapiens OX=9606 GN=PRR11 PE=1 SV=1	6.469	6	2	2	2	360	40.1	10.11	4.37	PRR11	other biological processes	nucleus;other cell component		18235234
High	P17096	High mobility group protein HMG-I/HMG-Y OS=Homo sapiens OX=9606 GN=HMGA1 PE=1 SV=3	6.466	15	1	1	1	107	11.7	10.32	3.21	HMGA1	cell organization and biogenesis;DNA metabolism;other metabolic processes;stress response;other biological processes	cytosol;nucleus;other cell component	signal transduction activity or receptor binding;nucleic acid binding activity;other molecular function	14829337
High	P62258	14-3-3 protein epsilon OS=Homo sapiens OX=9606 GN=YWHAE PE=1 SV=1	6.456	13	3	3	2	255	29.2	4.74	0	YWHAE	stress response;developmental processes;signal transduction;other biological processes	other membranes;cytosol;mitochondrion;ER/Golgi;nucleus;other cell component	other molecular function	20840671
High	P38646	Stress-70 protein, mitochondrial OS=Homo sapiens OX=9606 GN=HSPA9 PE=1 SV=2	6.394	5	3	3	2	679	73.6	6.16	1.81	HSPA9	cell organization and biogenesis;protein metabolism;other metabolic processes;transport;other biological processes	other membranes;mitochondrion;nucleus;other cell component	other molecular function	3.3513e+06
High	Q9UDV7	Zinc finger protein 282 OS=Homo sapiens OX=9606 GN=ZNF282 PE=1 SV=3	6.377	6	2	2	2	671	74.2	5.9	0	ZNF282	other biological processes	nucleus	nucleic acid binding activity;other molecular function	5.89055e+06
High	O43623	Zinc finger protein SNAI2 OS=Homo sapiens OX=9606 GN=SNAI2 PE=1 SV=1	6.371	8	2	2	2	268	30	8.72	0	SNAI2	cell cycle OR cell proliferation;cell organization and biogenesis;developmental processes;signal transduction;other biological processes	nucleus;other cell component	nucleic acid binding activity;other molecular function	91993807
High	P10599	Thioredoxin OS=Homo sapiens OX=9606 GN=TXN PE=1 SV=3	6.371	21	2	2	2	105	11.7	4.92	4.6	TXN	other metabolic processes;stress response;other biological processes	non-structural extracellular;cytosol;nucleus;other cell component	other molecular function	58575528
High	O15160	DNA-directed RNA polymerases I and III subunit RPAC1 OS=Homo sapiens OX=9606 GN=POLR1C PE=1 SV=1	6.282	8	2	2	2	346	39.2	5.5	3.09	POLR1C	RNA metabolism OR transcription;other metabolic processes	cytosol;nucleus;other cell component	nucleic acid binding activity;other molecular function	2.00397e+07
High	Q969J2	Zinc finger protein with KRAB and SCAN domains 4 OS=Homo sapiens OX=9606 GN=ZKSCAN4 PE=1 SV=1	6.261	7	3	3	3	545	61.5	7.61	1.91	ZKSCAN4	other biological processes	nucleus	nucleic acid binding activity;other molecular function	2.14024e+07
High	O43296	Zinc finger protein 264 OS=Homo sapiens OX=9606 GN=ZNF264 PE=1 SV=1	6.252	3	2	2	2	627	70.5	7.49	4.95	ZNF264	other biological processes	nucleus	nucleic acid binding activity;other molecular function	22915458
High	O95243	Methyl-CpG-binding domain protein 4 OS=Homo sapiens OX=9606 GN=MBD4 PE=1 SV=1	6.235	4	2	2	2	580	66	8.82	1.75	MBD4	DNA metabolism;other metabolic processes;stress response;other biological processes	nucleus	nucleic acid binding activity;other molecular function	5.28064e+06
High	Q7Z7K6	Centromere protein V OS=Homo sapiens OX=9606 GN=CENPV PE=1 SV=1	6.226	10	2	3	2	275	29.9	9.73	0	CENPV	cell organization and biogenesis;other biological processes	other membranes;cytosol;cytoskeleton;nucleus;other cell component	other molecular function	43857667
High	Q9UQ35	Serine/arginine repetitive matrix protein 2 OS=Homo sapiens OX=9606 GN=SRRM2 PE=1 SV=2	6.183	2	3	3	3	2752	299.4	12.06	1.95	SRRM2	RNA metabolism OR transcription;other metabolic processes	nucleus	nucleic acid binding activity;other molecular function	22199419
High	P78549	Endonuclease III-like protein 1 OS=Homo sapiens OX=9606 GN=NTHL1 PE=1 SV=2	6.103	9	3	4	3	312	34.4	9.67	4.64	NTHL1	DNA metabolism;other metabolic processes;stress response	mitochondrion;nucleus	nucleic acid binding activity;other molecular function	104401974
High	Q96EU6	Ribosomal RNA processing protein 36 homolog OS=Homo sapiens OX=9606 GN=RRP36 PE=1 SV=1	6.093	11	3	3	3	259	29.8	10.17	4.83	RRP36	RNA metabolism OR transcription;other metabolic processes;other biological processes	nucleus;other cell component		48800139
High	Q8WVK2	U4/U6.U5 small nuclear ribonucleoprotein 27 kDa protein OS=Homo sapiens OX=9606 GN=SNRNP27 PE=1 SV=1	6.084	17	2	4	2	155	18.8	11.62	2.13	SNRNP27	RNA metabolism OR transcription;other metabolic processes	nucleus	nucleic acid binding activity	1.39503e+07
High	Q16777	Histone H2A type 2-C OS=Homo sapiens OX=9606 GN=H2AC20 PE=1 SV=4	6.056	27	3	3	3	129	14	10.9	3.94	H2AC20	cell organization and biogenesis	nucleus;other cell component	nucleic acid binding activity;other molecular function	392151216
High	O75934	Pre-mRNA-splicing factor SPF27 OS=Homo sapiens OX=9606 GN=BCAS2 PE=1 SV=1	6.052	12	2	2	2	225	26.1	5.66	2.92	BCAS2	cell cycle OR cell proliferation;cell organization and biogenesis;protein metabolism;RNA metabolism OR transcription;other metabolic processes;developmental processes;other biological processes	cytoskeleton;nucleus;other cell component		6.97831e+06
High	Q92908	Transcription factor GATA-6 OS=Homo sapiens OX=9606 GN=GATA6 PE=1 SV=2	5.99	4	2	2	2	595	60	8.35	3.31	GATA6	cell cycle OR cell proliferation;other metabolic processes;stress response;developmental processes;other biological processes	other membranes;nucleus;other cell component	nucleic acid binding activity;other molecular function	2.33737e+07
High	Q12834	Cell division cycle protein 20 homolog OS=Homo sapiens OX=9606 GN=CDC20 PE=1 SV=2	5.9	5	2	2	2	499	54.7	9.23	2.24	CDC20	cell cycle OR cell proliferation;cell organization and biogenesis;protein metabolism;other metabolic processes;developmental processes;signal transduction;other biological processes	cytosol;cytoskeleton;nucleus;other cell component	enzyme regulator activity;other molecular function	1.3201e+07
High	Q93008	Probable ubiquitin carboxyl-terminal hydrolase FAF-X OS=Homo sapiens OX=9606 GN=USP9X PE=1 SV=4	5.803	1	2	2	2	2554	290.3	5.8	1.65	USP9X	cell cycle OR cell proliferation;cell organization and biogenesis;protein metabolism;DNA metabolism;other metabolic processes;stress response;transport;developmental processes;signal transduction;other biological processes	cytosol;cytoskeleton;nucleus;other cell component	other molecular function	2.83507e+06
High	Q6ZQX7	Protein LIAT1 OS=Homo sapiens OX=9606 GN=LIAT1 PE=1 SV=2	5.787	22	1	4	1	453	49.6	7.97	4.21	LIAT1	cell organization and biogenesis;protein metabolism;other metabolic processes	nucleus;other cell component	other molecular function	2.05857e+07
High	P04004	Vitronectin OS=Homo sapiens OX=9606 GN=VTN PE=1 SV=1	5.761	3	1	1	1	478	54.3	5.8	2.24	VTN	cell adhesion;cell organization and biogenesis;transport;developmental processes;other biological processes	non-structural extracellular;extracellular matrix;plasma membrane;other membranes;ER/Golgi;other cell component	signal transduction activity or receptor binding;extracellular structural activity;other molecular function	18904600
High	Q9NX24	H/ACA ribonucleoprotein complex subunit 2 OS=Homo sapiens OX=9606 GN=NHP2 PE=1 SV=1	5.744	19	2	2	2	153	17.2	8.22	2	NHP2	cell organization and biogenesis;DNA metabolism;RNA metabolism OR transcription;other metabolic processes	nucleus;other cell component	nucleic acid binding activity	1.96329e+07
High	Q15072	Zinc finger protein OZF OS=Homo sapiens OX=9606 GN=ZNF146 PE=1 SV=2	5.74	7	2	2	2	292	33.3	8.88	4.67	ZNF146	other biological processes	cytosol;nucleus	nucleic acid binding activity;other molecular function	31352110
High	Q96CT7	Coiled-coil domain-containing protein 124 OS=Homo sapiens OX=9606 GN=CCDC124 PE=1 SV=1	5.733	11	2	2	2	223	25.8	9.54	4.51	CCDC124	RNA metabolism OR transcription;other metabolic processes;other biological processes	plasma membrane;other membranes;cytosol;cytoskeleton;nucleus;other cell component	other molecular function	271983010
High	Q9NSD4	Zinc finger protein 275 OS=Homo sapiens OX=9606 GN=ZNF275 PE=1 SV=2	5.685	5	2	3	2	429	48.4	9.09	2.19	ZNF275	other biological processes	nucleus	nucleic acid binding activity;other molecular function	15032450
High	P30153	Serine/threonine-protein phosphatase 2A 65 kDa regulatory subunit A alpha isoform OS=Homo sapiens OX=9606 GN=PPP2R1A PE=1 SV=4	5.679	7	3	3	3	589	65.3	5.11	1.78	PPP2R1A	cell cycle OR cell proliferation;cell organization and biogenesis;signal transduction;other biological processes	plasma membrane;other membranes;cytosol;cytoskeleton;mitochondrion;nucleus;other cell component	enzyme regulator activity;other molecular function	9.76949e+06
High	O43684	Mitotic checkpoint protein BUB3 OS=Homo sapiens OX=9606 GN=BUB3 PE=1 SV=1	5.662	6	2	3	2	328	37.1	6.84	0	BUB3	cell cycle OR cell proliferation;signal transduction;other biological processes	cytosol;nucleus;other cell component	other molecular function	7.60125e+07
High	Q9UI10	Translation initiation factor eIF2B subunit delta OS=Homo sapiens OX=9606 GN=EIF2B4 PE=1 SV=2	5.66	4	2	2	2	523	57.5	9.38	1.73	EIF2B4	protein metabolism;other metabolic processes;stress response;developmental processes;signal transduction;other biological processes	cytosol;translational apparatus;other cell component	enzyme regulator activity;other molecular function	1.23699e+07
High	P47756	F-actin-capping protein subunit beta OS=Homo sapiens OX=9606 GN=CAPZB PE=1 SV=5	5.618	7	2	2	2	272	30.6	6	2.37	CAPZB	cell organization and biogenesis;other biological processes	other membranes;cytosol;cytoskeleton;other cell component	cytoskeletal activity	27315759
High	P67870	Casein kinase II subunit beta OS=Homo sapiens OX=9606 GN=CSNK2B PE=1 SV=1	5.613	11	2	2	2	215	24.9	5.55	4.48	CSNK2B	cell organization and biogenesis;protein metabolism;other metabolic processes;developmental processes;signal transduction;other biological processes	non-structural extracellular;cytosol;nucleus;other cell component	signal transduction activity or receptor binding;enzyme regulator activity;kinase activity;other molecular function	283467035
High	Q96P11	28S rRNA (cytosine-C(5))-methyltransferase OS=Homo sapiens OX=9606 GN=NSUN5 PE=1 SV=2	5.612	5	2	2	2	429	46.7	8.62	1.69	NSUN5	RNA metabolism OR transcription;other metabolic processes;developmental processes;other biological processes	nucleus	other molecular function	7475391
High	Q9UJK0	18S rRNA aminocarboxypropyltransferase OS=Homo sapiens OX=9606 GN=TSR3 PE=1 SV=1	5.609	6	2	2	2	312	33.6	6.87	4.28	TSR3	RNA metabolism OR transcription;other metabolic processes	cytosol	other molecular function	27739303
High	Q8NDD1	Uncharacterized protein C1orf131 OS=Homo sapiens OX=9606 GN=C1orf131 PE=1 SV=4	5.581	8	2	2	2	293	32.6	9.88	0	FSAF1	other biological processes	nucleus;other cell component		21473436
High	Q76L83	Putative Polycomb group protein ASXL2 OS=Homo sapiens OX=9606 GN=ASXL2 PE=1 SV=1	5.536	1	2	2	2	1435	153.7	8.81	1.83	ASXL2	other biological processes	nucleus	signal transduction activity or receptor binding;nucleic acid binding activity;other molecular function	1796792
High	Q5T2D3	OTU domain-containing protein 3 OS=Homo sapiens OX=9606 GN=OTUD3 PE=1 SV=1	5.506	6	2	2	2	398	45.1	8.29	1.76	OTUD3	protein metabolism;other metabolic processes;other biological processes	cytosol;nucleus;other cell component	other molecular function	8775105
High	P52294	Importin subunit alpha-5 OS=Homo sapiens OX=9606 GN=KPNA1 PE=1 SV=3	5.477	2	1	1	1	538	60.2	5.01	1.92	KPNA1	cell-cell signaling;cell cycle OR cell proliferation;transport;signal transduction;other biological processes	cytosol;nucleus;other cell component	other molecular function	12881861
High	Q9UPP1	Histone lysine demethylase PHF8 OS=Homo sapiens OX=9606 GN=PHF8 PE=1 SV=3	5.469	3	4	4	4	1060	117.8	8.72	3.33	PHF8	cell cycle OR cell proliferation;cell organization and biogenesis;developmental processes;other biological processes	other membranes;nucleus	other molecular function	1.86791e+07
High	O75530	Polycomb protein EED OS=Homo sapiens OX=9606 GN=EED PE=1 SV=2	5.446	5	2	3	2	441	50.2	7.03	4.39	EED	cell organization and biogenesis;developmental processes;other biological processes	cytosol;nucleus;other cell component	enzyme regulator activity;other molecular function	2.65397e+07
High	Q9UPW5	Cytosolic carboxypeptidase 1 OS=Homo sapiens OX=9606 GN=AGTPBP1 PE=1 SV=3	5.431	2	2	2	2	1226	138.4	6.15	1.84	AGTPBP1	cell organization and biogenesis;protein metabolism;other metabolic processes;transport;developmental processes;other biological processes	cytosol;cytoskeleton;mitochondrion;nucleus;other cell component	cytoskeletal activity;other molecular function	9.7546e+06
High	P55209	Nucleosome assembly protein 1-like 1 OS=Homo sapiens OX=9606 GN=NAP1L1 PE=1 SV=1	5.409	7	2	2	2	391	45.3	4.46	1.66	NAP1L1	cell organization and biogenesis;DNA metabolism;other metabolic processes;developmental processes;other biological processes	nucleus;other cell component	other molecular function	16570971
High	Q8N684	Cleavage and polyadenylation specificity factor subunit 7 OS=Homo sapiens OX=9606 GN=CPSF7 PE=1 SV=1	5.385	4	2	2	2	471	52	8	0	CPSF7	cell organization and biogenesis;RNA metabolism OR transcription;other metabolic processes	nucleus;other cell component	nucleic acid binding activity	17280985
High	Q9H967	WD repeat-containing protein 76 OS=Homo sapiens OX=9606 GN=WDR76 PE=1 SV=2	5.366	5	2	2	2	626	69.7	9.25	2.19	WDR76	stress response;other biological processes	nucleus;other cell component	nucleic acid binding activity;other molecular function	2.2767e+07
High	Q86Y82	Syntaxin-12 OS=Homo sapiens OX=9606 GN=STX12 PE=1 SV=1	5.361	7	2	3	2	276	31.6	5.59	3.78	STX12	cell organization and biogenesis;other metabolic processes;transport;other biological processes	other membranes;ER/Golgi;nucleus;other cytoplasmic organelle;other cell component	other molecular function	13472881
High	Q8WUA4	General transcription factor 3C polypeptide 2 OS=Homo sapiens OX=9606 GN=GTF3C2 PE=1 SV=2	5.357	3	2	2	2	911	100.6	7.31	0	GTF3C2	RNA metabolism OR transcription;other metabolic processes	nucleus;other cell component	other molecular function	4527297
High	Q9H7Z3	Nuclear exosome regulator NRDE2 OS=Homo sapiens OX=9606 GN=NRDE2 PE=1 SV=3	5.353	2	3	3	3	1164	132.6	7.68	1.64	NRDE2	cell cycle OR cell proliferation;cell organization and biogenesis;RNA metabolism OR transcription;other metabolic processes;stress response;other biological processes	nucleus		10998777
High	Q13330	Metastasis-associated protein MTA1 OS=Homo sapiens OX=9606 GN=MTA1 PE=1 SV=2	5.313	3	2	2	2	715	80.7	9.26	1.73	MTA1	cell organization and biogenesis;protein metabolism;DNA metabolism;other metabolic processes;stress response;signal transduction;other biological processes	cytosol;cytoskeleton;nucleus;other cell component	nucleic acid binding activity;other molecular function	6.9049e+06
High	P68400	Casein kinase II subunit alpha OS=Homo sapiens OX=9606 GN=CSNK2A1 PE=1 SV=1	5.256	7	2	2	2	391	45.1	7.74	0	CSNK2A1	cell organization and biogenesis;protein metabolism;DNA metabolism;other metabolic processes;stress response;signal transduction;other biological processes	plasma membrane;other membranes;cytosol;nucleus;other cell component	kinase activity;other molecular function	5.04444e+06
High	Q6IPU0	Centromere protein P OS=Homo sapiens OX=9606 GN=CENPP PE=1 SV=1	5.246	7	2	2	2	288	33.1	6.27	5.35	CENPP	cell cycle OR cell proliferation;cell organization and biogenesis	cytosol;nucleus;other cell component		15999558
High	O00255	Menin OS=Homo sapiens OX=9606 GN=MEN1 PE=1 SV=5	5.241	2	1	1	1	610	67.5	6.55	2.47	MEN1	cell organization and biogenesis;DNA metabolism;RNA metabolism OR transcription;other metabolic processes;stress response;signal transduction;other biological processes	plasma membrane;other membranes;cytosol;ER/Golgi;nucleus;other cell component	nucleic acid binding activity;other molecular function	8.05307e+06
High	Q8NE71	ATP-binding cassette sub-family F member 1 OS=Homo sapiens OX=9606 GN=ABCF1 PE=1 SV=2	5.21	3	2	2	2	845	95.9	6.8	1.91	ABCF1	protein metabolism;other metabolic processes;stress response;other biological processes	cytosol;nucleus;other cell component	translation activity;other molecular function	7.6478e+06
High	P63151	Serine/threonine-protein phosphatase 2A 55 kDa regulatory subunit B alpha isoform OS=Homo sapiens OX=9606 GN=PPP2R2A PE=1 SV=1	5.167	7	3	3	3	447	51.7	6.2	0	PPP2R2A	protein metabolism;other metabolic processes;other biological processes	cytosol;nucleus;other cell component	enzyme regulator activity;other molecular function	8.05068e+07
High	Q8IYL3	UPF0688 protein C1orf174 OS=Homo sapiens OX=9606 GN=C1orf174 PE=1 SV=2	5.15	6	1	1	1	243	26	6.9	2.86	C1orf174		nucleus		23113184
High	Q15459	Splicing factor 3A subunit 1 OS=Homo sapiens OX=9606 GN=SF3A1 PE=1 SV=1	5.113	3	2	2	2	793	88.8	5.22	1.69	SF3A1	cell organization and biogenesis;RNA metabolism OR transcription;other metabolic processes	nucleus	nucleic acid binding activity	2.23061e+06
High	P58317	Zinc finger protein 121 OS=Homo sapiens OX=9606 GN=ZNF121 PE=1 SV=2	5.091	7	2	2	2	390	44.7	8.05	2.01	ZNF121	other biological processes	nucleus	nucleic acid binding activity;other molecular function	7532752
High	P61964	WD repeat-containing protein 5 OS=Homo sapiens OX=9606 GN=WDR5 PE=1 SV=1	5.091	9	3	4	3	334	36.6	8.27	3.38	WDR5	cell organization and biogenesis;RNA metabolism OR transcription;other metabolic processes;developmental processes;other biological processes	cytoskeleton;nucleus;other cell component	other molecular function	7.21834e+06
High	O96019	Actin-like protein 6A OS=Homo sapiens OX=9606 GN=ACTL6A PE=1 SV=1	5.042	5	2	2	2	429	47.4	5.6	0	ACTL6A	cell organization and biogenesis;DNA metabolism;other metabolic processes;stress response;developmental processes;signal transduction;other biological processes	plasma membrane;other membranes;nucleus;other cell component	other molecular function	29927867
High	Q86U38	Nucleolar protein 9 OS=Homo sapiens OX=9606 GN=NOP9 PE=1 SV=1	5.025	6	3	3	3	636	69.4	7.28	0	NOP9	RNA metabolism OR transcription;other metabolic processes;transport	nucleus;other cell component		4.3729e+06
High	Q86WX3	Active regulator of SIRT1 OS=Homo sapiens OX=9606 GN=RPS19BP1 PE=1 SV=1	4.922	10	1	1	1	136	15.4	10.74	3.06	RPS19BP1	other biological processes	cytosol;nucleus;other cell component	other molecular function	14599204
High	P40429	Large ribosomal subunit protein uL13 OS=Homo sapiens OX=9606 GN=RPL13A PE=1 SV=2	4.917	9	2	2	2	203	23.6	10.93	0	RPL13A	protein metabolism;other metabolic processes;stress response;developmental processes;other biological processes	cytosol;translational apparatus;other cell component	nucleic acid binding activity;other molecular function	9020973
High	Q06787	Fragile X messenger ribonucleoprotein 1 OS=Homo sapiens OX=9606 GN=FMR1 PE=1 SV=1	4.853	3	2	2	1	632	71.1	7.42	3.77	FMR1	cell organization and biogenesis;DNA metabolism;RNA metabolism OR transcription;other metabolic processes;stress response;transport;developmental processes;signal transduction;other biological processes	plasma membrane;other membranes;cytosol;nucleus;other cell component	cytoskeletal activity;translation activity;nucleic acid binding activity;other molecular function	62000032
High	P86452	Zinc finger BED domain-containing protein 6 OS=Homo sapiens OX=9606 GN=ZBED6 PE=1 SV=1	4.816	1	1	1	1	979	109.9	6.55	2.73	ZBED6	developmental processes;other biological processes	cytoskeleton;nucleus;other cell component	nucleic acid binding activity;other molecular function	10680025
High	Q9Y2D9	Zinc finger protein 652 OS=Homo sapiens OX=9606 GN=ZNF652 PE=1 SV=3	4.802	2	1	1	1	606	69.7	8.65	0	ZNF652	other biological processes	nucleus	nucleic acid binding activity;other molecular function
High	P61978	Heterogeneous nuclear ribonucleoprotein K OS=Homo sapiens OX=9606 GN=HNRNPK PE=1 SV=1	4.8	3	1	1	1	463	50.9	5.54	1.7	HNRNPK	cell organization and biogenesis;RNA metabolism OR transcription;other metabolic processes;signal transduction;other biological processes	cytoskeleton;nucleus;other cell component	nucleic acid binding activity;other molecular function	2537596
High	Q9H6R4	Nucleolar protein 6 OS=Homo sapiens OX=9606 GN=NOL6 PE=1 SV=2	4.796	2	2	2	2	1146	127.5	7.64	2.3	NOL6	RNA metabolism OR transcription;other metabolic processes;transport;other biological processes	mitochondrion;nucleus;other cell component		4.68149e+06
High	Q6ZN55	Zinc finger protein 574 OS=Homo sapiens OX=9606 GN=ZNF574 PE=1 SV=2	4.769	2	1	1	1	896	98.8	8.07	0	ZNF574	other biological processes	nucleus	nucleic acid binding activity;other molecular function	133937888
High	Q9H869	YY1-associated protein 1 OS=Homo sapiens OX=9606 GN=YY1AP1 PE=1 SV=2	4.716	2	2	2	1	796	87.9	7.84	0	YY1AP1	cell cycle OR cell proliferation;other biological processes	nucleus;other cell component	other molecular function	1.85578e+06
High	Q14119	Vascular endothelial zinc finger 1 OS=Homo sapiens OX=9606 GN=VEZF1 PE=1 SV=2	4.693	4	2	4	1	521	56.9	9.52	1.79	VEZF1	stress response;developmental processes;other biological processes	nucleus	nucleic acid binding activity;other molecular function	8.22894e+06
High	Q9NWK9	Box C/D snoRNA protein 1 OS=Homo sapiens OX=9606 GN=ZNHIT6 PE=1 SV=1	4.685	4	2	2	2	470	53.9	5.8	4.17	ZNHIT6	cell organization and biogenesis;RNA metabolism OR transcription;other metabolic processes;other biological processes	nucleus;other cell component	other molecular function	1.32028e+07
High	Q86V81	THO complex subunit 4 OS=Homo sapiens OX=9606 GN=ALYREF PE=1 SV=3	4.661	4	1	2	1	257	26.9	11.15	3.04	ALYREF	RNA metabolism OR transcription;other metabolic processes;transport	cytosol;nucleus;other cell component	nucleic acid binding activity;other molecular function	73979448
High	O75449	Katanin p60 ATPase-containing subunit A1 OS=Homo sapiens OX=9606 GN=KATNA1 PE=1 SV=1	4.66	3	2	2	2	491	55.9	6.9	2.08	KATNA1	cell organization and biogenesis;other biological processes	cytoskeleton;other cell component	cytoskeletal activity;other molecular function	1.39075e+07
High	Q9H361	Polyadenylate-binding protein 3 OS=Homo sapiens OX=9606 GN=PABPC3 PE=1 SV=2	4.624	3	2	2	2	631	70	9.67	2.22	PABPC3	RNA metabolism OR transcription;other metabolic processes	cytosol;nucleus;other cell component	nucleic acid binding activity	6852696
High	P50750	Cyclin-dependent kinase 9 OS=Homo sapiens OX=9606 GN=CDK9 PE=1 SV=3	4.587	5	2	2	1	372	42.8	8.79	4.9	CDK9	cell cycle OR cell proliferation;cell organization and biogenesis;protein metabolism;DNA metabolism;RNA metabolism OR transcription;other metabolic processes;stress response;other biological processes	nucleus;other cell component	nucleic acid binding activity;kinase activity;other molecular function	16463246
High	Q3T8J9	GON-4-like protein OS=Homo sapiens OX=9606 GN=GON4L PE=1 SV=1	4.585	1	2	2	1	2241	248.5	5.01	1.73	GON4L	other biological processes	nucleus	other molecular function	5.78929e+06
High	Q9H9L3	Interferon-stimulated 20 kDa exonuclease-like 2 OS=Homo sapiens OX=9606 GN=ISG20L2 PE=1 SV=1	4.572	7	2	2	2	353	39.1	9.94	0	ISG20L2	RNA metabolism OR transcription;other metabolic processes;other biological processes	nucleus	other molecular function	3.62771e+06
High	Q86YP4	Transcriptional repressor p66-alpha OS=Homo sapiens OX=9606 GN=GATAD2A PE=1 SV=1	4.55	3	2	2	2	633	68	9.94	1.75	GATAD2A	cell organization and biogenesis;other biological processes	nucleus	nucleic acid binding activity;other molecular function	1.62981e+08
High	Q13868	Exosome complex component RRP4 OS=Homo sapiens OX=9606 GN=EXOSC2 PE=1 SV=2	4.522	8	2	2	2	293	32.8	7.5	0	EXOSC2	RNA metabolism OR transcription;other metabolic processes;other biological processes	cytosol;nucleus;other cytoplasmic organelle;other cell component	nucleic acid binding activity;other molecular function	2.61975e+06
High	Q53GL0	Pleckstrin homology domain-containing family O member 1 OS=Homo sapiens OX=9606 GN=PLEKHO1 PE=1 SV=2	4.507	4	2	2	2	409	46.2	8.82	1.98	PLEKHO1	cell organization and biogenesis;other biological processes	plasma membrane;other membranes;nucleus;other cell component		53022452
High	Q9H9Y2	Ribosome production factor 1 OS=Homo sapiens OX=9606 GN=RPF1 PE=1 SV=2	4.489	3	1	1	1	349	40.1	10.01	2.6	RPF1	RNA metabolism OR transcription;other metabolic processes	nucleus;other cell component	nucleic acid binding activity	27378388
High	Q66K89	Transcription factor E4F1 OS=Homo sapiens OX=9606 GN=E4F1 PE=1 SV=2	4.439	3	2	2	2	784	83.4	6.34	6.25	E4F1	protein metabolism;DNA metabolism;other metabolic processes;other biological processes	cytoskeleton;nucleus;other cell component	nucleic acid binding activity;other molecular function	1.62941e+07
High	Q9UI30	Multifunctional methyltransferase subunit TRM112-like protein OS=Homo sapiens OX=9606 GN=TRMT112 PE=1 SV=1	4.355	22	2	2	2	125	14.2	5.26	0	TRMT112	cell organization and biogenesis;protein metabolism;RNA metabolism OR transcription;other metabolic processes;other biological processes	cytosol;nucleus;other cell component	enzyme regulator activity;other molecular function	4.83846e+06
High	Q96KQ7	Histone-lysine N-methyltransferase EHMT2 OS=Homo sapiens OX=9606 GN=EHMT2 PE=1 SV=3	4.334	1	2	2	2	1210	132.3	5.45	1.77	EHMT2	cell cycle OR cell proliferation;cell organization and biogenesis;protein metabolism;other metabolic processes;stress response;developmental processes;other biological processes	nucleus;other cell component	nucleic acid binding activity;other molecular function	6.19719e+06
High	P20719	Homeobox protein Hox-A5 OS=Homo sapiens OX=9606 GN=HOXA5 PE=1 SV=2	4.32	8	1	1	1	270	29.3	9.25	0	HOXA5	cell-cell signaling;developmental processes;other biological processes	nucleus;other cell component	nucleic acid binding activity;other molecular function	8580616
High	Q16594	Transcription initiation factor TFIID subunit 9 OS=Homo sapiens OX=9606 GN=TAF9 PE=1 SV=1	4.287	7	2	2	2	264	29	8.66	2.13	TAF9	cell organization and biogenesis;RNA metabolism OR transcription;other metabolic processes;stress response;other biological processes	nucleus;other cell component	nucleic acid binding activity;other molecular function	5.88779e+06
High	P43003	Excitatory amino acid transporter 1 OS=Homo sapiens OX=9606 GN=SLC1A3 PE=1 SV=1	4.277	2	1	1	1	542	59.5	8.41	2.08	SLC1A3	cell-cell signaling;other metabolic processes;stress response;transport;developmental processes;other biological processes	plasma membrane;other membranes;other cell component	transporter activity;other molecular function	1.57252e+06
High	Q5BJF6	Outer dense fiber protein 2 OS=Homo sapiens OX=9606 GN=ODF2 PE=1 SV=1	4.26	3	2	2	2	829	95.3	7.62	0	ODF2	cell cycle OR cell proliferation;cell organization and biogenesis;other biological processes	cytosol;cytoskeleton;other cell component	other molecular function	6.14172e+06
High	Q96BT3	Centromere protein T OS=Homo sapiens OX=9606 GN=CENPT PE=1 SV=2	4.235	3	2	2	2	561	60.4	6.58	0	CENPT	cell cycle OR cell proliferation;cell organization and biogenesis;other biological processes	cytosol;nucleus;other cell component	nucleic acid binding activity;other molecular function	5.90726e+06
High	O95785	Protein Wiz OS=Homo sapiens OX=9606 GN=WIZ PE=1 SV=2	4.215	1	1	1	1	1651	178.6	6.86	2.48	WIZ	other biological processes	nucleus;other cell component	nucleic acid binding activity;other molecular function	17586068
High	Q9BS31	Zinc finger protein 649 OS=Homo sapiens OX=9606 GN=ZNF649 PE=1 SV=1	4.201	2	1	2	1	505	57.6	8.76	2.23	ZNF649	other biological processes	nucleus	nucleic acid binding activity;other molecular function	63315040
High	Q3YEC7	Rab-like protein 6 OS=Homo sapiens OX=9606 GN=RABL6 PE=1 SV=2	4.18	2	2	2	2	729	79.5	5.22	0	RABL6		cytosol;cytoskeleton;nucleus;other cell component	other molecular function	5.66457e+06
High	O95365	Zinc finger and BTB domain-containing protein 7A OS=Homo sapiens OX=9606 GN=ZBTB7A PE=1 SV=1	4.149	4	2	2	2	584	61.4	5.19	0	ZBTB7A	cell organization and biogenesis;DNA metabolism;RNA metabolism OR transcription;other metabolic processes;stress response;other biological processes	nucleus;other cell component	nucleic acid binding activity;other molecular function	1.34338e+07
High	Q8TED0	U3 small nucleolar RNA-associated protein 15 homolog OS=Homo sapiens OX=9606 GN=UTP15 PE=1 SV=3	4.144	4	2	2	2	518	58.4	9.11	0	UTP15	RNA metabolism OR transcription;other metabolic processes;other biological processes	ER/Golgi;nucleus;other cell component		4.62453e+06
High	Q6ZUT1	Uncharacterized protein NKAPD1 OS=Homo sapiens OX=9606 GN=NKAPD1 PE=1 SV=2	4.119	4	1	1	1	292	34.1	9.73	2.22	NKAPD1			other molecular function	10200006
High	Q9UGU5	HMG domain-containing protein 4 OS=Homo sapiens OX=9606 GN=HMGXB4 PE=1 SV=2	4.086	3	1	1	1	601	65.7	9.32	0	HMGXB4	transport;signal transduction;other biological processes	nucleus	nucleic acid binding activity;other molecular function	3253274
High	Q96PV6	Leukocyte receptor cluster member 8 OS=Homo sapiens OX=9606 GN=LENG8 PE=1 SV=3	4.058	5	2	2	2	800	88.1	9.11	0	LENG8		nucleus;other cell component		1.834e+06
High	O15126	Secretory carrier-associated membrane protein 1 OS=Homo sapiens OX=9606 GN=SCAMP1 PE=1 SV=2	4.037	7	1	1	1	338	37.9	7.42	2.57	SCAMP1	transport;other biological processes	plasma membrane;other membranes;ER/Golgi;other cytoplasmic organelle;other cell component	other molecular function	10287357
High	Q53T94	TATA box-binding protein-associated factor RNA polymerase I subunit B OS=Homo sapiens OX=9606 GN=TAF1B PE=1 SV=1	3.99	3	2	2	2	588	68.8	8.02	1.91	TAF1B	cell organization and biogenesis;RNA metabolism OR transcription;other metabolic processes	nucleus	nucleic acid binding activity;other molecular function	6672796
High	Q9H8G2	Caspase activity and apoptosis inhibitor 1 OS=Homo sapiens OX=9606 GN=CAAP1 PE=1 SV=2	3.988	5	2	3	2	361	38.3	4.72	0	CAAP1	other biological processes			21709666
High	Q7Z7C8	Transcription initiation factor TFIID subunit 8 OS=Homo sapiens OX=9606 GN=TAF8 PE=1 SV=1	3.952	8	2	3	2	310	34.2	6.46	4.24	TAF8	cell cycle OR cell proliferation;cell organization and biogenesis;RNA metabolism OR transcription;other metabolic processes;developmental processes;other biological processes	nucleus;other cell component	other molecular function	25574158
High	O43818	U3 small nucleolar RNA-interacting protein 2 OS=Homo sapiens OX=9606 GN=RRP9 PE=1 SV=1	3.95	4	2	2	2	475	51.8	7.85	0	RRP9	RNA metabolism OR transcription;other metabolic processes;other biological processes	nucleus;other cell component	nucleic acid binding activity	2948375
High	P52926	High mobility group protein HMGI-C OS=Homo sapiens OX=9606 GN=HMGA2 PE=1 SV=1	3.9	21	1	1	1	109	11.8	10.62	3.21	HMGA2	cell-cell signaling;cell cycle OR cell proliferation;cell organization and biogenesis;DNA metabolism;other metabolic processes;stress response;developmental processes;signal transduction;other biological processes	nucleus;other cell component	nucleic acid binding activity;other molecular function	7278559
High	Q86X95	Corepressor interacting with RBPJ 1 OS=Homo sapiens OX=9606 GN=CIR1 PE=1 SV=1	3.894	4	2	2	2	450	52.3	9.86	1.94	CIR1	RNA metabolism OR transcription;other metabolic processes;developmental processes;other biological processes	cytoskeleton;nucleus;other cell component	other molecular function	14554501
High	A6NMY6	Putative annexin A2-like protein OS=Homo sapiens OX=9606 GN=ANXA2P2 PE=5 SV=2	3.888	8	2	2	2	339	38.6	6.95	0	ANXA2P2	other biological processes	extracellular matrix;plasma membrane;other membranes;nucleus;other cell component	enzyme regulator activity;cytoskeletal activity;other molecular function	1.98855e+06
High	P17026	Zinc finger protein 22 OS=Homo sapiens OX=9606 GN=ZNF22 PE=1 SV=3	3.879	11	2	2	2	224	25.9	10.04	2.6	ZNF22	other biological processes	nucleus	nucleic acid binding activity;other molecular function	1.10753e+07
High	Q9H307	Pinin OS=Homo sapiens OX=9606 GN=PNN PE=1 SV=5	3.862	4	2	2	2	717	81.6	7.14	1.65	PNN	cell adhesion;RNA metabolism OR transcription;other metabolic processes	plasma membrane;other membranes;cytoskeleton;nucleus;other cell component	nucleic acid binding activity;other molecular function	7.06458e+06
High	P31943	Heterogeneous nuclear ribonucleoprotein H OS=Homo sapiens OX=9606 GN=HNRNPH1 PE=1 SV=4	3.86	6	2	2	2	449	49.2	6.3	0	HNRNPH1	RNA metabolism OR transcription;other metabolic processes;other biological processes	cytosol;nucleus;other cell component	nucleic acid binding activity;other molecular function	4.25038e+06
High	Q8IYA6	Cytoskeleton-associated protein 2-like OS=Homo sapiens OX=9606 GN=CKAP2L PE=1 SV=4	3.842	2	2	3	2	745	83.5	9.83	1.85	CKAP2L		cytosol;cytoskeleton		17946667
High	Q9NPJ6	Mediator of RNA polymerase II transcription subunit 4 OS=Homo sapiens OX=9606 GN=MED4 PE=1 SV=1	3.839	6	1	1	1	270	29.7	5.1	0	MED4	cell organization and biogenesis;RNA metabolism OR transcription;other metabolic processes;other biological processes	nucleus	other molecular function	1.22001e+06
High	Q9Y4X4	Krueppel-like factor 12 OS=Homo sapiens OX=9606 GN=KLF12 PE=1 SV=2	3.791	3	1	1	1	402	44.2	9.7	0	KLF12	other biological processes	cytosol;nucleus;other cell component	nucleic acid binding activity;other molecular function	7.15117e+06
High	Q8N0Y2	Zinc finger protein 444 OS=Homo sapiens OX=9606 GN=ZNF444 PE=1 SV=1	3.785	5	2	3	2	327	35.2	8.56	1.66	ZNF444	other biological processes	nucleus	nucleic acid binding activity;other molecular function	1.29687e+07
High	Q8N3X1	Formin-binding protein 4 OS=Homo sapiens OX=9606 GN=FNBP4 PE=1 SV=3	3.777	1	1	2	1	1017	110.2	4.74	5.11	FNBP4		nucleus		9023460
High	O95251	Histone acetyltransferase KAT7 OS=Homo sapiens OX=9606 GN=KAT7 PE=1 SV=1	3.776	4	2	2	2	611	70.6	8.85	1.75	KAT7	cell organization and biogenesis;protein metabolism;DNA metabolism;RNA metabolism OR transcription;other metabolic processes;stress response;signal transduction;other biological processes	cytosol;nucleus;other cell component	nucleic acid binding activity;other molecular function	2.48755e+07
High	P49759	Dual specificity protein kinase CLK1 OS=Homo sapiens OX=9606 GN=CLK1 PE=1 SV=2	3.769	1	1	1	1	484	57.3	8.87	0	CLK1	cell organization and biogenesis;other biological processes	nucleus	kinase activity;other molecular function	7.25945e+06
High	Q9H329	Band 4.1-like protein 4B OS=Homo sapiens OX=9606 GN=EPB41L4B PE=2 SV=2	3.755	1	1	1	1	900	99.7	9.04	2.26	EPB41L4B	cell organization and biogenesis;stress response;other biological processes	plasma membrane;other membranes;cytosol;cytoskeleton;other cell component	cytoskeletal activity	4534049
High	Q9H5J8	TATA box-binding protein-associated factor RNA polymerase I subunit D OS=Homo sapiens OX=9606 GN=TAF1D PE=1 SV=1	3.74	4	1	1	1	278	32	8.73	0	TAF1D	other biological processes	cytosol;cytoskeleton;nucleus	nucleic acid binding activity;other molecular function	5.16891e+06
High	Q16630	Cleavage and polyadenylation specificity factor subunit 6 OS=Homo sapiens OX=9606 GN=CPSF6 PE=1 SV=2	3.717	4	2	2	2	551	59.2	7.15	3.33	CPSF6	cell organization and biogenesis;RNA metabolism OR transcription;other metabolic processes;other biological processes	nucleus;other cell component	translation activity;nucleic acid binding activity;other molecular function	25612840
High	P21741	Midkine OS=Homo sapiens OX=9606 GN=MDK PE=1 SV=1	3.704	7	1	1	1	143	15.6	9.79	2.54	MDK	cell organization and biogenesis;stress response;developmental processes;signal transduction;other biological processes	non-structural extracellular	signal transduction activity or receptor binding;other molecular function	7025159
High	Q9BRT6	Protein LLP homolog OS=Homo sapiens OX=9606 GN=LLPH PE=1 SV=1	3.7	12	1	1	1	129	15.2	10.37	2.14	LLPH	cell organization and biogenesis;developmental processes;other biological processes	nucleus;other cell component	other molecular function	5370776
High	Q9ULW0	Targeting protein for Xklp2 OS=Homo sapiens OX=9606 GN=TPX2 PE=1 SV=2	3.661	2	1	2	1	747	85.6	9.23	0	TPX2	cell cycle OR cell proliferation;cell organization and biogenesis;other biological processes	cytosol;cytoskeleton;nucleus;other cell component	other molecular function	6120886
High	Q9BXK1	Krueppel-like factor 16 OS=Homo sapiens OX=9606 GN=KLF16 PE=1 SV=1	3.618	7	1	1	1	252	25.4	9.88	2.23	KLF16	signal transduction;other biological processes	nucleus;other cell component	nucleic acid binding activity;other molecular function	13034739
High	P32121	Beta-arrestin-2 OS=Homo sapiens OX=9606 GN=ARRB2 PE=1 SV=2	3.617	4	2	2	2	409	46.1	7.69	1.66	ARRB2	cell-cell signaling;protein metabolism;RNA metabolism OR transcription;other metabolic processes;transport;signal transduction;other biological processes	plasma membrane;other membranes;cytosol;nucleus;other cell component	signal transduction activity or receptor binding;other molecular function	1.00248e+07
High	Q9C086	INO80 complex subunit B OS=Homo sapiens OX=9606 GN=INO80B PE=1 SV=2	3.603	6	2	3	2	356	38.6	9.61	2.61	INO80B	cell organization and biogenesis;DNA metabolism;other metabolic processes;stress response;other biological processes	nucleus	other molecular function	2.98218e+07
High	Q9NXE8	Pre-mRNA-splicing factor CWC25 homolog OS=Homo sapiens OX=9606 GN=CWC25 PE=1 SV=1	3.585	2	1	1	1	425	49.6	10.18	1.94	CWC25	RNA metabolism OR transcription;other metabolic processes	nucleus		17117920
High	Q13123	Protein Red OS=Homo sapiens OX=9606 GN=IK PE=1 SV=3	3.582	3	2	3	2	557	65.6	6.64	2.05	IK	cell cycle OR cell proliferation;RNA metabolism OR transcription;other metabolic processes;signal transduction;other biological processes	cytoskeleton;nucleus;other cell component	other molecular function	2.83598e+07
High	Q9UIG0	Tyrosine-protein kinase BAZ1B OS=Homo sapiens OX=9606 GN=BAZ1B PE=1 SV=2	3.576	1	2	3	2	1483	170.8	8.48	1.98	BAZ1B	cell organization and biogenesis;protein metabolism;other metabolic processes;stress response;other biological processes	nucleus;other cell component	kinase activity;other molecular function	1.23656e+07
High	Q5HYJ3	Protein FAM76B OS=Homo sapiens OX=9606 GN=FAM76B PE=1 SV=3	3.57	3	1	1	1	339	38.7	9.25	2.09	FAM76B	other biological processes	nucleus		21500392
High	O43760	Synaptogyrin-2 OS=Homo sapiens OX=9606 GN=SYNGR2 PE=1 SV=1	3.568	4	1	1	1	224	24.8	4.94	1.73	SYNGR2	cell organization and biogenesis;transport	other membranes;ER/Golgi;other cell component		9066801
High	P57775	F-box/WD repeat-containing protein 4 OS=Homo sapiens OX=9606 GN=FBXW4 PE=1 SV=1	3.53	5	2	2	2	412	46.3	7.58	1.8	FBXW4	protein metabolism;other metabolic processes;developmental processes;signal transduction	cytosol;other cell component		15027222
High	P49711	Transcriptional repressor CTCF OS=Homo sapiens OX=9606 GN=CTCF PE=1 SV=1	3.518	1	1	2	1	727	82.7	6.96	3.43	CTCF	cell cycle OR cell proliferation;cell organization and biogenesis;other metabolic processes;developmental processes;other biological processes	nucleus;other cell component	nucleic acid binding activity;other molecular function	51032020
High	Q16531	DNA damage-binding protein 1 OS=Homo sapiens OX=9606 GN=DDB1 PE=1 SV=1	3.472	1	2	2	2	1140	126.9	5.26	1.67	DDB1	cell cycle OR cell proliferation;cell organization and biogenesis;protein metabolism;DNA metabolism;other metabolic processes;stress response;signal transduction;other biological processes	nucleus;other cell component	nucleic acid binding activity;other molecular function	5.92025e+06
High	Q03936	Zinc finger protein 92 OS=Homo sapiens OX=9606 GN=ZNF92 PE=1 SV=2	3.464	3	2	2	1	586	68.4	9.28	2.18	ZNF92	other biological processes	nucleus	nucleic acid binding activity;other molecular function	23539532
High	P35080	Profilin-2 OS=Homo sapiens OX=9606 GN=PFN2 PE=1 SV=3	3.453	10	1	1	1	140	15	6.99	2.23	PFN2	cell organization and biogenesis;other biological processes	cytoskeleton;other cell component	cytoskeletal activity;other molecular function
High	P62891	Large ribosomal subunit protein eL39 OS=Homo sapiens OX=9606 GN=RPL39 PE=1 SV=2	3.448	20	1	1	1	51	6.4	12.56	2.03	RPL39	protein metabolism;other metabolic processes;stress response	non-structural extracellular;cytosol;translational apparatus	nucleic acid binding activity;other molecular function	20405790
High	Q8WUY9	DEP domain-containing protein 1B OS=Homo sapiens OX=9606 GN=DEPDC1B PE=1 SV=2	3.441	2	1	2	1	529	61.7	8.85	0	DEPDC1B	signal transduction;other biological processes		enzyme regulator activity	2.58919e+06
High	P62306	Small nuclear ribonucleoprotein F OS=Homo sapiens OX=9606 GN=SNRPF PE=1 SV=1	3.44	15	1	1	1	86	9.7	4.67	2.46	SNRPF	cell organization and biogenesis;RNA metabolism OR transcription;other metabolic processes	cytosol;nucleus;other cell component	nucleic acid binding activity	11086343
High	Q86UY6	N-alpha-acetyltransferase 40 OS=Homo sapiens OX=9606 GN=NAA40 PE=1 SV=1	3.392	5	1	1	1	237	27.2	7.39	0	NAA40	cell organization and biogenesis;other metabolic processes	cytosol;cytoskeleton;nucleus	other molecular function	5856420
High	P02768	Albumin OS=Homo sapiens OX=9606 GN=ALB PE=1 SV=2	3.39	4	2	2	2	609	69.3	6.28	0	ALB	stress response;other biological processes	non-structural extracellular;ER/Golgi;other cell component	nucleic acid binding activity;other molecular function	22523601
High	P62308	Small nuclear ribonucleoprotein G OS=Homo sapiens OX=9606 GN=SNRPG PE=1 SV=1	3.384	16	1	1	1	76	8.5	8.88	0	SNRPG	cell organization and biogenesis;RNA metabolism OR transcription;other metabolic processes	cytosol;nucleus;other cell component	other molecular function	2.80515e+06
High	Q9UG63	ATP-binding cassette sub-family F member 2 OS=Homo sapiens OX=9606 GN=ABCF2 PE=1 SV=2	3.365	2	1	1	1	623	71.2	7.37	0	ABCF2		plasma membrane;other membranes	other molecular function	2309399
High	Q9P1Y6	PHD and RING finger domain-containing protein 1 OS=Homo sapiens OX=9606 GN=PHRF1 PE=1 SV=3	3.346	1	1	2	1	1649	178.6	8.95	0	PHRF1	protein metabolism;other metabolic processes		other molecular function
High	Q9Y295	Developmentally-regulated GTP-binding protein 1 OS=Homo sapiens OX=9606 GN=DRG1 PE=1 SV=1	3.343	3	1	1	1	367	40.5	8.9	1.81	DRG1	protein metabolism;other metabolic processes;other biological processes	cytosol;nucleus;other cell component	cytoskeletal activity;other molecular function	10027163
High	P07305	Histone H1.0 OS=Homo sapiens OX=9606 GN=H1-0 PE=1 SV=3	3.341	5	1	2	1	194	20.9	10.84	4.15	H1-0	cell organization and biogenesis;other biological processes	cytoskeleton;ER/Golgi;nucleus;other cell component	nucleic acid binding activity;other molecular function	41046232
High	Q9BSC4	Nucleolar protein 10 OS=Homo sapiens OX=9606 GN=NOL10 PE=1 SV=1	3.33	1	1	1	1	688	80.3	8.46	2.03	NOL10	RNA metabolism OR transcription;other metabolic processes	nucleus;other cell component		11385501
High	Q8N8D1	Programmed cell death protein 7 OS=Homo sapiens OX=9606 GN=PDCD7 PE=1 SV=1	3.315	2	1	1	1	485	54.7	9.95	0	PDCD7	RNA metabolism OR transcription;other metabolic processes;other biological processes	nucleus		3.79861e+06
High	Q9NWH9	SAFB-like transcription modulator OS=Homo sapiens OX=9606 GN=SLTM PE=1 SV=2	3.305	2	1	1	1	1034	117.1	7.87	2.99	SLTM	other biological processes	nucleus	nucleic acid binding activity	7.80892e+06
High	Q96DT7	Zinc finger and BTB domain-containing protein 10 OS=Homo sapiens OX=9606 GN=ZBTB10 PE=1 SV=2	3.29	1	1	2	1	871	94.8	5.16	0	ZBTB10	other biological processes	nucleus;other cell component	nucleic acid binding activity;other molecular function
High	Q12894	Interferon-related developmental regulator 2 OS=Homo sapiens OX=9606 GN=IFRD2 PE=1 SV=4	3.289	2	1	1	1	442	48	6.84	0	IFRD2	other biological processes		translation activity;other molecular function	1.99876e+06
High	Q5VWQ8	Disabled homolog 2-interacting protein OS=Homo sapiens OX=9606 GN=DAB2IP PE=1 SV=2	3.276	1	1	1	1	1189	131.5	8.72	2.43	DAB2IP	cell organization and biogenesis;protein metabolism;other metabolic processes;stress response;developmental processes;signal transduction;other biological processes	plasma membrane;other membranes;cytosol;other cell component	signal transduction activity or receptor binding;enzyme regulator activity;other molecular function	5.39317e+06
High	P31689	DnaJ homolog subfamily A member 1 OS=Homo sapiens OX=9606 GN=DNAJA1 PE=1 SV=2	3.23	3	1	1	1	397	44.8	7.08	0	DNAJA1	protein metabolism;other metabolic processes;stress response;signal transduction;other biological processes	other membranes;cytosol;cytoskeleton;mitochondrion;ER/Golgi;nucleus;other cell component	signal transduction activity or receptor binding;other molecular function
High	Q8TBB5	Kelch domain-containing protein 4 OS=Homo sapiens OX=9606 GN=KLHDC4 PE=1 SV=1	3.22	2	1	1	1	520	57.9	5.72	2.29	KLHDC4				118885432
High	Q96JB3	Hypermethylated in cancer 2 protein OS=Homo sapiens OX=9606 GN=HIC2 PE=1 SV=2	3.21	2	1	1	1	615	66.1	6.38	2.14	HIC2	other biological processes	plasma membrane;other membranes;nucleus	nucleic acid binding activity;other molecular function	9565844
High	Q9Y483	Metal-response element-binding transcription factor 2 OS=Homo sapiens OX=9606 GN=MTF2 PE=1 SV=3	3.19	2	1	1	1	593	67	8.75	0	MTF2	cell organization and biogenesis;developmental processes;other biological processes	nucleus;other cell component	nucleic acid binding activity;other molecular function	6402423
High	Q5DID0	Uromodulin-like 1 OS=Homo sapiens OX=9606 GN=UMODL1 PE=2 SV=2	3.173	1	1	1	1	1318	144.2	6.1	0	UMODL1	other biological processes	non-structural extracellular;plasma membrane;other membranes;other cell component	enzyme regulator activity;other molecular function	38606576
High	P0DPD5	Zinc finger protein 723 OS=Homo sapiens OX=9606 GN=ZNF723 PE=3 SV=1	3.153	4	2	2	1	513	59.1	9.25	0	ZNF723	other biological processes	nucleus	nucleic acid binding activity;other molecular function	13623916
High	Q8NEM0	Microcephalin OS=Homo sapiens OX=9606 GN=MCPH1 PE=1 SV=4	3.139	1	1	1	1	835	92.8	8.25	0	MCPH1	cell cycle OR cell proliferation;cell organization and biogenesis;developmental processes;other biological processes	cytoskeleton;nucleus;other cell component	other molecular function	48761724
High	Q10570	Cleavage and polyadenylation specificity factor subunit 1 OS=Homo sapiens OX=9606 GN=CPSF1 PE=1 SV=2	3.115	1	1	2	1	1443	160.8	6.4	1.82	CPSF1	RNA metabolism OR transcription;other metabolic processes	nucleus	nucleic acid binding activity;other molecular function	2.17178e+06
High	O95391	Pre-mRNA-splicing factor SLU7 OS=Homo sapiens OX=9606 GN=SLU7 PE=1 SV=2	3.083	4	2	2	2	586	68.3	7.14	2.15	SLU7	cell organization and biogenesis;RNA metabolism OR transcription;other metabolic processes;stress response;transport	cytosol;nucleus;other cell component	nucleic acid binding activity;other molecular function	3.31027e+06
High	Q96LT9	RNA-binding region-containing protein 3 OS=Homo sapiens OX=9606 GN=RNPC3 PE=1 SV=1	3.077	2	1	1	1	517	58.5	7.72	0	RNPC3	RNA metabolism OR transcription;other metabolic processes	nucleus	nucleic acid binding activity	15249433
High	P41743	Protein kinase C iota type OS=Homo sapiens OX=9606 GN=PRKCI PE=1 SV=2	3.075	2	1	1	1	596	68.2	5.85	1.67	PRKCI	cell organization and biogenesis;protein metabolism;other metabolic processes;stress response;transport;developmental processes;signal transduction;other biological processes	plasma membrane;other membranes;cytosol;cytoskeleton;ER/Golgi;nucleus;other cytoplasmic organelle;other cell component	kinase activity;other molecular function	10666306
High	Q68DK7	Male-specific lethal 1 homolog OS=Homo sapiens OX=9606 GN=MSL1 PE=1 SV=3	3.075	2	1	1	1	614	67.1	8.92	2.07	MSL1	cell organization and biogenesis;other biological processes	nucleus;other cell component	other molecular function	11577820
High	A8K855	EF-hand calcium-binding domain-containing protein 7 OS=Homo sapiens OX=9606 GN=EFCAB7 PE=1 SV=1	3.03	2	1	1	1	629	71.9	6.38	0	EFCAB7	other biological processes	plasma membrane;other membranes;other cell component	other molecular function	10110631
High	Q9H8H2	Probable ATP-dependent RNA helicase DDX31 OS=Homo sapiens OX=9606 GN=DDX31 PE=1 SV=2	3.006	1	1	2	1	851	94	9.99	3.49	DDX31	cell organization and biogenesis;other biological processes	ER/Golgi;nucleus;other cell component	other molecular function	4.48762e+06
High	Q3B726	DNA-directed RNA polymerase I subunit RPA43 OS=Homo sapiens OX=9606 GN=POLR1F PE=1 SV=1	2.994	3	1	1	1	338	37.4	6.98	2.21	POLR1F	RNA metabolism OR transcription;other metabolic processes;other biological processes	nucleus		6153629
High	P62861	Ubiquitin-like FUBI-ribosomal protein eS30 fusion protein OS=Homo sapiens OX=9606 GN=FAU PE=1 SV=2	2.969	8	1	1	1	133	14.4	10.17	0	FAU	protein metabolism;other metabolic processes;stress response	non-structural extracellular;cytosol;translational apparatus;nucleus;other cell component	other molecular function	40246640
High	Q5FBB7	Shugoshin 1 OS=Homo sapiens OX=9606 GN=SGO1 PE=1 SV=1	2.965	2	1	1	1	561	64.2	9.16	0	SGO1	cell cycle OR cell proliferation;cell organization and biogenesis;other biological processes	cytosol;cytoskeleton;nucleus;other cell component	other molecular function	7344324
High	O75683	Surfeit locus protein 6 OS=Homo sapiens OX=9606 GN=SURF6 PE=1 SV=3	2.941	2	1	1	1	361	41.4	10.64	0	SURF6	other biological processes	nucleus;other cell component	nucleic acid binding activity;other molecular function	3.54971e+06
High	P13639	Elongation factor 2 OS=Homo sapiens OX=9606 GN=EEF2 PE=1 SV=4	2.941	2	2	2	2	858	95.3	6.83	0	EEF2	protein metabolism;other metabolic processes;other biological processes	non-structural extracellular;plasma membrane;other membranes;cytosol;translational apparatus;other cell component	translation activity;other molecular function	6.40565e+06
High	Q9Y324	rRNA-processing protein FCF1 homolog OS=Homo sapiens OX=9606 GN=FCF1 PE=1 SV=1	2.926	5	1	1	1	198	23.4	9.7	0	FCF1	RNA metabolism OR transcription;other metabolic processes;other biological processes	nucleus;other cell component		17557882
High	Q8WVD3	E3 ubiquitin-protein ligase RNF138 OS=Homo sapiens OX=9606 GN=RNF138 PE=1 SV=1	2.904	4	1	1	1	245	28.2	6.93	1.92	RNF138	protein metabolism;DNA metabolism;other metabolic processes;stress response;signal transduction;other biological processes	other cell component	nucleic acid binding activity;other molecular function	2512140
High	P53350	Serine/threonine-protein kinase PLK1 OS=Homo sapiens OX=9606 GN=PLK1 PE=1 SV=1	2.902	3	2	2	2	603	68.2	8.91	0	PLK1	cell cycle OR cell proliferation;cell organization and biogenesis;protein metabolism;DNA metabolism;other metabolic processes;stress response;signal transduction;other biological processes	cytosol;cytoskeleton;nucleus;other cell component	cytoskeletal activity;kinase activity;other molecular function	1.61724e+07
High	Q15527	Surfeit locus protein 2 OS=Homo sapiens OX=9606 GN=SURF2 PE=1 SV=4	2.899	4	1	1	1	256	29.6	9.22	0	SURF2		plasma membrane;other membranes;nucleus		13121981
High	Q5JWF2	Guanine nucleotide-binding protein G(s) subunit alpha isoforms XLas OS=Homo sapiens OX=9606 GN=GNAS PE=1 SV=2	2.893	1	1	1	1	1037	111	5.03	0	GNAS	cell adhesion;stress response;developmental processes;signal transduction;other biological processes	plasma membrane;other membranes;cytosol;other cell component	signal transduction activity or receptor binding;enzyme regulator activity;other molecular function
High	Q9P206	NHS-like protein 3 OS=Homo sapiens OX=9606 GN=NHSL3 PE=1 SV=2	2.888	2	1	1	1	1035	107	9.73	0	NHSL3	other biological processes			3982061
High	Q8NDX5	Polyhomeotic-like protein 3 OS=Homo sapiens OX=9606 GN=PHC3 PE=1 SV=1	2.879	3	2	2	1	983	106.1	6.62	0	PHC3	other biological processes	nucleus	nucleic acid binding activity;other molecular function	2.18945e+06
High	Q15543	Transcription initiation factor TFIID subunit 13 OS=Homo sapiens OX=9606 GN=TAF13 PE=1 SV=1	2.875	9	1	1	1	124	14.3	4.81	2.4	TAF13	cell organization and biogenesis;RNA metabolism OR transcription;other metabolic processes;other biological processes	nucleus	nucleic acid binding activity;other molecular function	1.24107e+06
High	Q93050	V-type proton ATPase 116 kDa subunit a 1 OS=Homo sapiens OX=9606 GN=ATP6V0A1 PE=1 SV=3	2.871	1	1	1	1	837	96.4	6.43	0	ATP6V0A1	cell organization and biogenesis;transport;other biological processes	plasma membrane;other membranes;cytosol;ER/Golgi;nucleus;other cytoplasmic organelle;other cell component	transporter activity;other molecular function	5218399
High	Q13573	SNW domain-containing protein 1 OS=Homo sapiens OX=9606 GN=SNW1 PE=1 SV=1	2.869	2	1	1	1	536	61.5	9.52	2.01	SNW1	RNA metabolism OR transcription;other metabolic processes;stress response;signal transduction;other biological processes	nucleus	signal transduction activity or receptor binding;other molecular function	5163510
High	Q9NY61	Protein AATF OS=Homo sapiens OX=9606 GN=AATF PE=1 SV=1	2.867	4	2	3	2	560	63.1	4.94	0	AATF	cell adhesion;developmental processes;other biological processes	nucleus;other cell component	cytoskeletal activity;other molecular function	5.34792e+07
High	Q9NY12	H/ACA ribonucleoprotein complex subunit 1 OS=Homo sapiens OX=9606 GN=GAR1 PE=1 SV=1	2.865	4	1	1	1	217	22.3	10.92	2.02	GAR1	cell organization and biogenesis;DNA metabolism;RNA metabolism OR transcription;other metabolic processes	nucleus	nucleic acid binding activity	4588281
High	Q6SPF0	Sterile alpha motif domain-containing protein 1 OS=Homo sapiens OX=9606 GN=SAMD1 PE=1 SV=1	2.856	1	1	1	1	538	56	7.58	1.95	SAMD1	cell organization and biogenesis;protein metabolism;other metabolic processes;other biological processes	non-structural extracellular;nucleus;other cell component	nucleic acid binding activity;other molecular function	9376311
High	Q8NB78	Lysine-specific histone demethylase 2 OS=Homo sapiens OX=9606 GN=KDM1B PE=1 SV=3	2.831	1	1	1	1	822	92	7.87	0	KDM1B	cell organization and biogenesis;RNA metabolism OR transcription;other metabolic processes	nucleus;other cell component	other molecular function	2.0019e+06
High	P60842	Eukaryotic initiation factor 4A-I OS=Homo sapiens OX=9606 GN=EIF4A1 PE=1 SV=1	2.814	2	1	1	1	406	46.1	5.48	0	EIF4A1	cell organization and biogenesis;protein metabolism;other metabolic processes;other biological processes	plasma membrane;other membranes;cytosol;translational apparatus;nucleus;other cell component	nucleic acid binding activity;other molecular function	3028832
High	Q06265	Exosome complex component RRP45 OS=Homo sapiens OX=9606 GN=EXOSC9 PE=1 SV=3	2.809	3	1	1	1	439	48.9	5.29	2.42	EXOSC9	RNA metabolism OR transcription;other metabolic processes;other biological processes	cytosol;nucleus;other cytoplasmic organelle;other cell component	nucleic acid binding activity;other molecular function	13859573
High	Q96SL8	Flt3-interacting zinc finger protein 1 OS=Homo sapiens OX=9606 GN=FIZ1 PE=1 SV=2	2.791	2	1	1	1	496	52	8.19	1.69	FIZ1	other biological processes	nucleus;other cell component	signal transduction activity or receptor binding;other molecular function	40246640
High	P01701	Immunoglobulin lambda variable 1-51 OS=Homo sapiens OX=9606 GN=IGLV1-51 PE=1 SV=2	2.761	7	1	1	1	117	12.2	7.03	0	IGLV1-51	other biological processes	non-structural extracellular;plasma membrane;other membranes;other cell component	other molecular function
High	Q96ME7	Zinc finger protein 512 OS=Homo sapiens OX=9606 GN=ZNF512 PE=1 SV=2	2.725	2	1	1	1	567	64.6	9.76	1.98	ZNF512	other biological processes	nucleus	nucleic acid binding activity;other molecular function	13429661
High	P49757	Protein numb homolog OS=Homo sapiens OX=9606 GN=NUMB PE=1 SV=2	2.653	2	1	1	1	651	70.8	8.51	0	NUMB	cell cycle OR cell proliferation;cell organization and biogenesis;developmental processes;other biological processes	plasma membrane;other membranes;other cytoplasmic organelle;other cell component	other molecular function	4.78896e+06
High	P42695	Condensin-2 complex subunit D3 OS=Homo sapiens OX=9606 GN=NCAPD3 PE=1 SV=2	2.641	0	1	1	1	1498	168.8	7.5	0	NCAPD3	cell cycle OR cell proliferation;cell organization and biogenesis;other biological processes	nucleus;other cell component	other molecular function	1.69483e+06
High	P62851	Small ribosomal subunit protein eS25 OS=Homo sapiens OX=9606 GN=RPS25 PE=1 SV=1	2.639	9	1	1	1	125	13.7	10.11	1.6	RPS25	protein metabolism;RNA metabolism OR transcription;other metabolic processes;other biological processes	cytosol;translational apparatus;nucleus;other cell component	other molecular function	8447628
High	Q9UHB7	AF4/FMR2 family member 4 OS=Homo sapiens OX=9606 GN=AFF4 PE=1 SV=1	2.606	1	1	2	1	1163	127.4	9.31	2	AFF4	stress response;other biological processes	nucleus;other cell component		2991653
High	P38919	Eukaryotic initiation factor 4A-III OS=Homo sapiens OX=9606 GN=EIF4A3 PE=1 SV=4	2.604	6	2	3	2	411	46.8	6.73	0	EIF4A3	cell organization and biogenesis;RNA metabolism OR transcription;other metabolic processes;transport;developmental processes;other biological processes	cytosol;nucleus;other cell component	nucleic acid binding activity;other molecular function	3.95541e+06
High	A6NFI3	Zinc finger protein 316 OS=Homo sapiens OX=9606 GN=ZNF316 PE=1 SV=1	2.594	1	1	1	1	1004	108.4	5.31	1.82	ZNF316	other biological processes	nucleus	nucleic acid binding activity;other molecular function	14271912
High	Q07666	KH domain-containing, RNA-binding, signal transduction-associated protein 1 OS=Homo sapiens OX=9606 GN=KHDRBS1 PE=1 SV=1	2.586	2	1	1	1	443	48.2	8.66	0	KHDRBS1	cell cycle OR cell proliferation;RNA metabolism OR transcription;other metabolic processes;signal transduction;other biological processes	plasma membrane;other membranes;cytosol;nucleus;other cell component	nucleic acid binding activity;other molecular function	113696736
High	A8MTY0	Zinc finger protein 724 OS=Homo sapiens OX=9606 GN=ZNF724 PE=2 SV=3	2.58	2	1	1	1	619	71.1	9.11	1.8	ZNF724	other biological processes	nucleus	nucleic acid binding activity;other molecular function	10916459
High	Q15637	Splicing factor 1 OS=Homo sapiens OX=9606 GN=SF1 PE=1 SV=4	2.57	3	1	2	1	639	68.3	8.98	0	SF1	cell organization and biogenesis;RNA metabolism OR transcription;other metabolic processes;developmental processes;other biological processes	translational apparatus;nucleus	nucleic acid binding activity;other molecular function	2.92779e+06
High	Q9P287	BRCA2 and CDKN1A-interacting protein OS=Homo sapiens OX=9606 GN=BCCIP PE=1 SV=1	2.553	3	1	1	1	314	36	4.61	0	BCCIP	cell cycle OR cell proliferation;cell organization and biogenesis;DNA metabolism;other metabolic processes;stress response;developmental processes;other biological processes	cytosol;cytoskeleton;nucleus	enzyme regulator activity;cytoskeletal activity	2.88977e+06
High	Q9BV40	Vesicle-associated membrane protein 8 OS=Homo sapiens OX=9606 GN=VAMP8 PE=1 SV=1	2.549	9	1	1	1	100	11.4	7.34	0	VAMP8	cell organization and biogenesis;other metabolic processes;stress response;transport;other biological processes	plasma membrane;other membranes;cytosol;other cytoplasmic organelle;other cell component	other molecular function
High	Q02543	Large ribosomal subunit protein eL20 OS=Homo sapiens OX=9606 GN=RPL18A PE=1 SV=2	2.533	6	1	1	1	176	20.7	10.71	2.02	RPL18A	protein metabolism;other metabolic processes	cytosol;translational apparatus;other cell component	other molecular function	12279658
High	Q2QGD7	Zinc finger protein ZXDC OS=Homo sapiens OX=9606 GN=ZXDC PE=1 SV=2	2.52	2	1	1	1	858	89.9	8.13	0	ZXDC	other biological processes	nucleus	other molecular function
High	P08195	Amino acid transporter heavy chain SLC3A2 OS=Homo sapiens OX=9606 GN=SLC3A2 PE=1 SV=3	2.504	2	1	2	1	630	68	5.01	0	SLC3A2	other metabolic processes;transport;other biological processes	plasma membrane;other membranes;nucleus;other cytoplasmic organelle;other cell component	transporter activity;nucleic acid binding activity;other molecular function	1.1361e+06
High	Q15007	Pre-mRNA-splicing regulator WTAP OS=Homo sapiens OX=9606 GN=WTAP PE=1 SV=2	2.496	4	1	1	1	396	44.2	5.19	1.82	WTAP	RNA metabolism OR transcription;other metabolic processes;other biological processes	other membranes;nucleus;other cell component	other molecular function
High	Q14680	Maternal embryonic leucine zipper kinase OS=Homo sapiens OX=9606 GN=MELK PE=1 SV=3	2.491	2	1	1	1	651	74.6	8.72	2.31	MELK	cell cycle OR cell proliferation;cell organization and biogenesis;protein metabolism;other metabolic processes;stress response;signal transduction;other biological processes	plasma membrane;other membranes;other cell component	kinase activity;other molecular function	38041528
High	O95707	Ribonuclease P protein subunit p29 OS=Homo sapiens OX=9606 GN=POP4 PE=1 SV=2	2.457	4	1	1	1	220	25.4	10.07	0	POP4	RNA metabolism OR transcription;other metabolic processes	nucleus;other cell component	nucleic acid binding activity;other molecular function	1.99078e+06
High	Q09666	Neuroblast differentiation-associated protein AHNAK OS=Homo sapiens OX=9606 GN=AHNAK PE=1 SV=2	2.44	0	2	2	2	5890	628.7	6.15	0	AHNAK	other biological processes	non-structural extracellular;plasma membrane;other membranes;cytosol;cytoskeleton;nucleus;other cell component	other molecular function	1.03689e+07
High	Q15061	WD repeat-containing protein 43 OS=Homo sapiens OX=9606 GN=WDR43 PE=1 SV=3	2.428	1	1	2	1	677	74.8	5.57	1.97	WDR43	RNA metabolism OR transcription;other metabolic processes;other biological processes	nucleus;other cell component	other molecular function	4672828
High	Q86Y91	Kinesin-like protein KIF18B OS=Homo sapiens OX=9606 GN=KIF18B PE=1 SV=4	2.424	2	2	2	2	852	93	8.62	0	KIF18B	cell cycle OR cell proliferation;cell organization and biogenesis;other biological processes	cytosol;cytoskeleton;nucleus;other cell component	cytoskeletal activity;other molecular function	27754245
High	Q6P4F7	Rho GTPase-activating protein 11A OS=Homo sapiens OX=9606 GN=ARHGAP11A PE=1 SV=2	2.418	1	1	1	1	1023	113.8	9.07	1.74	ARHGAP11A	signal transduction;other biological processes	cytosol;nucleus	enzyme regulator activity	9262395
High	Q5BKY9	Protein FAM133B OS=Homo sapiens OX=9606 GN=FAM133B PE=1 SV=1	2.408	4	1	1	1	247	28.4	10.02	2.05	FAM133B				16753807
High	Q8IWU6	Extracellular sulfatase Sulf-1 OS=Homo sapiens OX=9606 GN=SULF1 PE=1 SV=1	2.408	1	1	1	1	871	101	9.09	0	SULF1	cell organization and biogenesis;protein metabolism;other metabolic processes;developmental processes;signal transduction;other biological processes	non-structural extracellular;plasma membrane;other membranes;ER/Golgi;other cell component	other molecular function
High	P20042	Eukaryotic translation initiation factor 2 subunit 2 OS=Homo sapiens OX=9606 GN=EIF2S2 PE=1 SV=2	2.395	3	1	1	1	333	38.4	5.8	0	EIF2S2	cell cycle OR cell proliferation;cell organization and biogenesis;protein metabolism;other metabolic processes;developmental processes	cytosol;other cell component	nucleic acid binding activity;other molecular function	5.96008e+06
High	P62714	Serine/threonine-protein phosphatase 2A catalytic subunit beta isoform OS=Homo sapiens OX=9606 GN=PPP2CB PE=1 SV=1	2.378	4	1	1	1	309	35.6	5.43	0	PPP2CB	cell cycle OR cell proliferation;cell organization and biogenesis;protein metabolism;other metabolic processes;stress response;other biological processes	cytosol;cytoskeleton;nucleus;other cell component	cytoskeletal activity;other molecular function	3.74655e+06
High	O75367	Core histone macro-H2A.1 OS=Homo sapiens OX=9606 GN=MACROH2A1 PE=1 SV=5	2.378	2	1	1	1	369	39.2	9.83	2.04	MACROH2A1	cell organization and biogenesis;DNA metabolism;RNA metabolism OR transcription;other metabolic processes;stress response;other biological processes	nucleus;other cell component	enzyme regulator activity;nucleic acid binding activity;other molecular function	6123099
High	P14678	Small nuclear ribonucleoprotein-associated proteins B and B' OS=Homo sapiens OX=9606 GN=SNRPB PE=1 SV=2	2.374	3	1	1	1	240	24.6	11.19	0	SNRPB	cell organization and biogenesis;protein metabolism;RNA metabolism OR transcription;other metabolic processes	cytosol;nucleus;other cell component	nucleic acid binding activity;other molecular function	5702721
High	Q8NBZ0	INO80 complex subunit E OS=Homo sapiens OX=9606 GN=INO80E PE=1 SV=1	2.358	10	2	2	2	244	26.5	8.34	1.83	INO80E	cell organization and biogenesis;DNA metabolism;other metabolic processes;stress response;other biological processes	nucleus		17120124
High	P08238	Heat shock protein HSP 90-beta OS=Homo sapiens OX=9606 GN=HSP90AB1 PE=1 SV=4	2.336	2	1	1	1	724	83.2	5.03	0	HSP90AB1	cell organization and biogenesis;protein metabolism;DNA metabolism;other metabolic processes;stress response;other biological processes	non-structural extracellular;plasma membrane;other membranes;cytosol;nucleus;other cell component	enzyme regulator activity;cytoskeletal activity;nucleic acid binding activity;other molecular function	9574583
High	Q9HCK8	Chromodomain-helicase-DNA-binding protein 8 OS=Homo sapiens OX=9606 GN=CHD8 PE=1 SV=5	2.321	1	2	2	2	2581	290.3	6.47	0	CHD8	cell organization and biogenesis;RNA metabolism OR transcription;other metabolic processes;developmental processes;signal transduction;other biological processes	nucleus;other cell component	nucleic acid binding activity;other molecular function	6.8693e+06
High	Q7Z2Z1	Treslin OS=Homo sapiens OX=9606 GN=TICRR PE=1 SV=2	2.309	1	1	1	1	1910	210.7	8.78	0	TICRR	cell cycle OR cell proliferation;DNA metabolism;other metabolic processes;stress response;signal transduction;other biological processes	cytosol;nucleus;other cell component	other molecular function	2997951
High	Q8WUQ7	Splicing factor Cactin OS=Homo sapiens OX=9606 GN=CACTIN PE=1 SV=3	2.297	2	1	1	1	758	88.6	9.14	0	CACTIN	RNA metabolism OR transcription;other metabolic processes;stress response;other biological processes	cytosol;nucleus;other cell component		1.74649e+06
High	Q9Y605	MORF4 family-associated protein 1 OS=Homo sapiens OX=9606 GN=MRFAP1 PE=1 SV=1	2.276	25	2	2	2	127	14.6	4.7	2.03	MRFAP1		nucleus;other cell component		10363125
High	P19447	General transcription and DNA repair factor IIH helicase subunit XPB OS=Homo sapiens OX=9606 GN=ERCC3 PE=1 SV=1	2.251	2	2	2	2	782	89.2	7.23	0	ERCC3	cell organization and biogenesis;DNA metabolism;RNA metabolism OR transcription;other metabolic processes;stress response;developmental processes;other biological processes	nucleus;other cell component	nucleic acid binding activity;other molecular function	10652610
High	Q9Y5T5	Ubiquitin carboxyl-terminal hydrolase 16 OS=Homo sapiens OX=9606 GN=USP16 PE=1 SV=1	2.224	2	1	1	1	823	93.5	6.93	0	USP16	cell cycle OR cell proliferation;cell organization and biogenesis;protein metabolism;other metabolic processes;stress response;other biological processes	nucleus;other cell component	translation activity;other molecular function	3.55245e+06
High	Q8WW35	Dynein light chain Tctex-type protein 2B OS=Homo sapiens OX=9606 GN=DYNLT2B PE=1 SV=2	2.218	6	1	1	1	142	16.1	4.93	2.31	DYNLT2B	cell organization and biogenesis;transport;other biological processes	cytoskeleton;other cell component	other molecular function	7521982
High	Q96T37	RNA-binding protein 15 OS=Homo sapiens OX=9606 GN=RBM15 PE=1 SV=2	2.218	1	1	1	1	977	107.1	10.08	0	RBM15	cell organization and biogenesis;RNA metabolism OR transcription;other metabolic processes;developmental processes;signal transduction;other biological processes	other membranes;nucleus;other cell component	nucleic acid binding activity	3.27506e+06
High	Q15051	IQ calmodulin-binding motif-containing protein 1 OS=Homo sapiens OX=9606 GN=IQCB1 PE=1 SV=1	2.206	2	1	1	1	598	68.9	9.1	2.43	IQCB1	cell organization and biogenesis;other biological processes	cytosol;cytoskeleton;nucleus;other cell component	other molecular function	18178896
High	Q5VTB9	E3 ubiquitin-protein ligase RNF220 OS=Homo sapiens OX=9606 GN=RNF220 PE=1 SV=1	2.2	1	1	1	1	566	62.7	6.04	0	RNF220	protein metabolism;other metabolic processes;developmental processes;other biological processes	nucleus;other cell component	other molecular function	9120491
High	P10155	RNA-binding protein RO60 OS=Homo sapiens OX=9606 GN=RO60 PE=1 SV=2	2.193	2	1	1	1	538	60.6	8.03	0	RO60	cell organization and biogenesis;RNA metabolism OR transcription;other metabolic processes;developmental processes;signal transduction;other biological processes	cytosol;nucleus;other cell component	nucleic acid binding activity;other molecular function	923536
High	P18124	Large ribosomal subunit protein uL30 OS=Homo sapiens OX=9606 GN=RPL7 PE=1 SV=1	2.186	4	1	1	1	248	29.2	10.65	2.15	RPL7	protein metabolism;RNA metabolism OR transcription;other metabolic processes;other biological processes	cytosol;translational apparatus;other cell component	nucleic acid binding activity;other molecular function	20032840
High	Q9Y6M4	Casein kinase I isoform gamma-3 OS=Homo sapiens OX=9606 GN=CSNK1G3 PE=1 SV=2	2.166	2	1	1	1	447	51.4	9.22	0	CSNK1G3	cell organization and biogenesis;protein metabolism;other metabolic processes;stress response;transport;signal transduction;other biological processes	plasma membrane;other membranes;nucleus;other cell component	kinase activity;other molecular function	2005288
High	P62304	Small nuclear ribonucleoprotein E OS=Homo sapiens OX=9606 GN=SNRPE PE=1 SV=1	2.147	12	1	1	1	92	10.8	9.44	0	SNRPE	cell organization and biogenesis;RNA metabolism OR transcription;other metabolic processes	cytosol;nucleus;other cell component	nucleic acid binding activity	1.78063e+06
High	Q13247	Serine/arginine-rich splicing factor 6 OS=Homo sapiens OX=9606 GN=SRSF6 PE=1 SV=2	2.131	3	1	1	1	344	39.6	11.43	2.08	SRSF6	cell organization and biogenesis;RNA metabolism OR transcription;other metabolic processes;other biological processes	nucleus	nucleic acid binding activity	4.72497e+06
High	Q8WYH8	Inhibitor of growth protein 5 OS=Homo sapiens OX=9606 GN=ING5 PE=1 SV=1	2.128	3	1	1	1	240	27.7	7.61	1.91	ING5	cell cycle OR cell proliferation;cell organization and biogenesis;protein metabolism;other metabolic processes;signal transduction;other biological processes	nucleus;other cell component	other molecular function	11285370
High	O15235	Small ribosomal subunit protein uS12m OS=Homo sapiens OX=9606 GN=MRPS12 PE=1 SV=1	2.122	7	1	1	1	138	15.2	10.29	0	MRPS12	protein metabolism;other metabolic processes	other membranes;mitochondrion;translational apparatus	other molecular function	2.2807e+06
High	O00139	Kinesin-like protein KIF2A OS=Homo sapiens OX=9606 GN=KIF2A PE=1 SV=3	2.112	2	1	1	1	706	79.9	6.68	1.61	KIF2A	cell cycle OR cell proliferation;cell organization and biogenesis;developmental processes;other biological processes	cytosol;cytoskeleton;nucleus;other cell component	cytoskeletal activity;other molecular function	5.01719e+06
High	Q9Y5K5	Ubiquitin carboxyl-terminal hydrolase isozyme L5 OS=Homo sapiens OX=9606 GN=UCHL5 PE=1 SV=3	2.092	3	1	1	1	329	37.6	5.33	1.77	UCHL5	cell organization and biogenesis;protein metabolism;DNA metabolism;other metabolic processes;stress response;developmental processes;other biological processes	cytosol;nucleus;other cell component	enzyme regulator activity;other molecular function	4755119
High	Q8IX01	SURP and G-patch domain-containing protein 2 OS=Homo sapiens OX=9606 GN=SUGP2 PE=1 SV=2	2.086	1	1	1	1	1082	120.1	7.28	0	SUGP2	RNA metabolism OR transcription;other metabolic processes	nucleus		2401337
High	Q9UKF6	Cleavage and polyadenylation specificity factor subunit 3 OS=Homo sapiens OX=9606 GN=CPSF3 PE=1 SV=1	2.06	1	1	1	1	684	77.4	5.6	0	CPSF3	RNA metabolism OR transcription;other metabolic processes;other biological processes	nucleus;other cell component	nucleic acid binding activity;other molecular function	1.66632e+06
High	Q9UHA3	Probable ribosome biogenesis protein RLP24 OS=Homo sapiens OX=9606 GN=RSL24D1 PE=1 SV=1	2.045	7	1	1	1	163	19.6	9.98	0	RSL24D1	protein metabolism;other metabolic processes;other biological processes	translational apparatus;nucleus	other molecular function	14707085
High	Q8TAQ2	SWI/SNF complex subunit SMARCC2 OS=Homo sapiens OX=9606 GN=SMARCC2 PE=1 SV=1	2.043	1	1	1	1	1214	132.8	5.69	0	SMARCC2	cell organization and biogenesis;developmental processes;other biological processes	nucleus;other cell component	other molecular function	3393963
High	Q01433	AMP deaminase 2 OS=Homo sapiens OX=9606 GN=AMPD2 PE=1 SV=3	2.029	1	1	1	1	825	94.8	6.55	0	AMPD2	other metabolic processes;developmental processes;other biological processes	cytosol	other molecular function	7431948
High	Q8TAA3	Proteasome subunit alpha-type 8 OS=Homo sapiens OX=9606 GN=PSMA8 PE=2 SV=3	2.028	4	1	1	1	256	28.5	8.98	1.72	PSMA8	cell cycle OR cell proliferation;protein metabolism;other metabolic processes;other biological processes	cytosol;other cell component		4741046
High	O00159	Unconventional myosin-Ic OS=Homo sapiens OX=9606 GN=MYO1C PE=1 SV=4	2.017	1	1	1	1	1063	121.6	9.41	0	MYO1C	cell organization and biogenesis;stress response;transport;signal transduction;other biological processes	plasma membrane;other membranes;cytosol;cytoskeleton;nucleus;other cell component	signal transduction activity or receptor binding;cytoskeletal activity;other molecular function	1.60063e+06
High	Q9NW13	RNA-binding protein 28 OS=Homo sapiens OX=9606 GN=RBM28 PE=1 SV=3	2.016	1	1	1	1	759	85.7	9.22	0	RBM28	RNA metabolism OR transcription;other metabolic processes	nucleus		28524956
High	P63244	Small ribosomal subunit protein RACK1 OS=Homo sapiens OX=9606 GN=RACK1 PE=1 SV=3	1.989	3	1	1	1	317	35.1	7.69	0	RACK1	cell organization and biogenesis;protein metabolism;other metabolic processes;developmental processes;other biological processes	plasma membrane;cytosol;mitochondrion;translational apparatus;nucleus;other cell component	signal transduction activity or receptor binding;enzyme regulator activity;translation activity;other molecular function	12602990
High	Q9NZB2	Constitutive coactivator of PPAR-gamma-like protein 1 OS=Homo sapiens OX=9606 GN=FAM120A PE=1 SV=2	1.988	2	1	1	1	1118	121.8	8.88	0	FAM120A		plasma membrane;other membranes;cytosol;nucleus
High	Q9BRL6	Serine/arginine-rich splicing factor 8 OS=Homo sapiens OX=9606 GN=SRSF8 PE=1 SV=1	1.983	3	1	2	1	282	32.3	11.72	4.24	SRSF8	RNA metabolism OR transcription;other metabolic processes;other biological processes	cytosol;nucleus		25900846
High	Q14781	Chromobox protein homolog 2 OS=Homo sapiens OX=9606 GN=CBX2 PE=1 SV=2	1.975	4	2	2	2	532	56	10.01	0	CBX2	cell organization and biogenesis;developmental processes;other biological processes	nucleus;other cell component	nucleic acid binding activity;other molecular function	7.87852e+06
High	P55040	GTP-binding protein GEM OS=Homo sapiens OX=9606 GN=GEM PE=1 SV=1	1.975	4	1	1	1	296	33.9	8.51	0	GEM	cell cycle OR cell proliferation;cell organization and biogenesis;signal transduction;other biological processes	plasma membrane;other membranes;cytoskeleton;nucleus;other cell component	other molecular function
High	Q9BSU3	N-alpha-acetyltransferase 11 OS=Homo sapiens OX=9606 GN=NAA11 PE=1 SV=3	1.971	4	1	1	1	229	26	5.17	0	NAA11	protein metabolism;other metabolic processes	cytosol;cytoskeleton;ER/Golgi;nucleus;other cell component	other molecular function
High	Q96AY2	Crossover junction endonuclease EME1 OS=Homo sapiens OX=9606 GN=EME1 PE=1 SV=2	1.965	2	1	1	1	570	63.2	7.05	1.65	EME1	cell cycle OR cell proliferation;cell organization and biogenesis;DNA metabolism;other metabolic processes;stress response;signal transduction;other biological processes	nucleus;other cell component	nucleic acid binding activity;other molecular function	6283811
High	Q5VV52	Zinc finger protein 691 OS=Homo sapiens OX=9606 GN=ZNF691 PE=1 SV=2	1.949	4	1	1	1	315	35.8	7.8	0	ZNF691	other biological processes	nucleus	nucleic acid binding activity;other molecular function	2.42571e+06
High	Q92797	Symplekin OS=Homo sapiens OX=9606 GN=SYMPK PE=1 SV=2	1.93	1	1	1	1	1274	141.1	6.13	1.93	SYMPK	cell adhesion;RNA metabolism OR transcription;other metabolic processes;other biological processes	plasma membrane;other membranes;cytosol;cytoskeleton;nucleus;other cell component		8875982
High	Q9BSJ6	Protein PIMREG OS=Homo sapiens OX=9606 GN=PIMREG PE=1 SV=1	1.91	4	1	2	1	248	27.5	10.21	4.3	PIMREG	other biological processes	nucleus		95277240
High	Q92560	Ubiquitin carboxyl-terminal hydrolase BAP1 OS=Homo sapiens OX=9606 GN=BAP1 PE=1 SV=2	1.87	2	1	1	1	729	80.3	6.84	0	BAP1	cell cycle OR cell proliferation;cell organization and biogenesis;protein metabolism;other metabolic processes;developmental processes;other biological processes	cytosol;nucleus;other cell component	nucleic acid binding activity;other molecular function	15116213
High	P51610	Host cell factor 1 OS=Homo sapiens OX=9606 GN=HCFC1 PE=1 SV=2	1.832	0	1	1	1	2035	208.6	7.46	0	HCFC1	cell organization and biogenesis;other biological processes	nucleus;other cell component	other molecular function	2.21927e+06
High	Q9UNX4	WD repeat-containing protein 3 OS=Homo sapiens OX=9606 GN=WDR3 PE=1 SV=1	1.804	1	1	1	1	943	106	6.64	1.6	WDR3	RNA metabolism OR transcription;other metabolic processes;other biological processes	other membranes;nucleus;other cell component	nucleic acid binding activity	1.71891e+06
High	P49207	Large ribosomal subunit protein eL34 OS=Homo sapiens OX=9606 GN=RPL34 PE=1 SV=3	1.789	7	1	1	1	117	13.3	11.47	0	RPL34	protein metabolism;other metabolic processes	cytosol;ER/Golgi;translational apparatus;nucleus;other cell component	nucleic acid binding activity;other molecular function
High	Q16533	snRNA-activating protein complex subunit 1 OS=Homo sapiens OX=9606 GN=SNAPC1 PE=1 SV=1	1.763	3	1	1	1	368	43	9.51	0	SNAPC1	RNA metabolism OR transcription;other metabolic processes	nucleus;other cell component	nucleic acid binding activity;other molecular function
High	Q12986	Transcriptional repressor NF-X1 OS=Homo sapiens OX=9606 GN=NFX1 PE=1 SV=2	1.757	1	1	1	1	1120	124.3	8.24	0	NFX1	protein metabolism;RNA metabolism OR transcription;other metabolic processes;stress response;other biological processes	plasma membrane;other membranes;cytosol;nucleus;other cell component	nucleic acid binding activity;other molecular function	10811553
High	Q4G0J3	La-related protein 7 OS=Homo sapiens OX=9606 GN=LARP7 PE=1 SV=1	1.745	3	1	1	1	582	66.9	9.55	0	LARP7	RNA metabolism OR transcription;other metabolic processes;other biological processes	cytosol;nucleus;other cell component	nucleic acid binding activity	3305379
High	Q92576	PHD finger protein 3 OS=Homo sapiens OX=9606 GN=PHF3 PE=1 SV=3	1.741	1	1	1	1	2039	229.3	6.96	0	PHF3	RNA metabolism OR transcription;other metabolic processes;other biological processes	nucleus	other molecular function	16910450
High	Q96JM2	Zinc finger protein 462 OS=Homo sapiens OX=9606 GN=ZNF462 PE=1 SV=3	1.737	1	1	1	1	2506	284.5	7.58	0	ZNF462	cell organization and biogenesis;other biological processes	nucleus	nucleic acid binding activity;other molecular function
High	Q9H0U9	Testis-specific Y-encoded-like protein 1 OS=Homo sapiens OX=9606 GN=TSPYL1 PE=1 SV=3	1.733	3	1	1	1	437	49.2	5.45	0	TSPYL1	cell organization and biogenesis	nucleus;other cell component	other molecular function	2.74972e+06
High	Q96NA8	t-SNARE domain-containing protein 1 OS=Homo sapiens OX=9606 GN=TSNARE1 PE=1 SV=2	1.722	2	1	1	1	513	55.9	9.01	0	TSNARE1	cell organization and biogenesis;transport	other membranes;other cell component	other molecular function	3.06403e+06
High	Q6P6C2	RNA demethylase ALKBH5 OS=Homo sapiens OX=9606 GN=ALKBH5 PE=1 SV=2	1.707	2	1	1	1	394	44.2	9.09	0	ALKBH5	cell cycle OR cell proliferation;cell organization and biogenesis;RNA metabolism OR transcription;other metabolic processes;stress response;other biological processes	cytosol;ER/Golgi;nucleus	other molecular function	3.07618e+06
High	Q13064	Probable E3 ubiquitin-protein ligase makorin-3 OS=Homo sapiens OX=9606 GN=MKRN3 PE=1 SV=1	1.688	1	1	1	1	507	55.6	5.73	2.04	MKRN3	protein metabolism;other metabolic processes	other cell component	nucleic acid binding activity;other molecular function	12571870
High	P51955	Serine/threonine-protein kinase Nek2 OS=Homo sapiens OX=9606 GN=NEK2 PE=1 SV=1	1.686	2	1	1	1	445	51.7	8.9	0	NEK2	cell cycle OR cell proliferation;cell organization and biogenesis;protein metabolism;other metabolic processes;stress response;developmental processes;other biological processes	cytosol;cytoskeleton;nucleus;other cell component	kinase activity;other molecular function	7743085
High	Q9Y239	Nucleotide-binding oligomerization domain-containing protein 1 OS=Homo sapiens OX=9606 GN=NOD1 PE=1 SV=1	1.677	1	1	1	1	953	107.6	7.11	1.91	NOD1	other metabolic processes;stress response;signal transduction;other biological processes	plasma membrane;other membranes;cytosol;other cell component	enzyme regulator activity;other molecular function	207532480
High	Q68CQ4	U3 small nucleolar RNA-associated protein 25 homolog OS=Homo sapiens OX=9606 GN=UTP25 PE=1 SV=2	1.665	1	1	1	1	756	87	5.88	0	UTP25	protein metabolism;RNA metabolism OR transcription;other metabolic processes;developmental processes;other biological processes	nucleus;other cell component	nucleic acid binding activity	2.21111e+06
High	O94851	[F-actin]-monooxygenase MICAL2 OS=Homo sapiens OX=9606 GN=MICAL2 PE=1 SV=2	1.661	1	1	1	1	1957	218.9	8.34	2.22	MICAL2	cell organization and biogenesis;other metabolic processes;developmental processes;other biological processes	cytoskeleton;nucleus;other cell component	cytoskeletal activity;other molecular function	37157640
High	Q53HL2	Borealin OS=Homo sapiens OX=9606 GN=CDCA8 PE=1 SV=2	1.651	5	1	1	1	280	31.3	9.86	0	CDCA8	cell cycle OR cell proliferation;cell organization and biogenesis;other biological processes	cytosol;cytoskeleton;nucleus;other cell component		4537333
High	Q12874	Splicing factor 3A subunit 3 OS=Homo sapiens OX=9606 GN=SF3A3 PE=1 SV=1	1.628	2	1	1	1	501	58.8	5.38	1.67	SF3A3	cell organization and biogenesis;RNA metabolism OR transcription;other metabolic processes	nucleus	other molecular function	2.04639e+06
High	Q13888	General transcription factor IIH subunit 2 OS=Homo sapiens OX=9606 GN=GTF2H2 PE=1 SV=1	1.614	2	1	1	1	395	44.4	6.76	0	GTF2H2	DNA metabolism;RNA metabolism OR transcription;other metabolic processes;stress response;transport;other biological processes	nucleus	other molecular function	2.01015e+06
High	O15400	Syntaxin-7 OS=Homo sapiens OX=9606 GN=STX7 PE=1 SV=4	1.587	6	1	1	1	261	29.8	5.55	0	STX7	cell organization and biogenesis;transport;other biological processes	plasma membrane;other membranes;ER/Golgi;other cytoplasmic organelle;other cell component	other molecular function	5.0244e+06
High	Q8TD17	Zinc finger protein 398 OS=Homo sapiens OX=9606 GN=ZNF398 PE=1 SV=1	1.574	1	1	1	1	642	71.3	6.67	0	ZNF398	other biological processes	nucleus	nucleic acid binding activity;other molecular function	2.17126e+06
High	Q86YA3	5'-3' DNA helicase ZGRF1 OS=Homo sapiens OX=9606 GN=ZGRF1 PE=1 SV=3	1.557	1	1	1	1	2104	236.5	6.16	0	ZGRF1	DNA metabolism;other metabolic processes;stress response	nucleus;other cell component	other molecular function	12089304
High	Q08J23	RNA cytosine C(5)-methyltransferase NSUN2 OS=Homo sapiens OX=9606 GN=NSUN2 PE=1 SV=2	1.549	1	1	1	1	767	86.4	6.77	0	NSUN2	cell cycle OR cell proliferation;RNA metabolism OR transcription;other metabolic processes;developmental processes;signal transduction;other biological processes	non-structural extracellular;cytoskeleton;mitochondrion;nucleus;other cell component	nucleic acid binding activity;other molecular function	521830
High	Q8WVM0	Dimethyladenosine transferase 1, mitochondrial OS=Homo sapiens OX=9606 GN=TFB1M PE=1 SV=1	1.538	4	1	1	1	346	39.5	9.26	0	TFB1M	RNA metabolism OR transcription;other metabolic processes	mitochondrion	nucleic acid binding activity;other molecular function	2.29886e+06
High	Q5ST30	Valine--tRNA ligase, mitochondrial OS=Homo sapiens OX=9606 GN=VARS2 PE=1 SV=2	1.525	1	1	1	1	1063	118.4	7.02	2.15	VARS2	protein metabolism;RNA metabolism OR transcription;other metabolic processes	cytosol	other molecular function
High	Q9C0J8	pre-mRNA 3' end processing protein WDR33 OS=Homo sapiens OX=9606 GN=WDR33 PE=1 SV=2	1.518	1	1	1	1	1336	145.8	9.17	0	WDR33	DNA metabolism;RNA metabolism OR transcription;other metabolic processes;stress response;other biological processes	nucleus;other cell component
High	Q9BPX6	Calcium uptake protein 1, mitochondrial OS=Homo sapiens OX=9606 GN=MICU1 PE=1 SV=1	1.498	1	1	1	1	476	54.3	8.41	0	MICU1	cell organization and biogenesis;stress response;transport;other biological processes	other membranes;mitochondrion	other molecular function	2.69291e+06
High	Q709C8	Intermembrane lipid transfer protein VPS13C OS=Homo sapiens OX=9606 GN=VPS13C PE=1 SV=1	1.498	0	1	1	1	3753	422.1	6.83	0	VPS13C	cell organization and biogenesis;transport;other biological processes	other membranes;cytosol;mitochondrion;ER/Golgi;other cytoplasmic organelle;other cell component		53199868
High	Q8TAF3	WD repeat-containing protein 48 OS=Homo sapiens OX=9606 GN=WDR48 PE=1 SV=1	1.496	1	1	1	1	677	76.2	7.03	0	WDR48	DNA metabolism;stress response;developmental processes;other biological processes	cytosol;nucleus;other cytoplasmic organelle;other cell component	enzyme regulator activity;nucleic acid binding activity;other molecular function	3209118
High	Q9P2I0	Cleavage and polyadenylation specificity factor subunit 2 OS=Homo sapiens OX=9606 GN=CPSF2 PE=1 SV=2	1.468	1	1	1	1	782	88.4	5.11	1.84	CPSF2	RNA metabolism OR transcription;other metabolic processes	nucleus;other cell component	nucleic acid binding activity	4742492
Medium	Q15878	Voltage-dependent R-type calcium channel subunit alpha-1E OS=Homo sapiens OX=9606 GN=CACNA1E PE=1 SV=3	1.461	1	1	1	1	2313	261.6	8.24	0	CACNA1E	cell-cell signaling;transport	plasma membrane;other membranes;other cell component	transporter activity;other molecular function	7.71329e+06
Medium	Q6NW34	Nucleolus and neural progenitor protein OS=Homo sapiens OX=9606 GN=NEPRO PE=1 SV=3	1.439	2	1	1	1	567	64.5	9.74	0	NEPRO	other biological processes	nucleus		3.62309e+06
Medium	Q96EG3	Zinc finger protein 837 OS=Homo sapiens OX=9606 GN=ZNF837 PE=1 SV=2	1.432	3	1	1	1	531	58	9.25	0	ZNF837	other biological processes	nucleus	nucleic acid binding activity;other molecular function
Medium	Q9UKK6	NTF2-related export protein 1 OS=Homo sapiens OX=9606 GN=NXT1 PE=1 SV=1	1.425	6	1	1	1	140	15.8	5.03	0	NXT1	other metabolic processes;transport	cytosol;nucleus;other cell component	other molecular function	29653742
Medium	Q8N752	Casein kinase I isoform alpha-like OS=Homo sapiens OX=9606 GN=CSNK1A1L PE=2 SV=2	1.42	4	1	1	1	337	39.1	9.45	0	CSNK1A1L	cell organization and biogenesis;protein metabolism;other metabolic processes;stress response;signal transduction;other biological processes	cytosol;nucleus	kinase activity;other molecular function
Medium	P49406	Large ribosomal subunit protein bL19m OS=Homo sapiens OX=9606 GN=MRPL19 PE=1 SV=2	1.416	3	1	1	1	292	33.5	9.5	1.63	MRPL19	protein metabolism;other metabolic processes	other membranes;mitochondrion;translational apparatus;nucleus	other molecular function
Medium	Q92979	Ribosomal RNA small subunit methyltransferase NEP1 OS=Homo sapiens OX=9606 GN=EMG1 PE=1 SV=4	1.401	5	1	1	1	244	26.7	9.17	0	EMG1	cell organization and biogenesis;RNA metabolism OR transcription;other metabolic processes;developmental processes;other biological processes	nucleus;other cell component	nucleic acid binding activity;other molecular function	6.70275e+06
Medium	Q9ULD4	Bromodomain and PHD finger-containing protein 3 OS=Homo sapiens OX=9606 GN=BRPF3 PE=1 SV=2	1.375	1	1	2	1	1205	135.7	6.58	3.54	BRPF3	cell organization and biogenesis;other biological processes	non-structural extracellular;cytosol;nucleus;other cell component	other molecular function	46529568
Medium	P21359	Neurofibromin OS=Homo sapiens OX=9606 GN=NF1 PE=1 SV=2	1.37	0	1	1	1	2839	319.2	7.39	1.7	NF1	cell-cell signaling;cell cycle OR cell proliferation;cell organization and biogenesis;stress response;transport;developmental processes;signal transduction;other biological processes	plasma membrane;other membranes;cytosol;nucleus;other cell component	enzyme regulator activity;other molecular function
Medium	Q9H5U6	rRNA N6-adenosine-methyltransferase ZCCHC4 OS=Homo sapiens OX=9606 GN=ZCCHC4 PE=1 SV=3	1.354	2	1	1	1	513	59	8.75	0	ZCCHC4	RNA metabolism OR transcription;other metabolic processes;other biological processes	nucleus;other cell component	nucleic acid binding activity;other molecular function	4.01532e+06
Medium	P0DMU7	Cancer/testis antigen family 45 member A6 OS=Homo sapiens OX=9606 GN=CT45A6 PE=2 SV=1	1.35	8	1	1	1	189	21.2	9.69	0	CT45A6				3.17091e+06
Medium	Q8IWA0	WD repeat-containing protein 75 OS=Homo sapiens OX=9606 GN=WDR75 PE=1 SV=1	1.337	1	1	2	1	830	94.4	5.96	0	WDR75	RNA metabolism OR transcription;other metabolic processes;other biological processes	nucleus;other cell component		2.9562e+06
Medium	P52907	F-actin-capping protein subunit alpha-1 OS=Homo sapiens OX=9606 GN=CAPZA1 PE=1 SV=3	1.331	5	1	1	1	286	32.9	5.69	0	CAPZA1	cell organization and biogenesis	non-structural extracellular;cytosol;cytoskeleton;other cell component	cytoskeletal activity	3822529
Medium	Q92796	Disks large homolog 3 OS=Homo sapiens OX=9606 GN=DLG3 PE=1 SV=2	1.328	1	1	1	1	817	90.3	7.03	0	DLG3	cell adhesion;cell-cell signaling;developmental processes;other biological processes	plasma membrane;other membranes;cytosol;other cell component	signal transduction activity or receptor binding;other molecular function	2.82265e+06
Medium	Q9HCS7	Pre-mRNA-splicing factor SYF1 OS=Homo sapiens OX=9606 GN=XAB2 PE=1 SV=2	1.326	2	1	1	1	855	99.9	6.23	0	XAB2	cell organization and biogenesis;DNA metabolism;RNA metabolism OR transcription;other metabolic processes;stress response;developmental processes	nucleus;other cell component		2.16396e+06
Medium	P60228	Eukaryotic translation initiation factor 3 subunit E OS=Homo sapiens OX=9606 GN=EIF3E PE=1 SV=1	1.318	2	1	1	1	445	52.2	6.04	0	EIF3E	cell organization and biogenesis;protein metabolism;RNA metabolism OR transcription;other metabolic processes;other biological processes	cytosol;translational apparatus;nucleus;other cell component	other molecular function
Medium	P83369	U7 snRNA-associated Sm-like protein LSm11 OS=Homo sapiens OX=9606 GN=LSM11 PE=1 SV=2	1.314	3	1	1	1	360	39.5	10.99	0	LSM11	RNA metabolism OR transcription;other metabolic processes;other biological processes	nucleus	nucleic acid binding activity	40155216
Medium	Q9HC62	Sentrin-specific protease 2 OS=Homo sapiens OX=9606 GN=SENP2 PE=1 SV=3	1.312	3	1	1	1	589	67.8	9.48	0	SENP2	protein metabolism;other metabolic processes;transport;signal transduction;other biological processes	other membranes;cytosol;nucleus	other molecular function	958487
Medium	Q7Z442	Polycystin-1-like protein 2 OS=Homo sapiens OX=9606 GN=PKD1L2 PE=1 SV=5	1.31	0	1	1	1	2459	272.3	5.77	0	PKD1L2	transport;other biological processes	other membranes	transporter activity;other molecular function	22251062
Medium	Q96DY7	Mdm2-binding protein OS=Homo sapiens OX=9606 GN=MTBP PE=1 SV=1	1.304	1	1	1	1	904	102.1	7.77	0	MTBP	other biological processes	other cell component		5088679
Medium	Q96PK6	RNA-binding protein 14 OS=Homo sapiens OX=9606 GN=RBM14 PE=1 SV=2	1.303	2	1	1	1	669	69.4	9.67	0	RBM14	cell organization and biogenesis;RNA metabolism OR transcription;other metabolic processes;stress response;developmental processes;other biological processes	nucleus;other cell component	nucleic acid binding activity;other molecular function
Medium	P49006	MARCKS-related protein OS=Homo sapiens OX=9606 GN=MARCKSL1 PE=1 SV=2	1.287	7	1	1	1	195	19.5	4.67	0	MARCKSL1	cell cycle OR cell proliferation;cell organization and biogenesis;developmental processes;other biological processes	plasma membrane;other membranes;cytoskeleton;other cell component	cytoskeletal activity;other molecular function	5373191
Medium	Q00765	Receptor expression-enhancing protein 5 OS=Homo sapiens OX=9606 GN=REEP5 PE=1 SV=3	1.278	5	1	1	1	189	21.5	8.1	0	REEP5	cell organization and biogenesis;other biological processes	other membranes;cytosol;ER/Golgi		5773959
Medium	P13984	General transcription factor IIF subunit 2 OS=Homo sapiens OX=9606 GN=GTF2F2 PE=1 SV=2	1.269	3	1	1	1	249	28.4	9.23	1.75	GTF2F2	RNA metabolism OR transcription;other metabolic processes;other biological processes	cytoskeleton;nucleus	nucleic acid binding activity;other molecular function	15870225
Medium	Q9BS34	Zinc finger protein 670 OS=Homo sapiens OX=9606 GN=ZNF670 PE=1 SV=1	1.269	2	1	1	1	389	44.6	8.46	0	ZNF670	other metabolic processes;other biological processes	nucleus	nucleic acid binding activity;other molecular function	1420647
Medium	Q9UKP5	A disintegrin and metalloproteinase with thrombospondin motifs 6 OS=Homo sapiens OX=9606 GN=ADAMTS6 PE=2 SV=2	1.264	2	1	1	1	1117	125.2	6.68	0	ADAMTS6	cell organization and biogenesis;protein metabolism;developmental processes	non-structural extracellular;extracellular matrix	other molecular function	7652451
Medium	Q9NQH7	Xaa-Pro aminopeptidase 3 OS=Homo sapiens OX=9606 GN=XPNPEP3 PE=1 SV=1	1.262	1	1	1	1	507	57	6.83	0	XPNPEP3	protein metabolism;other metabolic processes;other biological processes	cytosol;mitochondrion;other cell component	other molecular function	3.01489e+06
Medium	P43243	Matrin-3 OS=Homo sapiens OX=9606 GN=MATR3 PE=1 SV=2	1.256	1	1	1	1	847	94.6	6.25	1.69	MATR3	stress response;developmental processes;other biological processes	other membranes;nucleus	nucleic acid binding activity;other molecular function	28388944
Medium	Q8TDN6	Ribosome biogenesis protein BRX1 homolog OS=Homo sapiens OX=9606 GN=BRIX1 PE=1 SV=2	1.255	2	1	1	1	353	41.4	9.92	0	BRIX1	cell organization and biogenesis;RNA metabolism OR transcription;other metabolic processes	nucleus;other cell component	nucleic acid binding activity	1.883e+06
Medium	P30260	Cell division cycle protein 27 homolog OS=Homo sapiens OX=9606 GN=CDC27 PE=1 SV=2	1.254	1	1	1	1	824	91.8	7.02	0	CDC27	cell cycle OR cell proliferation;protein metabolism;other metabolic processes;other biological processes	cytosol;cytoskeleton;nucleus;other cell component	other molecular function	12897011
Medium	Q5VUG0	Scm-like with four MBT domains protein 2 OS=Homo sapiens OX=9606 GN=SFMBT2 PE=1 SV=1	1.246	1	1	1	1	894	100.5	6.55	0	SFMBT2	other biological processes	cytosol;nucleus;other cell component	other molecular function	1.40335e+06
Medium	Q14C86	GTPase-activating protein and VPS9 domain-containing protein 1 OS=Homo sapiens OX=9606 GN=GAPVD1 PE=1 SV=2	1.225	1	1	1	1	1478	164.9	5.22	0	GAPVD1	transport;other biological processes	plasma membrane;other membranes;cytosol;other cytoplasmic organelle;other cell component	enzyme regulator activity;other molecular function	126349856
Medium	O14654	Insulin receptor substrate 4 OS=Homo sapiens OX=9606 GN=IRS4 PE=1 SV=1	1.223	1	1	1	1	1257	133.7	8.44	1.9	IRS4	signal transduction	plasma membrane;other membranes;cytosol	signal transduction activity or receptor binding;other molecular function	6.04712e+06
Medium	Q15276	Rab GTPase-binding effector protein 1 OS=Homo sapiens OX=9606 GN=RABEP1 PE=1 SV=2	1.221	1	1	1	1	862	99.2	5.01	1.77	RABEP1	cell organization and biogenesis;transport;signal transduction;other biological processes	other membranes;other cytoplasmic organelle;other cell component	signal transduction activity or receptor binding;enzyme regulator activity;other molecular function	8825601
Medium	Q8NI27	THO complex subunit 2 OS=Homo sapiens OX=9606 GN=THOC2 PE=1 SV=2	1.205	1	1	1	1	1593	182.7	8.44	0	THOC2	RNA metabolism OR transcription;other metabolic processes;transport;developmental processes	nucleus	nucleic acid binding activity	1306624
Medium	Q9UBC1	NF-kappa-B inhibitor-like protein 1 OS=Homo sapiens OX=9606 GN=NFKBIL1 PE=1 SV=2	1.202	4	1	1	1	381	43.2	7.56	0	NFKBIL1	other biological processes	nucleus	other molecular function
Medium	Q7L4I2	Arginine/serine-rich coiled-coil protein 2 OS=Homo sapiens OX=9606 GN=RSRC2 PE=1 SV=1	1.197	2	1	1	1	434	50.5	11.33	0	RSRC2				15486076
Medium	Q9H6N6	Putative uncharacterized protein MYH16 OS=Homo sapiens OX=9606 GN=MYH16 PE=1 SV=2	1.184	1	1	1	1	1097	128.2	5.49	0	MYH16	cell organization and biogenesis;other biological processes	cytoskeleton		6579453
Medium	P53804	E3 ubiquitin-protein ligase TTC3 OS=Homo sapiens OX=9606 GN=TTC3 PE=1 SV=2	1.181	1	1	1	1	2025	229.7	7.52	0	TTC3	protein metabolism;other metabolic processes	cytosol;ER/Golgi;nucleus	other molecular function	11176993
Medium	O94992	Protein HEXIM1 OS=Homo sapiens OX=9606 GN=HEXIM1 PE=1 SV=1	1.18	2	1	1	1	359	40.6	4.89	0	HEXIM1	stress response;developmental processes;other biological processes	nucleus;other cell component	enzyme regulator activity;nucleic acid binding activity;other molecular function	7.17775e+06
Medium	P06312	Immunoglobulin kappa variable 4-1 OS=Homo sapiens OX=9606 GN=IGKV4-1 PE=1 SV=1	1.18	6	1	1	1	121	13.4	5.25	0	IGKV4-1	other biological processes	non-structural extracellular;plasma membrane;other membranes;other cell component	other molecular function
Medium	Q6ZT12	E3 ubiquitin-protein ligase UBR3 OS=Homo sapiens OX=9606 GN=UBR3 PE=2 SV=2	1.177	0	1	1	1	1888	212.3	6.1	0	UBR3	protein metabolism;other metabolic processes;developmental processes;other biological processes	other membranes;other cell component	other molecular function	4.53989e+06
Medium	Q13769	THO complex subunit 5 homolog OS=Homo sapiens OX=9606 GN=THOC5 PE=1 SV=2	1.17	1	1	1	1	683	78.5	6.87	0	THOC5	RNA metabolism OR transcription;other metabolic processes;transport;developmental processes;other biological processes	nucleus;other cell component	nucleic acid binding activity	24711050
Medium	Q96DI7	U5 small nuclear ribonucleoprotein 40 kDa protein OS=Homo sapiens OX=9606 GN=SNRNP40 PE=1 SV=1	1.169	8	1	1	1	357	39.3	8.1	0	SNRNP40	RNA metabolism OR transcription;other metabolic processes	cytosol;nucleus;other cell component		3.64397e+06
Medium	P49770	Translation initiation factor eIF2B subunit beta OS=Homo sapiens OX=9606 GN=EIF2B2 PE=1 SV=3	1.158	5	1	1	1	351	39	6.16	0	EIF2B2	protein metabolism;other metabolic processes;stress response;developmental processes;signal transduction;other biological processes	cytosol;translational apparatus;other cell component	enzyme regulator activity;other molecular function	56663804
Medium	Q8TAM6	Ermin OS=Homo sapiens OX=9606 GN=ERMN PE=1 SV=1	1.158	4	1	1	1	284	32.8	4.84	0	ERMN	cell organization and biogenesis;other biological processes	cytoskeleton;other cell component	cytoskeletal activity	3901729
Medium	P50452	Serpin B8 OS=Homo sapiens OX=9606 GN=SERPINB8 PE=1 SV=2	1.151	2	1	1	1	374	42.7	5.57	0	SERPINB8	cell adhesion;other biological processes	non-structural extracellular;cytosol;other cell component	enzyme regulator activity	213431488
Medium	Q8N5C8	TGF-beta-activated kinase 1 and MAP3K7-binding protein 3 OS=Homo sapiens OX=9606 GN=TAB3 PE=1 SV=3	1.142	1	1	1	1	712	78.6	8.54	0	TAB3	stress response;signal transduction;other biological processes	plasma membrane;other membranes;cytosol;ER/Golgi;other cytoplasmic organelle	other molecular function	154874384
Medium	Q13813	Spectrin alpha chain, non-erythrocytic 1 OS=Homo sapiens OX=9606 GN=SPTAN1 PE=1 SV=3	1.141	1	1	1	1	2472	284.4	5.35	0	SPTAN1	cell organization and biogenesis	non-structural extracellular;plasma membrane;other membranes;cytosol;cytoskeleton;other cell component	cytoskeletal activity;other molecular function
Medium	Q9BVA0	Katanin p80 WD40 repeat-containing subunit B1 OS=Homo sapiens OX=9606 GN=KATNB1 PE=1 SV=1	1.137	2	1	1	1	655	72.3	7.56	0	KATNB1	cell cycle OR cell proliferation;cell organization and biogenesis;other biological processes	plasma membrane;other membranes;cytosol;cytoskeleton;other cell component	cytoskeletal activity;other molecular function	10556047
Medium	Q9Y616	Interleukin-1 receptor-associated kinase 3 OS=Homo sapiens OX=9606 GN=IRAK3 PE=1 SV=2	1.134	4	1	1	1	596	67.7	6.7	0	IRAK3	protein metabolism;other metabolic processes;signal transduction;other biological processes	plasma membrane;other membranes;nucleus;other cell component	kinase activity;other molecular function
Medium	B9A064	Immunoglobulin lambda-like polypeptide 5 OS=Homo sapiens OX=9606 GN=IGLL5 PE=1 SV=2	1.132	4	1	2	1	214	23	8.84	3.85	IGLL5	other biological processes	other cell component	other molecular function	1715400704
Medium	Q9Y4E5	E3 SUMO-protein ligase ZNF451 OS=Homo sapiens OX=9606 GN=ZNF451 PE=1 SV=2	1.127	2	1	1	1	1061	121.4	6.77	0	ZNF451	protein metabolism;other metabolic processes;other biological processes	nucleus	nucleic acid binding activity;other molecular function	2.00918e+06
Medium	Q6PDA7	Sperm-associated antigen 11A OS=Homo sapiens OX=9606 GN=SPAG11A PE=2 SV=3	1.116	11	1	1	1	123	13.8	10.54	0	SPAG11A	stress response	non-structural extracellular		20133472
Medium	O00221	NF-kappa-B inhibitor epsilon OS=Homo sapiens OX=9606 GN=NFKBIE PE=1 SV=3	1.116	2	1	1	1	500	52.8	6.68	1.65	NFKBIE		cytosol;nucleus;other cell component		56159880
Medium	Q4VC44	FLYWCH-type zinc finger-containing protein 1 OS=Homo sapiens OX=9606 GN=FLYWCH1 PE=1 SV=2	1.113	2	1	1	1	716	80.1	8.34	0	FLYWCH1	stress response;other biological processes	cytosol;nucleus;other cell component	nucleic acid binding activity;other molecular function	1472691
Medium	O00629	Importin subunit alpha-3 OS=Homo sapiens OX=9606 GN=KPNA4 PE=1 SV=1	1.099	3	1	1	1	521	57.9	4.96	0	KPNA4	cell-cell signaling;other metabolic processes;transport	other membranes;cytosol;nucleus;other cell component	other molecular function	3.37765e+06
Medium	Q9Y5B0	RNA polymerase II subunit A C-terminal domain phosphatase OS=Homo sapiens OX=9606 GN=CTDP1 PE=1 SV=3	1.098	1	1	1	1	961	104.3	5.27	0	CTDP1	cell cycle OR cell proliferation;cell organization and biogenesis;protein metabolism;RNA metabolism OR transcription;other metabolic processes;other biological processes	cytoskeleton;nucleus;other cell component	other molecular function	14843236
Medium	Q9Y4B5	Microtubule cross-linking factor 1 OS=Homo sapiens OX=9606 GN=MTCL1 PE=1 SV=5	1.097	1	1	1	1	1905	209.4	6.43	0	MTCL1	cell cycle OR cell proliferation;cell organization and biogenesis;other biological processes	non-structural extracellular;plasma membrane;other membranes;cytoskeleton;other cell component	cytoskeletal activity;other molecular function	13838645
Medium	Q5TYW1	Zinc finger protein 658 OS=Homo sapiens OX=9606 GN=ZNF658 PE=1 SV=2	1.095	1	1	1	1	1059	122.2	8.28	0	ZNF658	other biological processes	nucleus	nucleic acid binding activity;other molecular function
Medium	Q7Z6J6	FERM domain-containing protein 5 OS=Homo sapiens OX=9606 GN=FRMD5 PE=1 SV=1	1.093	1	1	1	1	570	65	8.35	0	FRMD5	cell organization and biogenesis;other biological processes	other membranes;cytoskeleton;other cell component	signal transduction activity or receptor binding;cytoskeletal activity;other molecular function	6928190
Medium	Q05084	Islet cell autoantigen 1 OS=Homo sapiens OX=9606 GN=ICA1 PE=1 SV=2	1.09	2	1	1	1	483	54.6	5.81	0	ICA1	transport;other biological processes	other membranes;cytosol;ER/Golgi;other cell component	other molecular function
Medium	Q9ULV0	Unconventional myosin-Vb OS=Homo sapiens OX=9606 GN=MYO5B PE=1 SV=3	1.088	1	1	1	1	1848	213.5	7.2	0	MYO5B	cell organization and biogenesis;transport;other biological processes	other membranes;cytoskeleton;other cell component	cytoskeletal activity;other molecular function	2.56718e+06
Medium	P50549	ETS translocation variant 1 OS=Homo sapiens OX=9606 GN=ETV1 PE=1 SV=2	1.073	4	1	1	1	477	55.1	6.06	0	ETV1	cell organization and biogenesis;RNA metabolism OR transcription;other metabolic processes;developmental processes;other biological processes	nucleus;other cell component	nucleic acid binding activity;other molecular function	16936790
Medium	Q96CK0	Zinc finger protein 653 OS=Homo sapiens OX=9606 GN=ZNF653 PE=1 SV=1	1.06	2	1	1	1	615	67.2	6.98	0	ZNF653	other biological processes	non-structural extracellular;nucleus	nucleic acid binding activity;other molecular function	4014289
Medium	Q49A26	Cytokine-like nuclear factor N-PAC OS=Homo sapiens OX=9606 GN=GLYR1 PE=1 SV=4	1.056	1	1	1	1	553	60.5	9.17	0	GLYR1	cell organization and biogenesis;RNA metabolism OR transcription;other metabolic processes	cytosol;nucleus;other cell component	nucleic acid binding activity;other molecular function	3.49061e+06
Medium	O00411	DNA-directed RNA polymerase, mitochondrial OS=Homo sapiens OX=9606 GN=POLRMT PE=1 SV=2	1.056	1	1	1	1	1230	138.5	8.98	0	POLRMT	RNA metabolism OR transcription;other metabolic processes	mitochondrion;other cell component	nucleic acid binding activity;other molecular function
Medium	P51809	Vesicle-associated membrane protein 7 OS=Homo sapiens OX=9606 GN=VAMP7 PE=1 SV=3	1.022	8	1	1	1	220	24.9	8.6	0	VAMP7	cell organization and biogenesis;stress response;transport;other biological processes	plasma membrane;other membranes;ER/Golgi;other cytoplasmic organelle;other cell component	other molecular function	3.11914e+06
Medium	O94823	Phospholipid-transporting ATPase VB OS=Homo sapiens OX=9606 GN=ATP10B PE=1 SV=2	1.013	0	1	1	1	1461	165.3	6.89	0	ATP10B	cell organization and biogenesis;transport	plasma membrane;other membranes;ER/Golgi;other cytoplasmic organelle;other cell component	transporter activity;other molecular function	433963840
Medium	P54317	Pancreatic lipase-related protein 2 OS=Homo sapiens OX=9606 GN=PNLIPRP2 PE=1 SV=2	1.013	2	1	1	1	469	51.9	5.44	0	PNLIPRP2	other metabolic processes;other biological processes	non-structural extracellular;other membranes;other cell component	other molecular function	156527712
Medium	Q16363	Laminin subunit alpha-4 OS=Homo sapiens OX=9606 GN=LAMA4 PE=1 SV=4	1.002	1	1	1	1	1823	202.4	6.28	0					5.5605e+06
Medium	Q13472	DNA topoisomerase 3-alpha OS=Homo sapiens OX=9606 GN=TOP3A PE=1 SV=1	0.997	1	1	1	1	1001	112.3	8.34	0	TOP3A	cell cycle OR cell proliferation;cell organization and biogenesis;DNA metabolism;other metabolic processes;stress response	mitochondrion;nucleus;other cell component	nucleic acid binding activity;other molecular function	23994114
Medium	Q9H8H0	Nucleolar protein 11 OS=Homo sapiens OX=9606 GN=NOL11 PE=1 SV=1	0.994	1	1	1	1	719	81.1	6.07	0	NOL11	RNA metabolism OR transcription;other metabolic processes;other biological processes	nucleus		684868864
Medium	Q14847	LIM and SH3 domain protein 1 OS=Homo sapiens OX=9606 GN=LASP1 PE=1 SV=2	0.985	5	1	1	1	261	29.7	7.05	0	LASP1	transport	cytoskeleton;other cell component	transporter activity;cytoskeletal activity;other molecular function	4176818
Medium	P61421	V-type proton ATPase subunit d 1 OS=Homo sapiens OX=9606 GN=ATP6V0D1 PE=1 SV=1	0.98	2	1	1	1	351	40.3	5	0	ATP6V0D1	cell organization and biogenesis;transport;other biological processes	plasma membrane;other membranes;ER/Golgi;other cytoplasmic organelle;other cell component	transporter activity;other molecular function	3083916
Medium	Q96NY9	Crossover junction endonuclease MUS81 OS=Homo sapiens OX=9606 GN=MUS81 PE=1 SV=3	0.978	3	1	1	1	551	61.1	9.73	0	MUS81	cell cycle OR cell proliferation;cell organization and biogenesis;DNA metabolism;other metabolic processes;stress response;signal transduction;other biological processes	nucleus;other cell component	nucleic acid binding activity;other molecular function	2.06382e+06
Medium	Q9H147	Deoxynucleotidyltransferase terminal-interacting protein 1 OS=Homo sapiens OX=9606 GN=DNTTIP1 PE=1 SV=2	0.972	4	1	1	1	329	37	8.97	0	DNTTIP1		nucleus;other cell component	nucleic acid binding activity;other molecular function
Medium	P24539	ATP synthase F(0) complex subunit B1, mitochondrial OS=Homo sapiens OX=9606 GN=ATP5PB PE=1 SV=2	0.962	5	1	1	1	256	28.9	9.36	0	ATP5PB	other metabolic processes;transport	other membranes;mitochondrion	transporter activity	176784336
Medium	Q9H4M9	EH domain-containing protein 1 OS=Homo sapiens OX=9606 GN=EHD1 PE=1 SV=2	0.958	2	1	1	1	534	60.6	6.83	0	EHD1	cell organization and biogenesis;transport;developmental processes;other biological processes	plasma membrane;other membranes;other cytoplasmic organelle;other cell component	other molecular function	4.88264e+06
Medium	Q14190	Single-minded homolog 2 OS=Homo sapiens OX=9606 GN=SIM2 PE=1 SV=2	0.94	2	1	1	1	667	73.2	8.85	0	SIM2	developmental processes;other biological processes	nucleus;other cell component	nucleic acid binding activity;other molecular function	6169575
Medium	P37108	Signal recognition particle 14 kDa protein OS=Homo sapiens OX=9606 GN=SRP14 PE=1 SV=2	0.938	7	1	1	1	136	14.6	10.04	0	SRP14	other biological processes	non-structural extracellular;cytosol;translational apparatus;nucleus;other cell component	nucleic acid binding activity;other molecular function	4.81247e+06
Medium	P0DTE5	UDP-glucuronosyltransferase 2A2 OS=Homo sapiens OX=9606 GN=UGT2A2 PE=1 SV=1	0.937	2	1	1	1	536	60.7	8.79	0	UGT2A2	other metabolic processes	other membranes;ER/Golgi	other molecular function	218361296
Medium	Q5TD94	Radial spoke head protein 4 homolog A OS=Homo sapiens OX=9606 GN=RSPH4A PE=1 SV=1	0.933	4	1	1	1	716	80.7	4.44	0	RSPH4A	cell organization and biogenesis;transport;other biological processes	non-structural extracellular;cytoskeleton		10527967
Medium	O75820	Zinc finger protein 189 OS=Homo sapiens OX=9606 GN=ZNF189 PE=1 SV=2	0.929	1	1	1	1	626	72.9	8.5	0	ZNF189	other biological processes	nucleus	nucleic acid binding activity;other molecular function	1.04561e+06
Medium	Q96PE2	Rho guanine nucleotide exchange factor 17 OS=Homo sapiens OX=9606 GN=ARHGEF17 PE=1 SV=1	0.921	1	1	1	1	2063	221.5	6.29	0	ARHGEF17	cell organization and biogenesis;other biological processes	cytosol;other cell component	enzyme regulator activity	65563436
Medium	Q7Z3D4	LysM and putative peptidoglycan-binding domain-containing protein 3 OS=Homo sapiens OX=9606 GN=LYSMD3 PE=1 SV=2	0.918	4	1	1	1	306	34.5	5.97	0	LYSMD3	cell organization and biogenesis	plasma membrane;other membranes;ER/Golgi	other molecular function
Medium	Q02086	Transcription factor Sp2 OS=Homo sapiens OX=9606 GN=SP2 PE=1 SV=3	0.916	1	1	1	1	613	64.9	9.92	0	SP2	other biological processes	nucleus;other cell component	nucleic acid binding activity;other molecular function	2.33554e+06
Medium	Q9HC52	Chromobox protein homolog 8 OS=Homo sapiens OX=9606 GN=CBX8 PE=1 SV=3	0.913	4	1	1	1	389	43.4	9.91	0	CBX8	cell organization and biogenesis;stress response;other biological processes	nucleus;other cell component	enzyme regulator activity;nucleic acid binding activity;other molecular function	1.95058e+06
Medium	P20382	Pro-MCH OS=Homo sapiens OX=9606 GN=PMCH PE=1 SV=3	0.91	4	1	1	1	165	18.7	7.28	0	PMCH	cell-cell signaling;signal transduction;other biological processes	non-structural extracellular;nucleus;other cell component	signal transduction activity or receptor binding	169678656
Medium	Q6ZN57	Zinc finger protein ZFP2 OS=Homo sapiens OX=9606 GN=ZFP2 PE=1 SV=1	0.905	3	1	1	1	461	52.7	8.56	0	ZFP2	other biological processes	nucleus	nucleic acid binding activity;other molecular function	6.39023e+06
Medium	Q9UK61	Protein TASOR OS=Homo sapiens OX=9606 GN=TASOR PE=1 SV=3	0.902	1	1	1	1	1670	188.9	5.8	0	TASOR	cell organization and biogenesis;developmental processes;other biological processes	nucleus;other cell component	other molecular function	6.90359e+06
Medium	Q9Y2I2	Netrin-G1 OS=Homo sapiens OX=9606 GN=NTNG1 PE=1 SV=3	0.9	3	1	1	1	539	60.5	6.27	0	NTNG1	cell adhesion;cell organization and biogenesis;developmental processes;other biological processes	non-structural extracellular;plasma membrane;other membranes;other cell component	other molecular function	2.14859e+06
Medium	Q9H1E3	Nuclear ubiquitous casein and cyclin-dependent kinase substrate 1 OS=Homo sapiens OX=9606 GN=NUCKS1 PE=1 SV=1	0.897	4	1	1	1	243	27.3	5.08	0	NUCKS1	cell organization and biogenesis;DNA metabolism;other metabolic processes;stress response;other biological processes	nucleus;other cell component	nucleic acid binding activity;other molecular function	13234768
Medium	O15018	PDZ domain-containing protein 2 OS=Homo sapiens OX=9606 GN=PDZD2 PE=1 SV=4	0.892	1	1	1	1	2839	301.5	7.43	0	PDZD2	cell adhesion	non-structural extracellular;plasma membrane;other membranes;cytosol;cytoskeleton;ER/Golgi;nucleus;other cell component
